# Supplementary material for: Long intergenic non-coding RNAs regulate human lung fibroblast function: Implications for idiopathic pulmonary fibrosis
Source: Sci Rep. 2019 Apr 15;9:6020. doi: 10.1038/s41598-019-42292-w (PMC6465406; doi:10.1038/s41598-019-42292-w)
Supplement: Supplementary file 1 — Dataset 1 Table showing ChIPseq H3K4me1 binding in control and IPF fibroblasts (MOESM1) [file 41598_2019_42292_MOESM1_ESM.xlsx]

## Sheet: Supplemental Table 7A - DiffBin
H3K4me1	Chr	Start	End		Overlapping Genes								Nearest Gene
Peak_1	1	823283	823668										ENSG00000187634	SAMD11	1	923928	944581
Peak_2	1	3305883	3309321		ENSG00000142611	PRDM16	protein_coding	1	3069168	3438621	1		ENSG00000130762	ARHGEF16	1	3454426	3481113
Peak_3	1	10754407	10756528		ENSG00000130940	CASZ1	protein_coding	1	10636604	10796650	-1		ENSG00000142655	PEX14	1	10472288	10630758
Peak_4	1	31505348	31507356										ENSG00000142910	TINAGL1	1	31576485	31587686
Peak_5	1	31590805	31592402		.								ENSG00000142910	TINAGL1	1	31576485	31587686
Peak_6	1	33880059	33881120										ENSG00000176256	HMGB4	1	33860475	33864791
Peak_7	1	34125338	34126745		ENSG00000121904	CSMD2	protein_coding	1	33513999	34165842	-1		ENSG00000142698	C1orf94	1	34166883	34219131
Peak_8	1	43556793	43560206		ENSG00000142949	PTPRF	protein_coding	1	43525187	43623666	1		ENSG00000066135	KDM4A	1	43650158	43705515
Peak_9	1	55658021	55660024										ENSG00000162402	USP24	1	55066359	55215113
Peak_10	1	58772029	58774474		.								ENSG00000177606	JUN	1	58780788	58784327
Peak_11	1	63687971	63689150		.								ENSG00000079739	PGM1	1	63593276	63660245
Peak_12	1	81158062	81159620		.								ENSG00000117114	ADGRL2	1	81306160	81992436
Peak_13	1	81174257	81175865		.								ENSG00000117114	ADGRL2	1	81306160	81992436
Peak_14	1	81178497	81180207		.								ENSG00000117114	ADGRL2	1	81306160	81992436
Peak_15	1	82464216	82465715		.								ENSG00000117114	ADGRL2	1	81306160	81992436
Peak_16	1	82490888	82492702		.								ENSG00000117114	ADGRL2	1	81306160	81992436
Peak_17	1	82564586	82565928		.								ENSG00000117114	ADGRL2	1	81306160	81992436
Peak_18	1	82836791	82838510		.								ENSG00000117114	ADGRL2	1	81306160	81992436
Peak_19	1	83455660	83458665										ENSG00000137941	TTLL7	1	83865028	83999150
Peak_20	1	83507385	83511549		.								ENSG00000137941	TTLL7	1	83865028	83999150
Peak_21	1	98110389	98114769		.								ENSG00000188641	DPYD	1	97077743	97921049
Peak_22	1	112358007	112361569										ENSG00000143079	CTTNBP2NL	1	112396181	112463456
Peak_23	1	121293338	121294147		ENSG00000171943	SRGAP2C	protein_coding	1	121184810	121392822	1		ENSG00000188610	FAM72B	1	121167646	121185539
Peak_24	1	121314731	121319702		ENSG00000171943	SRGAP2C	protein_coding	1	121184810	121392822	1		ENSG00000188610	FAM72B	1	121167646	121185539
Peak_25	1	146182655	146187082		ENSG00000213240	AC239799.1	protein_coding	1	146113652	146229000	-1		ENSG00000271425	NBPF10	1	146064699	146144804
Peak_26	1	149260261	149262349										ENSG00000271383	NBPF19	1	149390623	149556361
Peak_27	1	155870514	155874564		ENSG00000132718	SYT11	protein_coding	1	155859509	155885199	1		ENSG00000116580	GON4L	1	155749662	155859400
Peak_28	1	163662869	163666558		.								ENSG00000143228	NUF2	1	163266576	163355764
Peak_29	1	163870317	163877858		.								ENSG00000143228	NUF2	1	163266576	163355764
Peak_30	1	180270050	180272513		ENSG00000230124	ACBD6	protein_coding	1	180269653	180502954	-1		ENSG00000116260	QSOX1	1	180154834	180204030
Peak_31	1	201274469	201277629		.								ENSG00000081277	PKP1	1	201283452	201332993
Peak_32	1	201295362	201297735		ENSG00000081277	PKP1	protein_coding	1	201283452	201332993	1		ENSG00000118194	TNNT2	1	201359008	201377762
Peak_33	1	202112369	202114620		.								ENSG00000170075	GPR37L1	1	202122858	202133592
Peak_34	1	210217543	210218650		.								ENSG00000082497	SERTAD4	1	210232799	210246631
Peak_35	1	219441605	219446738										ENSG00000215817	ZC3H11B	1	219608347	219613145
Peak_36	1	225851855	225852828		ENSG00000196187	TMEM63A	protein_coding	1	225845536	225882369	-1		ENSG00000143819	EPHX1	1	225810092	225845563
Peak_37	1	229325300	229326551		ENSG00000154429	CCSAP	protein_coding	1	229321005	229343294	-1		ENSG00000168118	RAB4A	1	229271062	229305894
Peak_38	1	230905585	230906517		ENSG00000143643	TTC13	protein_coding	1	230906243	230978875	-1		ENSG00000119280	C1orf198	1	230837119	230869589
Peak_39	1	234844405	234845696		.								ENSG00000168264	IRF2BP2	1	234604269	234609525
Peak_40	1	234848675	234852702		.								ENSG00000168264	IRF2BP2	1	234604269	234609525
Peak_210	2	5803505	5804545		.								ENSG00000176887	SOX11	2	5692667	5701385
Peak_211	2	10514239	10514832		.								ENSG00000115761	NOL10	2	10570766	10689987
Peak_212	2	10872883	10874390										ENSG00000143870	PDIA6	2	10783391	10837977
Peak_213	2	18791053	18793067		.								ENSG00000185013	NT5C1B	2	18562872	18589572
Peak_214	2	19237560	19241523										ENSG00000143867	OSR1	2	19351485	19358653
Peak_215	2	20639898	20643405		ENSG00000118960	HS1BP3	protein_coding	2	20560448	20651089	-1		ENSG00000143869	GDF7	2	20666664	20679245
Peak_216	2	30345546	30352032										ENSG00000213626	LBH	2	30231531	30323730
Peak_217	2	31396904	31398574		ENSG00000158125	XDH	protein_coding	2	31334321	31414715	-1		ENSG00000277893	SRD5A2	2	31522480	31581067
Peak_218	2	38173295	38181660										ENSG00000138061	CYP1B1	2	38066973	38109902
Peak_219	2	45282819	45284641										ENSG00000068784	SRBD1	2	45388680	45612165
Peak_220	2	45793347	45795483		ENSG00000171132	PRKCE	protein_coding	2	45651345	46187990	1		ENSG00000068784	SRBD1	2	45388680	45612165
Peak_221	2	48123875	48126836										ENSG00000170802	FOXN2	2	48314637	48379294
Peak_222	2	60483315	60485738		ENSG00000119866	BCL11A	protein_coding	2	60451167	60553567	-1		ENSG00000115421	PAPOLG	2	60756230	60802085
Peak_223	2	60515247	60517447		ENSG00000119866	BCL11A	protein_coding	2	60451167	60553567	-1		ENSG00000115421	PAPOLG	2	60756230	60802085
Peak_224	2	79951402	79953566		ENSG00000066032	CTNNA2	protein_coding	2	79185231	80648861	1		ENSG00000162951	LRRTM1	2	80288351	80304749
Peak_225	2	86479827	86483234		ENSG00000115548	KDM3A	protein_coding	2	86440647	86492716	1		ENSG00000115561	CHMP3	2	86503431	86563479
Peak_226	2	100200124	100201673		.								ENSG00000144218	AFF3	2	99545419	100142739
Peak_227	2	102206424	102207628		ENSG00000115598	IL1RL2	protein_coding	2	102186973	102240002	1		ENSG00000115594	IL1R1	2	102064544	102179874
Peak_228	2	113253604	113258518										ENSG00000125637	PSD4	2	113157325	113209396
Peak_229	2	125424348	125425342		.								ENSG00000155052	CNTNAP5	2	124025287	124915287
Peak_230	2	125426739	125428929		.								ENSG00000155052	CNTNAP5	2	124025287	124915287
Peak_231	2	128607244	128609392		.								ENSG00000136720	HS6ST1	2	128236716	128318577
Peak_232	2	132676679	132678973		ENSG00000176771	NCKAP5	protein_coding	2	132671799	133568463	-1		ENSG00000150551	LYPD1	2	132644853	132671579
Peak_233	2	137937402	137939220		.								ENSG00000150540	HNMT	2	137964020	138016364
Peak_234	2	154142404	154143829		ENSG00000144278	GALNT13	protein_coding	2	153871913	154453849	1		ENSG00000162989	KCNJ3	2	154698299	154858352
Peak_235	2	186517401	186519512		.								ENSG00000065548	ZC3H15	2	186486156	186509363
Peak_236	2	197268758	197271726		ENSG00000065413	ANKRD44	protein_coding	2	196967017	197311173	-1		ENSG00000115524	SF3B1	2	197389784	197435091
Peak_237	2	201969662	201975046		.								ENSG00000155760	FZD7	2	202034587	202038445
Peak_238	2	208000105	208001882		ENSG00000178385	PLEKHM3	protein_coding	2	207821288	208025560	-1		ENSG00000118231	CRYGD	2	208121607	208124501
Peak_239	2	233032138	233035188		ENSG00000115488	NEU2	protein_coding	2	233032672	233035057	1		ENSG00000066248	NGEF	2	232878686	233013272
Peak_240	2	233418211	233422535		ENSG00000077044	DGKD	protein_coding	2	233354507	233472104	1		ENSG00000085982	USP40	2	233475520	233566782
Peak_241	2	234307911	234309952		.								ENSG00000188042	ARL4C	2	234493041	234497053
Peak_242	2	239346627	239349322		ENSG00000068024	HDAC4	protein_coding	2	239048168	239401654	-1		ENSG00000233608	TWIST2	2	238848032	238910543
Peak_243	2	241728292	241729088		ENSG00000168395	ING5	protein_coding	2	241687085	241729478	1		ENSG00000180902	D2HGDH	2	241734579	241768816
Peak_286	3	290605	291933		ENSG00000134121	CHL1	protein_coding	3	196596	409417	1		ENSG00000134115	CNTN6	3	1092576	1404217
Peak_287	3	10380264	10382775		ENSG00000157087	ATP2B2	protein_coding	3	10324023	10708031	-1		ENSG00000157020	SEC13	3	10293131	10321178
Peak_288	3	24601799	24602761										ENSG00000151090	THRB	3	24117160	24495282
Peak_289	3	25035267	25038861										ENSG00000077092	RARB	3	25174332	25597932
Peak_290	3	25507566	25510082		ENSG00000077092	RARB	protein_coding	3	25174332	25597932	1		ENSG00000077097	TOP2B	3	25597905	25664907
Peak_291	3	30913051	30916248		.								ENSG00000144644	GADL1	3	30726200	30894765
Peak_292	3	51685786	51688316		ENSG00000164081	TEX264	protein_coding	3	51662693	51704323	1		ENSG00000164080	RAD54L2	3	51541144	51668667
Peak_293	3	54427110	54429039		ENSG00000157445	CACNA2D3	protein_coding	3	54122547	55074557	1		ENSG00000144771	LRTM1	3	54918237	54967088
Peak_294	3	56119772	56120863		ENSG00000187672	ERC2	protein_coding	3	55508308	56468363	-1		ENSG00000180376	CCDC66	3	56557161	56621818
Peak_295	3	58645701	58647943		ENSG00000198643	FAM3D	protein_coding	3	58633946	58666848	-1		ENSG00000168309	FAM107A	3	58564117	58627610
Peak_296	3	59126241	59135545		.								ENSG00000163689	C3orf67	3	58717365	59050084
Peak_297	3	59235748	59238986		.								ENSG00000163689	C3orf67	3	58717365	59050084
Peak_298	3	59653560	59655475		.								ENSG00000189283	FHIT	3	59749310	61251459
Peak_299	3	69004711	69006652		ENSG00000163378	EOGT	protein_coding	3	68975214	69013961	-1		ENSG00000144747	TMF1	3	69019827	69052303
Peak_300	3	76199234	76199862		ENSG00000185008	ROBO2	protein_coding	3	75906695	77649964	1		ENSG00000227124	ZNF717	3	75709643	75785583
Peak_301	3	76307089	76308394		ENSG00000185008	ROBO2	protein_coding	3	75906695	77649964	1		ENSG00000227124	ZNF717	3	75709643	75785583
Peak_302	3	76436285	76437899		ENSG00000185008	ROBO2	protein_coding	3	75906695	77649964	1		ENSG00000227124	ZNF717	3	75709643	75785583
Peak_303	3	77038610	77040689		ENSG00000185008	ROBO2	protein_coding	3	75906695	77649964	1		ENSG00000227124	ZNF717	3	75709643	75785583
Peak_304	3	77102236	77104320		ENSG00000185008	ROBO2	protein_coding	3	75906695	77649964	1		ENSG00000227124	ZNF717	3	75709643	75785583
Peak_305	3	77825147	77825935		.								ENSG00000185008	ROBO2	3	75906695	77649964
Peak_306	3	108201140	108203720		ENSG00000114446	IFT57	protein_coding	3	108160812	108222570	-1		ENSG00000114455	HHLA2	3	108296490	108378285
Peak_307	3	108391654	108394208		ENSG00000144821	MYH15	protein_coding	3	108380369	108529322	-1		ENSG00000114455	HHLA2	3	108296490	108378285
Peak_308	3	112817401	112824072		ENSG00000206531	CD200R1L	protein_coding	3	112815709	112846856	-1		ENSG00000163606	CD200R1	3	112921209	112975122
Peak_309	3	129490214	129492666		ENSG00000163913	IFT122	protein_coding	3	129440036	129520507	1		ENSG00000163914	RHO	3	129528640	129535169
Peak_310	3	130340667	130342102		.								ENSG00000172752	COL6A5	3	130345516	130484844
Peak_311	3	134663591	134667790		ENSG00000154928	EPHB1	protein_coding	3	134597801	135260467	1		ENSG00000174611	KY	3	134603138	134651636
Peak_312	3	134708058	134711476		ENSG00000154928	EPHB1	protein_coding	3	134597801	135260467	1		ENSG00000174611	KY	3	134603138	134651636
Peak_313	3	142866243	142867259		ENSG00000163710	PCOLCE2	protein_coding	3	142815922	142889203	-1		ENSG00000144935	TRPC1	3	142724074	142807888
Peak_314	3	142909157	142914786		.								ENSG00000163710	PCOLCE2	3	142815922	142889203
Peak_315	3	143601423	143602435		ENSG00000181804	SLC9A9	protein_coding	3	143265222	143848531	-1		ENSG00000181744	C3orf58	3	143971798	144048719
Peak_316	3	145622777	145623989		.								ENSG00000152952	PLOD2	3	146069440	146163653
Peak_317	3	152968742	152970603		.								ENSG00000169860	P2RY1	3	152834693	152841439
Peak_318	3	154656141	154656624		.								ENSG00000174948	GPR149	3	154337672	154429715
Peak_319	3	155386067	155387947		ENSG00000114805	PLCH1	protein_coding	3	155375580	155745067	-1		ENSG00000240045	DWORF	3	155290229	155293775
Peak_320	3	173739336	173743940		ENSG00000169760	NLGN1	protein_coding	3	173396284	174286644	1		ENSG00000144962	SPATA16	3	172889358	173141268
Peak_321	3	173769383	173771360		ENSG00000169760	NLGN1	protein_coding	3	173396284	174286644	1		ENSG00000144962	SPATA16	3	172889358	173141268
Peak_322	3	173825776	173827915		ENSG00000169760	NLGN1	protein_coding	3	173396284	174286644	1		ENSG00000177694	NAALADL2	3	174438573	175810552
Peak_323	3	173891044	173893599		ENSG00000169760	NLGN1	protein_coding	3	173396284	174286644	1		ENSG00000177694	NAALADL2	3	174438573	175810552
Peak_324	3	178823196	178824222		ENSG00000275163	AC117457.1	protein_coding	3	178419123	178843300	1		ENSG00000172667	ZMAT3	3	179017223	179072279
Peak_325	3	180048675	180049803		.								ENSG00000114757	PEX5L	3	179794958	180037053
Peak_326	3	180141766	180142881		.								ENSG00000114757	PEX5L	3	179794958	180037053
Peak_327	3	186053509	186055011		ENSG00000244405	ETV5	protein_coding	3	186046308	186110318	-1		ENSG00000058866	DGKG	3	186105668	186362237
Peak_328	3	186993813	186995261		ENSG00000073849	ST6GAL1	protein_coding	3	186930485	187078553	1		ENSG00000163923	RPL39L	3	187120948	187180908
Peak_329	3	187628400	187631171		.								ENSG00000157005	SST	3	187668906	187670399
Peak_330	3	195110464	195111628		ENSG00000173950	XXYLT1	protein_coding	3	195068279	195271167	-1		ENSG00000114331	ACAP2	3	195274736	195443078
Peak_331	3	195862985	195864265		ENSG00000061938	TNK2	protein_coding	3	195863364	195911945	-1		ENSG00000145113	MUC4	3	195746765	195812277
Peak_332	3	195899999	195903697		ENSG00000061938	TNK2	protein_coding	3	195863364	195911945	-1		ENSG00000145113	MUC4	3	195746765	195812277
Peak_333	4	3118479	3120043		ENSG00000197386	HTT	protein_coding	4	3074681	3243959	1		ENSG00000125388	GRK4	4	2963608	3040747
Peak_334	4	7725739	7726949		ENSG00000184985	SORCS2	protein_coding	4	7192538	7742836	1		ENSG00000196526	AFAP1	4	7758714	7939926
Peak_335	4	42122713	42124120		ENSG00000188848	BEND4	protein_coding	4	42110938	42152878	-1		ENSG00000014824	SLC30A9	4	41990472	42090457
Peak_336	4	48223538	48226508		ENSG00000135605	TEC	protein_coding	4	48135783	48269864	-1		ENSG00000074966	TXK	4	48066393	48134256
Peak_337	4	54897480	54899287		.								ENSG00000157404	KIT	4	54657918	54740715
Peak_338	4	56133884	56134717		ENSG00000109265	KIAA1211	protein_coding	4	56049073	56328625	1		ENSG00000174799	CEP135	4	55948871	56033363
Peak_339	4	57350991	57352500		.								ENSG00000163453	IGFBP7	4	57030773	57110385
Peak_340	4	79242051	79242395										ENSG00000196475	GK2	4	79406352	79408293
Peak_341	4	82705213	82707352		ENSG00000145284	SCD5	protein_coding	4	82629539	82798857	-1		ENSG00000138674	SEC31A	4	82818661	82901166
Peak_342	4	108058581	108061598		ENSG00000138795	LEF1	protein_coding	4	108047545	108168956	-1		ENSG00000138796	HADH	4	107989714	108035175
Peak_343	4	108270136	108273679		.								ENSG00000138795	LEF1	4	108047545	108168956
Peak_344	4	108346348	108347350		.								ENSG00000138795	LEF1	4	108047545	108168956
Peak_345	4	108351952	108353275		.								ENSG00000138795	LEF1	4	108047545	108168956
Peak_346	4	121183233	121185174		ENSG00000050730	TNIP3	protein_coding	4	121131408	121227466	-1		ENSG00000173376	NDNF	4	121035613	121073021
Peak_347	4	141019843	141022482		ENSG00000170153	RNF150	protein_coding	4	140859807	141212877	-1		ENSG00000109445	ZNF330	4	141220887	141234697
Peak_348	4	144005037	144006636										ENSG00000197465	GYPE	4	143870867	143905563
Peak_349	4	149605709	149606354		ENSG00000234828	IQCM	protein_coding	4	149351903	149896233	-1		ENSG00000170390	DCLK2	4	150078274	150257457
Peak_350	4	150175474	150181880		ENSG00000170390	DCLK2	protein_coding	4	150078274	150257457	1		ENSG00000198589	LRBA	4	150264531	151015727
Peak_351	4	158168760	158171465		ENSG00000164125	FAM198B	protein_coding	4	158124474	158173318	-1		ENSG00000164124	TMEM144	4	158201604	158255411
Peak_352	4	165502986	165513168		.								ENSG00000109472	CPE	4	165361194	165498320
Peak_353	4	165668616	165669264		.								ENSG00000109472	CPE	4	165361194	165498320
Peak_354	4	165683951	165684859										ENSG00000109472	CPE	4	165361194	165498320
Peak_355	5	36422398	36424029		.								ENSG00000164188	RANBP3L	5	36248434	36302114
Peak_356	5	41112251	41114088		.								ENSG00000039537	C6	5	41142234	41261438
Peak_357	5	42840080	42841425		ENSG00000250722	SELENOP	protein_coding	5	42799880	42887392	-1		ENSG00000198865	CCDC152	5	42756801	42802360
Peak_358	5	56084700	56085647		.								ENSG00000164512	ANKRD55	5	56099678	56233359
Peak_359	5	73280189	73282496										ENSG00000164325	TMEM174	5	73173195	73175143
Peak_360	5	74148352	74150507		.								ENSG00000214944	ARHGEF28	5	73626158	73941993
Peak_361	5	78652869	78654934		ENSG00000145685	LHFPL2	protein_coding	5	78485215	78770021	-1		ENSG00000113273	ARSB	5	78777209	78986087
Peak_362	5	84290047	84290997		ENSG00000164176	EDIL3	protein_coding	5	83940554	84384793	-1		ENSG00000145681	HAPLN1	5	83637805	83721613
Peak_363	5	84870393	84871502		.								ENSG00000164176	EDIL3	5	83940554	84384793
Peak_364	5	92001608	92004218		.								ENSG00000113369	ARRDC3	5	91368724	91383359
Peak_365	5	96408196	96409388										ENSG00000153113	CAST	5	96525267	96779595
Peak_366	5	129382413	129385028		.								ENSG00000145808	ADAMTS19	5	129460265	129738683
Peak_367	5	139414803	139419505		ENSG00000170464	DNAJC18	protein_coding	5	139408588	139444491	-1		ENSG00000170469	SPATA24	5	139396563	139404088
Peak_368	5	144566377	144567243		.								ENSG00000183775	KCTD16	5	144170832	144485686
Peak_369	5	148884540	148885261		.								ENSG00000169247	SH3TC2	5	148923639	149063163
Peak_370	5	153883284	153884854		.								ENSG00000155511	GRIA1	5	153489615	153813869
Peak_371	5	153896102	153897330										ENSG00000155511	GRIA1	5	153489615	153813869
Peak_372	5	153900010	153902909										ENSG00000155511	GRIA1	5	153489615	153813869
Peak_373	5	154002450	154003295		ENSG00000055147	FAM114A2	protein_coding	5	153990128	154038936	-1		ENSG00000037749	MFAP3	5	154038906	154220478
Peak_374	5	159430545	159433913										ENSG00000113302	IL12B	5	159314783	159330887
Peak_375	5	159552192	159553584										ENSG00000113302	IL12B	5	159314783	159330887
Peak_376	5	160539193	160539999		.								ENSG00000118322	ATP10B	5	160563120	160852214
Peak_377	5	160548177	160549794		.								ENSG00000118322	ATP10B	5	160563120	160852214
Peak_378	5	165201739	165202234		.								ENSG00000038274	MAT2B	5	163503114	163519336
Peak_379	5	169432941	169433700		.								ENSG00000184347	SLIT3	5	168661733	169301129
Peak_380	5	172667619	172668884		ENSG00000214357	NEURL1B	protein_coding	5	172641266	172691540	1		ENSG00000120129	DUSP1	5	172768090	172771195
Peak_381	5	176657937	176659874		ENSG00000048140	TSPAN17	protein_coding	5	176647387	176659054	1		ENSG00000175766	EIF4E1B	5	176630682	176646641
Peak_382	6	5174896	5176221		ENSG00000214113	LYRM4	protein_coding	6	5102593	5260939	-1		ENSG00000145982	FARS2	6	5261044	5771580
Peak_383	6	37024669	37025907		ENSG00000146192	FGD2	protein_coding	6	37005646	37029070	1		ENSG00000137409	MTCH1	6	36968141	36986298
Peak_384	6	37559446	37560943		.								ENSG00000198937	CCDC167	6	37482920	37499922
Peak_385	6	44661168	44664013		.								ENSG00000196284	SUPT3H	6	44809317	45377953
Peak_386	6	46262881	46264258		ENSG00000172348	RCAN2	protein_coding	6	46220736	46491972	-1		ENSG00000112796	ENPP5	6	46159187	46170971
Peak_387	6	46518189	46518743										ENSG00000172348	RCAN2	6	46220736	46491972
Peak_388	6	46993738	46994372		.								ENSG00000153292	ADGRF1	6	46997703	47042363
Peak_389	6	53822103	53823418		ENSG00000137269	LRRC1	protein_coding	6	53794497	53924121	1		ENSG00000146147	MLIP	6	53929982	54266280
Peak_390	6	74458866	74460157										ENSG00000111799	COL12A1	6	75084326	75206051
Peak_391	6	91433896	91434338		.								ENSG00000135341	MAP3K7	6	90513573	90587045
Peak_392	6	91436990	91437991		.								ENSG00000135341	MAP3K7	6	90513573	90587045
Peak_393	6	91449367	91450651		.								ENSG00000135341	MAP3K7	6	90513573	90587045
Peak_394	6	97594264	97595503										ENSG00000146263	MMS22L	6	97142161	97283217
Peak_395	6	113146969	113149545		.								ENSG00000277443	MARCKS	6	113857362	113863471
Peak_396	6	131212023	131214209		ENSG00000118507	AKAP7	protein_coding	6	131135666	131283535	1		ENSG00000079819	EPB41L2	6	130839347	131063322
Peak_397	6	134014190	134016178		ENSG00000146411	SLC2A12	protein_coding	6	133988697	134052636	-1		ENSG00000028839	TBPL1	6	133952170	133990432
Peak_398	6	135890979	135892328		ENSG00000171408	PDE7B	protein_coding	6	135851696	136195574	1		ENSG00000146410	MTFR2	6	136231024	136250335
Peak_399	6	136446274	136447410		ENSG00000135525	MAP7	protein_coding	6	136342281	136550819	-1		ENSG00000197442	MAP3K5	6	136557047	136792518
Peak_400	6	153786045	153787408		.								ENSG00000112038	OPRM1	6	154010496	154246867
Peak_401	6	161630683	161632597		ENSG00000185345	PRKN	protein_coding	6	161347420	162727771	-1		ENSG00000026652	AGPAT4	6	161129979	161274061
Peak_402	6	162998968	163001469		ENSG00000112530	PACRG	protein_coding	6	162727132	163315492	1		ENSG00000185345	PRKN	6	161347420	162727771
Peak_403	6	169688780	169690284		ENSG00000184465	WDR27	protein_coding	6	169457212	169702048	-1		ENSG00000185127	C6orf120	6	169702190	169704856
Peak_404	7	208679	210647		ENSG00000177706	FAM20C	protein_coding	7	192969	260745	1		ENSG00000248767	AC187653.1	7	290170	294422
Peak_405	7	608761	611628		ENSG00000188191	PRKAR1B	protein_coding	7	549197	727650	-1		ENSG00000197461	PDGFA	7	497258	520296
Peak_406	7	16449010	16451420		.								ENSG00000171243	SOSTDC1	7	16461481	16530580
Peak_407	7	17552440	17553261										ENSG00000283321	AC019117.3	7	17299295	17467234
Peak_408	7	20442131	20443837		.								ENSG00000105855	ITGB8	7	20330702	20415754
Peak_409	7	30899363	30902083		ENSG00000250424	AC004691.2	protein_coding	7	30852273	30923812	1		ENSG00000106125	MINDY4	7	30771417	30892387
Peak_410	7	37211214	37213280		ENSG00000155849	ELMO1	protein_coding	7	36854361	37449249	-1		ENSG00000187037	GPR141	7	37683796	37833788
Peak_411	7	37930035	37931433		ENSG00000086289	EPDR1	protein_coding	7	37683843	37951941	1		ENSG00000086288	NME8	7	37848597	37900401
Peak_412	7	38673600	38675232		.								ENSG00000078053	AMPH	7	38383704	38631567
Peak_413	7	46188875	46189676		.								ENSG00000146674	IGFBP3	7	45912245	45921874
Peak_414	7	46565465	46570407		.								ENSG00000146674	IGFBP3	7	45912245	45921874
Peak_415	7	75860620	75862516		ENSG00000005486	RHBDD2	protein_coding	7	75842602	75888926	1		ENSG00000127948	POR	7	75899200	75986855
Peak_416	7	95334302	95336012		.								ENSG00000005421	PON1	7	95297676	95324707
Peak_417	7	102012337	102014555		ENSG00000257923	CUX1	protein_coding	7	101815904	102283957	1		ENSG00000160999	SH2B2	7	102285091	102321711
Peak_418	7	102220067	102223423		ENSG00000257923	CUX1	protein_coding	7	101815904	102283957	1		ENSG00000160999	SH2B2	7	102285091	102321711
Peak_419	7	117779826	117783094		ENSG00000077063	CTTNBP2	protein_coding	7	117710651	117874139	-1		ENSG00000001626	CFTR	7	117465784	117715971
Peak_420	7	128081489	128086330										ENSG00000128594	LRRC4	7	128027071	128032107
Peak_421	8	11421520	11423851		ENSG00000154319	FAM167A	protein_coding	8	11421463	11474715	-1		ENSG00000136573	BLK	8	11494001	11564604
Peak_422	8	17742023	17743697		ENSG00000129422	MTUS1	protein_coding	8	17643795	17800917	-1		ENSG00000104213	PDGFRL	8	17576433	17644071
Peak_423	8	28202701	28204199		.								ENSG00000134014	ELP3	8	28089673	28191156
Peak_424	8	29736887	29740268										ENSG00000133872	SARAF	8	30063012	30083208
Peak_425	8	30201627	30202968		.								ENSG00000104671	DCTN6	8	30156297	30183640
Peak_426	8	42289797	42295670		ENSG00000104365	IKBKB	protein_coding	8	42271302	42332653	1		ENSG00000070501	POLB	8	42338454	42371808
Peak_427	8	61752888	61754569		.								ENSG00000198363	ASPH	8	61500556	61714640
Peak_428	8	84723396	84724317		ENSG00000184672	RALYL	protein_coding	8	84182787	84921844	1		ENSG00000133739	LRRCC1	8	85107147	85146076
Peak_429	8	91761314	91761947										ENSG00000079102	RUNX1T1	8	91954967	92103286
Peak_430	8	93225506	93226764										ENSG00000205133	TRIQK	8	92883530	93017673
Peak_431	8	93445146	93445463										ENSG00000188343	FAM92A	8	93698561	93731527
Peak_432	8	93561181	93566008										ENSG00000188343	FAM92A	8	93698561	93731527
Peak_433	8	100755934	100756906		.								ENSG00000070756	PABPC1	8	100685816	100722809
Peak_434	8	101437686	101438889										ENSG00000083307	GRHL2	8	101492432	101669726
Peak_435	8	108342599	108343373		ENSG00000104408	EIF3E	protein_coding	8	108201216	108435333	-1		ENSG00000104412	EMC2	8	108443601	108486918
Peak_436	8	110834625	110836297		.								ENSG00000164794	KCNV1	8	109963645	109975847
Peak_437	8	110893144	110895182		.								ENSG00000164794	KCNV1	8	109963645	109975847
Peak_438	8	134629874	134631897		ENSG00000066827	ZFAT	protein_coding	8	134477788	134713049	-1		ENSG00000131773	KHDRBS3	8	135457457	135656722
Peak_439	8	134633842	134639269		ENSG00000066827	ZFAT	protein_coding	8	134477788	134713049	-1		ENSG00000131773	KHDRBS3	8	135457457	135656722
Peak_440	9	2039490	2040126		ENSG00000080503	SMARCA2	protein_coding	9	1980290	2193624	1		ENSG00000147852	VLDLR	9	2621834	2660053
Peak_441	9	3769173	3770109		.								ENSG00000107249	GLIS3	9	3824127	4348392
Peak_442	9	21564586	21565861		.								ENSG00000184995	IFNE	9	21480839	21482313
Peak_443	9	25700191	25704327		.								ENSG00000198680	TUSC1	9	25676389	25678440
Peak_444	9	26210102	26211032		.								ENSG00000198680	TUSC1	9	25676389	25678440
Peak_445	9	38309194	38311824		.								ENSG00000137124	ALDH1B1	9	38392664	38398661
Peak_446	9	69143397	69145034		ENSG00000119139	TJP2	protein_coding	9	69121264	69255208	1		ENSG00000165060	FXN	9	69035259	69100178
Peak_447	9	72931085	72933976		ENSG00000165092	ALDH1A1	protein_coding	9	72900662	73080442	-1		ENSG00000165091	TMC1	9	72521801	72836351
Peak_448	9	72948650	72949371		ENSG00000165092	ALDH1A1	protein_coding	9	72900662	73080442	-1		ENSG00000165091	TMC1	9	72521801	72836351
Peak_449	9	87062902	87064660		.								ENSG00000180447	GAS1	9	86944363	86947189
Peak_450	9	87067438	87068107		.								ENSG00000180447	GAS1	9	86944363	86947189
Peak_451	9	87504347	87506125		ENSG00000196730	DAPK1	protein_coding	9	87497228	87708633	1		ENSG00000135047	CTSL	9	87725519	87731393
Peak_452	9	87545711	87547729		ENSG00000196730	DAPK1	protein_coding	9	87497228	87708633	1		ENSG00000135047	CTSL	9	87725519	87731393
Peak_453	9	89046564	89048012		ENSG00000148082	SHC3	protein_coding	9	89005771	89178767	-1		ENSG00000213694	S1PR3	9	88991447	89005010
Peak_454	9	98603031	98604570		ENSG00000136928	GABBR2	protein_coding	9	98288082	98709197	-1		ENSG00000165138	ANKS6	9	98731329	98796965
Peak_455	9	109380931	109382693		ENSG00000070159	PTPN3	protein_coding	9	109375466	109498313	-1		ENSG00000095203	EPB41L4B	9	109171975	109320964
Peak_456	9	113232349	113237268		ENSG00000136868	SLC31A1	protein_coding	9	113221562	113264492	1		ENSG00000119321	FKBP15	9	113161006	113221361
Peak_457	9	119955081	119957386		.								ENSG00000136861	CDK5RAP2	9	120388869	120580170
Peak_458	9	122467995	122472269										ENSG00000136834	OR1J1	9	122476958	122477926
Peak_459	9	129407886	129409391		.								ENSG00000148335	NTMT1	9	129608884	129636131
Peak_460	9	133944024	133946544		ENSG00000160293	VAV2	protein_coding	9	133761894	133992604	-1		ENSG00000235106	BRD3OS	9	134025439	134034666
Peak_41	10	7558505	7564048		ENSG00000123243	ITIH5	protein_coding	10	7559270	7666998	-1		ENSG00000151655	ITIH2	10	7703269	7749520
Peak_42	10	7592645	7594261		ENSG00000123243	ITIH5	protein_coding	10	7559270	7666998	-1		ENSG00000151655	ITIH2	10	7703269	7749520
Peak_43	10	7625505	7626780		ENSG00000123243	ITIH5	protein_coding	10	7559270	7666998	-1		ENSG00000151655	ITIH2	10	7703269	7749520
Peak_44	10	12565927	12567291		ENSG00000183049	CAMK1D	protein_coding	10	12349482	12835545	1		ENSG00000151465	CDC123	10	12195965	12250589
Peak_45	10	14361667	14367527		ENSG00000151474	FRMD4A	protein_coding	10	13643706	14462142	-1		ENSG00000065809	FAM107B	10	14518557	14774897
Peak_46	10	16919063	16920037		ENSG00000107611	CUBN	protein_coding	10	16823964	17129831	-1		ENSG00000148484	RSU1	10	16590611	16817528
Peak_47	10	19826925	19829659		ENSG00000120594	PLXDC2	protein_coding	10	19816239	20289856	1		ENSG00000204740	MALRD1	10	19048771	19790401
Peak_48	10	20622303	20623842		.								ENSG00000078114	NEBL	10	20779973	21174187
Peak_49	10	20890398	20890905		ENSG00000078114	NEBL	protein_coding	10	20779973	21174187	-1		ENSG00000204683	C10orf113	10	21125763	21146559
Peak_50	10	20990276	20991074		ENSG00000078114	NEBL	protein_coding	10	20779973	21174187	-1		ENSG00000204683	C10orf113	10	21125763	21146559
Peak_51	10	44647720	44648897		.								ENSG00000107562	CXCL12	10	44370165	44386493
Peak_52	10	44759164	44762040		.								ENSG00000187783	TMEM72	10	44911200	44937002
Peak_53	10	44764110	44770397		.								ENSG00000187783	TMEM72	10	44911200	44937002
Peak_54	10	47024929	47026641		.								ENSG00000204179	PTPN20	10	46911396	47002488
Peak_55	10	47031325	47032343		.								ENSG00000204179	PTPN20	10	46911396	47002488
Peak_56	10	47046991	47049739		.								ENSG00000204179	PTPN20	10	46911396	47002488
Peak_57	10	47051889	47053522		.								ENSG00000204179	PTPN20	10	46911396	47002488
Peak_58	10	47057541	47064127		.								ENSG00000204179	PTPN20	10	46911396	47002488
Peak_59	10	47077500	47079582		.								ENSG00000204179	PTPN20	10	46911396	47002488
Peak_60	10	47115180	47118420		.								ENSG00000204179	PTPN20	10	46911396	47002488
Peak_61	10	47135427	47139625		.								ENSG00000204179	PTPN20	10	46911396	47002488
Peak_62	10	48796911	48801453		ENSG00000128815	WDFY4	protein_coding	10	48684876	48982956	1		ENSG00000165383	LRRC18	10	48909483	48914232
Peak_63	10	48805386	48806559		ENSG00000128815	WDFY4	protein_coding	10	48684876	48982956	1		ENSG00000165383	LRRC18	10	48909483	48914232
Peak_64	10	62732830	62734230		.								ENSG00000138311	ZNF365	10	62374192	62672011
Peak_65	10	76033162	76034793		ENSG00000148655	LRMDA	protein_coding	10	75431453	76560167	1		ENSG00000165655	ZNF503	10	75397830	75401906
Peak_66	10	76411560	76412886		ENSG00000148655	LRMDA	protein_coding	10	75431453	76560167	1		ENSG00000156113	KCNMA1	10	76869601	77638369
Peak_67	10	88455854	88457498		ENSG00000184719	RNLS	protein_coding	10	88273864	88584530	-1		ENSG00000204022	LIPJ	10	88586753	88606976
Peak_68	10	89845168	89847311		.								ENSG00000138182	KIF20B	10	89701610	89774939
Peak_69	10	108901197	108903028		.								ENSG00000108039	XPNPEP1	10	109864766	109923553
Peak_70	10	111706793	111707634		.								ENSG00000119927	GPAM	10	112149864	112215377
Peak_71	10	121994030	121999930		ENSG00000138162	TACC2	protein_coding	10	121989174	122254545	1		ENSG00000107672	NSMCE4A	10	121957088	121975217
Peak_72	10	122084485	122086084		ENSG00000138162	TACC2	protein_coding	10	121989174	122254545	1		ENSG00000107672	NSMCE4A	10	121957088	121975217
Peak_73	10	122096493	122097433		ENSG00000138162	TACC2	protein_coding	10	121989174	122254545	1		ENSG00000107672	NSMCE4A	10	121957088	121975217
Peak_74	10	122444578	122446248		.								ENSG00000107679	PLEKHA1	10	122374696	122442602
Peak_75	10	124062802	124065771		ENSG00000182022	CHST15	protein_coding	10	124007666	124093607	-1		ENSG00000121898	CPXM2	10	123706207	123940267
Peak_76	10	126185573	126188444		ENSG00000148848	ADAM12	protein_coding	10	126012381	126388455	-1		ENSG00000203780	FANK1	10	125896539	126009592
Peak_77	10	127887914	127890346		ENSG00000180745	CLRN3	protein_coding	10	127877841	127892947	-1		ENSG00000132334	PTPRE	10	127907061	128085855
Peak_78	11	7537659	7538991		ENSG00000166387	PPFIBP2	protein_coding	11	7513298	7657127	1		ENSG00000183801	OLFML1	11	7485388	7511377
Peak_79	11	7546342	7546894		ENSG00000166387	PPFIBP2	protein_coding	11	7513298	7657127	1		ENSG00000183801	OLFML1	11	7485388	7511377
Peak_80	11	11476892	11478411		ENSG00000110328	GALNT18	protein_coding	11	11270876	11622005	-1		ENSG00000254598	CSNK2A3	11	11351942	11353357
Peak_81	11	12359394	12362916		.								ENSG00000133808	MICALCL	11	12276080	12359144
Peak_82	11	14073761	14075508		ENSG00000262655	SPON1	protein_coding	11	13962689	14267884	1		ENSG00000133818	RRAS2	11	14277926	14364506
Peak_83	11	14178635	14180515		ENSG00000262655	SPON1	protein_coding	11	13962689	14267884	1		ENSG00000133818	RRAS2	11	14277926	14364506
Peak_84	11	34830126	34831633		.								ENSG00000149089	APIP	11	34853094	34916499
Peak_85	11	36372203	36373208		ENSG00000135362	PRR5L	protein_coding	11	36296288	36465204	1		ENSG00000110442	COMMD9	11	36269284	36289449
Peak_86	11	45399774	45403843										ENSG00000019505	SYT13	11	45240301	45286319
Peak_87	11	63551303	63552221		.								ENSG00000133328	HRASLS2	11	63552770	63563383
Peak_88	11	69115807	69116624		ENSG00000162341	TPCN2	protein_coding	11	69048897	69162440	1		ENSG00000284713	AP003071.5	11	69155478	69159752
Peak_89	11	111334105	111335197		.								ENSG00000110777	POU2AF1	11	111352252	111455630
Peak_90	11	112227275	112231451		ENSG00000150787	PTS	protein_coding	11	112226365	112269955	1		ENSG00000197580	BCO2	11	112175467	112224699
Peak_91	11	115383385	115385766		ENSG00000182985	CADM1	protein_coding	11	115169218	115504957	-1		ENSG00000204361	NXPE2	11	114678386	114706933
Peak_92	11	128714490	128719150		ENSG00000151702	FLI1	protein_coding	11	128686535	128813267	1		ENSG00000151704	KCNJ1	11	128836315	128867373
Peak_93	11	132843975	132846330		ENSG00000183715	OPCML	protein_coding	11	132414977	133532519	-1		ENSG00000182667	NTM	11	131370478	132336822
Peak_94	11	132865589	132867946		ENSG00000183715	OPCML	protein_coding	11	132414977	133532519	-1		ENSG00000182667	NTM	11	131370478	132336822
Peak_95	11	132872878	132876525		ENSG00000183715	OPCML	protein_coding	11	132414977	133532519	-1		ENSG00000182667	NTM	11	131370478	132336822
Peak_96	11	132881302	132882731		ENSG00000183715	OPCML	protein_coding	11	132414977	133532519	-1		ENSG00000182667	NTM	11	131370478	132336822
Peak_97	11	132894593	132896529		ENSG00000183715	OPCML	protein_coding	11	132414977	133532519	-1		ENSG00000182667	NTM	11	131370478	132336822
Peak_98	12	5407333	5407787		.								ENSG00000185652	NTF3	12	5432112	5521536
Peak_99	12	9786658	9788495		.								ENSG00000110848	CD69	12	9752486	9760901
Peak_100	12	11343374	11344005		.								ENSG00000251655	PRB1	12	11351823	11395566
Peak_101	12	15192729	15194841		ENSG00000134533	RERG	protein_coding	12	15107783	15348675	-1		ENSG00000151490	PTPRO	12	15322397	15597399
Peak_102	12	42703981	42706967										ENSG00000139174	PRICKLE1	12	42456757	42590355
Peak_103	12	42779283	42780126		.								ENSG00000139174	PRICKLE1	12	42456757	42590355
Peak_104	12	42811685	42812557		.								ENSG00000139174	PRICKLE1	12	42456757	42590355
Peak_105	12	42853104	42855097		.								ENSG00000139174	PRICKLE1	12	42456757	42590355
Peak_106	12	42858860	42860941		.								ENSG00000139174	PRICKLE1	12	42456757	42590355
Peak_107	12	42935130	42937337		.								ENSG00000139174	PRICKLE1	12	42456757	42590355
Peak_108	12	70852966	70854499		ENSG00000153233	PTPRR	protein_coding	12	70638073	70920843	-1		ENSG00000127329	PTPRB	12	70515866	70637440
Peak_109	12	81541822	81542488		ENSG00000139220	PPFIA2	protein_coding	12	81257975	81759553	-1		ENSG00000111058	ACSS3	12	80936414	81261205
Peak_110	12	82707758	82708800		ENSG00000179104	TMTC2	protein_coding	12	82686880	83134870	1		ENSG00000127720	METTL25	12	82358497	82479236
Peak_111	12	84069136	84071783		.								ENSG00000072041	SLC6A15	12	84859488	84913615
Peak_112	12	88804487	88806674		.								ENSG00000049130	KITLG	12	88492793	88580851
Peak_113	12	89362815	89364322		.								ENSG00000139318	DUSP6	12	89347232	89353271
Peak_114	12	100819774	100821203		ENSG00000151572	ANO4	protein_coding	12	100717526	101128641	1		ENSG00000139354	GAS2L3	12	100573683	100628286
Peak_115	12	105976773	105979940		.								ENSG00000074590	NUAK1	12	106063340	106140033
Peak_116	12	106096370	106097898		ENSG00000074590	NUAK1	protein_coding	12	106063340	106140033	-1		ENSG00000136026	CKAP4	12	106237877	106304279
Peak_117	12	107577214	107579212		ENSG00000151136	BTBD11	protein_coding	12	107318413	107659642	1		ENSG00000136045	PWP1	12	107685732	107713167
Peak_118	12	121753809	121754222		ENSG00000188735	TMEM120B	protein_coding	12	121712752	121783001	1		ENSG00000139725	RHOF	12	121777754	121803403
Peak_119	12	124438844	124445377		ENSG00000196498	NCOR2	protein_coding	12	124324415	124567589	-1		ENSG00000178882	RFLNA	12	123973241	124316024
Peak_120	12	127727030	127729276		.								ENSG00000181234	TMEM132C	12	128267403	128707915
Peak_121	12	128795434	128799142		ENSG00000139370	SLC15A4	protein_coding	12	128793191	128823983	-1		ENSG00000151948	GLT1D1	12	128853427	128984968
Peak_122	12	131116145	131116929		ENSG00000111452	ADGRD1	protein_coding	12	130953907	131141469	1		ENSG00000132341	RAN	12	130871879	130877678
Peak_123	13	20803127	20805525		ENSG00000132953	XPO4	protein_coding	13	20777329	20903048	-1		ENSG00000150456	EEF1AKMT1	13	20728731	20773958
Peak_124	13	21985675	21987118		.								ENSG00000102678	FGF9	13	21671383	21704498
Peak_125	13	22127294	22129645										ENSG00000102678	FGF9	13	21671383	21704498
Peak_126	13	22486778	22488016		.								ENSG00000102683	SGCG	13	23180952	23325165
Peak_127	13	39783936	39785153		ENSG00000133103	COG6	protein_coding	13	39655627	39791665	1		ENSG00000183722	LHFPL6	13	39342892	39603528
Peak_128	13	44242546	44245050										ENSG00000139656	SMIM2	13	44143543	44161257
Peak_129	13	45105375	45106742		.								ENSG00000188342	GTF2F2	13	45120515	45284909
Peak_130	13	77384563	77389028		.								ENSG00000005810	MYCBP2	13	77044655	77327050
Peak_131	13	79658412	79659561		.								ENSG00000102471	NDFIP2	13	79481124	79556075
Peak_132	13	85508466	85510233										ENSG00000184564	SLITRK6	13	85792790	85799488
Peak_133	13	97541743	97545550		.								ENSG00000125249	RAP2A	13	97434222	97469128
Peak_134	13	101267023	101268567		ENSG00000102452	NALCN	protein_coding	13	101053776	101416492	-1		ENSG00000198542	ITGBL1	13	101452593	101720856
Peak_135	13	104024066	104025339		.								ENSG00000125255	SLC10A2	13	103043998	103066846
Peak_136	13	104301501	104301944		.								ENSG00000182346	DAOA	13	105465867	105491034
Peak_137	13	106594516	106597882		.								ENSG00000134884	ARGLU1	13	106541673	106568164
Peak_138	13	106649354	106649999		.								ENSG00000134884	ARGLU1	13	106541673	106568164
Peak_139	14	19065939	19067228										ENSG00000222036	POTEM	14	18967434	18999012
Peak_140	14	19202082	19203895		.								ENSG00000187537	POTEG	14	19402486	19434341
Peak_141	14	23561634	23564038		ENSG00000213983	AP1G2	protein_coding	14	23559565	23568070	-1		ENSG00000259431	THTPA	14	23555988	23560271
Peak_142	14	45678962	45679965		.								ENSG00000129534	MIS18BP1	14	45203190	45253540
Peak_143	14	45698390	45699857		.								ENSG00000129534	MIS18BP1	14	45203190	45253540
Peak_144	14	50099177	50100301		.								ENSG00000100483	VCPKMT	14	50108632	50116600
Peak_145	14	53596472	53597308										ENSG00000125378	BMP4	14	53949736	53958761
Peak_146	14	53619155	53622320										ENSG00000125378	BMP4	14	53949736	53958761
Peak_147	14	64724069	64726948		ENSG00000126822	PLEKHG3	protein_coding	14	64704102	64750247	1		ENSG00000070182	SPTB	14	64746283	64879883
Peak_148	14	72946216	72947677		ENSG00000119599	DCAF4	protein_coding	14	72926332	72959703	1		ENSG00000165861	ZFYVE1	14	72969451	73027212
Peak_149	14	89518848	89519770		ENSG00000053254	FOXN3	protein_coding	14	89124871	89619149	-1		ENSG00000140025	EFCAB11	14	89794669	89954777
Peak_150	14	101003851	101006333										ENSG00000254656	RTL1	14	100880655	100884847
Peak_151	15	28127419	28128923		ENSG00000128731	HERC2	protein_coding	15	28111040	28322152	-1		ENSG00000104044	OCA2	15	27754875	28099358
Peak_152	15	34359395	34360822		ENSG00000176454	LPCAT4	protein_coding	15	34358618	34367278	-1		ENSG00000184507	NUTM1	15	34343315	34357737
Peak_153	15	38144188	38146637										ENSG00000166068	SPRED1	15	38252326	38357249
Peak_154	15	47293077	47294932		ENSG00000137872	SEMA6D	protein_coding	15	47184101	47774223	1		ENSG00000188467	SLC24A5	15	48120972	48142672
Peak_155	15	55693134	55696694		ENSG00000166450	PRTG	protein_coding	15	55611546	55743090	-1		ENSG00000171016	PYGO1	15	55538890	55588947
Peak_156	15	57417949	57419998		ENSG00000128849	CGNL1	protein_coding	15	57375967	57550727	1		ENSG00000140262	TCF12	15	56918623	57299281
Peak_157	15	57500896	57507333		ENSG00000128849	CGNL1	protein_coding	15	57375967	57550727	1		ENSG00000137878	GCOM1	15	57591908	57714745
Peak_158	15	61659863	61661876										ENSG00000129003	VPS13C	15	61852389	62060473
Peak_159	15	63029524	63031182		.								ENSG00000140416	TPM1	15	63042632	63071915
Peak_160	15	64747472	64750710		ENSG00000166831	RBPMS2	protein_coding	15	64739892	64775587	-1		ENSG00000180304	OAZ2	15	64687573	64703281
Peak_161	15	81263427	81266596		ENSG00000172349	IL16	protein_coding	15	81159575	81314058	1		ENSG00000172345	STARD5	15	81309053	81324183
Peak_162	15	90209529	90214106		ENSG00000185033	SEMA4B	protein_coding	15	90160604	90229679	1		ENSG00000185043	CIB1	15	90229975	90234047
Peak_163	15	94206068	94207237		.								ENSG00000140563	MCTP2	15	94231538	94483952
Peak_164	15	95129729	95135272										ENSG00000140563	MCTP2	15	94231538	94483952
Peak_165	15	96296182	96297502										ENSG00000185551	NR2F2	15	96325938	96340263
Peak_166	15	98028360	98029391		.								ENSG00000140450	ARRDC4	15	97960698	97973838
Peak_167	15	98062937	98064193										ENSG00000140450	ARRDC4	15	97960698	97973838
Peak_168	15	98075548	98077528										ENSG00000140450	ARRDC4	15	97960698	97973838
Peak_169	15	98154399	98155558										ENSG00000140450	ARRDC4	15	97960698	97973838
Peak_170	16	552948	556547										ENSG00000161992	PRR35	16	560422	565528
Peak_171	16	11055873	11057553		ENSG00000038532	CLEC16A	protein_coding	16	10944488	11182189	1		ENSG00000182108	DEXI	16	10928891	10942460
Peak_172	16	15707253	15708865		ENSG00000133392	MYH11	protein_coding	16	15703172	15857033	-1		ENSG00000166783	MARF1	16	15594386	15643166
Peak_173	16	16119259	16122655		ENSG00000103222	ABCC1	protein_coding	16	15949577	16143074	1		ENSG00000091262	ABCC6	16	16148928	16223522
Peak_174	16	19594700	19596459		ENSG00000103544	C16orf62	protein_coding	16	19555240	19706793	1		ENSG00000103540	CCP110	16	19523811	19553408
Peak_175	16	29114651	29117236										ENSG00000213658	LAT	16	28984826	28990783
Peak_176	16	68789693	68791112		ENSG00000039068	CDH1	protein_coding	16	68737225	68835548	1		ENSG00000103047	TANGO6	16	68843604	69085180
Peak_177	16	69798646	69800270		ENSG00000198373	WWP2	protein_coding	16	69762306	69941741	1		ENSG00000141101	NOB1	16	69741867	69754940
Peak_178	16	69838111	69841445		ENSG00000198373	WWP2	protein_coding	16	69762306	69941741	1		ENSG00000141101	NOB1	16	69741867	69754940
Peak_179	16	74198336	74202157										ENSG00000103035	PSMD7	16	74296775	74306288
Peak_180	16	74225035	74226486										ENSG00000103035	PSMD7	16	74296775	74306288
Peak_181	16	78504294	78506508		ENSG00000186153	WWOX	protein_coding	16	78099413	79212667	1		ENSG00000166509	CLEC3A	16	78022515	78066761
Peak_182	16	78669082	78671332		ENSG00000186153	WWOX	protein_coding	16	78099413	79212667	1		ENSG00000166509	CLEC3A	16	78022515	78066761
Peak_183	16	86732567	86735186										ENSG00000176678	FOXL1	16	86576368	86582160
Peak_184	16	86848410	86849571		.								ENSG00000260456	C16orf95	16	87083562	87317420
Peak_185	17	2883102	2884231		ENSG00000132359	RAP1GAP2	protein_coding	17	2755705	3037739	1		ENSG00000132361	CLUH	17	2689386	2712663
Peak_186	17	2892216	2893879		ENSG00000132359	RAP1GAP2	protein_coding	17	2755705	3037739	1		ENSG00000262628	OR1D5	17	3062669	3063607
Peak_187	17	12630578	12631804										ENSG00000141052	MYOCD	17	12665890	12768949
Peak_188	17	13393876	13395003		.								ENSG00000153976	HS3ST3A1	17	13495689	13601927
Peak_189	17	14351161	14354704		.								ENSG00000125430	HS3ST3B1	17	14301083	14349404
Peak_190	17	14372070	14374514										ENSG00000125430	HS3ST3B1	17	14301083	14349404
Peak_191	17	14737478	14740303		.								ENSG00000125430	HS3ST3B1	17	14301083	14349404
Peak_192	17	14744900	14746220		.								ENSG00000125430	HS3ST3B1	17	14301083	14349404
Peak_193	17	15524795	15526484		ENSG00000259024	TVP23C-CDRT4	protein_coding	17	15436021	15563561	-1		ENSG00000239704	CDRT4	17	15436015	15503608
Peak_194	17	17868168	17870435		ENSG00000175662	TOM1L2	protein_coding	17	17843511	17972422	-1		ENSG00000072310	SREBF1	17	17810399	17837002
Peak_195	17	32826980	32829558		ENSG00000176658	MYO1D	protein_coding	17	32492522	32877177	-1		ENSG00000006042	TMEM98	17	32927910	32945106
Peak_196	17	34311211	34314973		.								ENSG00000108700	CCL8	17	34319036	34321402
Peak_197	17	41519254	41524257		ENSG00000171346	KRT15	protein_coding	17	41513743	41522529	-1		ENSG00000171401	KRT13	17	41500981	41505705
Peak_198	17	42211527	42213271		ENSG00000173757	STAT5B	protein_coding	17	42199168	42276707	-1		ENSG00000167925	GHDC	17	42188799	42194532
Peak_199	17	45261397	45264563		ENSG00000184361	SPATA32	protein_coding	17	45254393	45262112	-1		ENSG00000184922	FMNL1	17	45221444	45247320
Peak_200	17	72913555	72914282		ENSG00000133195	SLC39A11	protein_coding	17	72645949	73092712	-1		ENSG00000180616	SSTR2	17	73165012	73176633
Peak_201	18	10320183	10322450		.								ENSG00000154856	APCDD1	18	10454628	10489948
Peak_202	18	13379500	13381348		ENSG00000168675	LDLRAD4	protein_coding	18	13217498	13652755	1		ENSG00000101639	CEP192	18	12991362	13125052
Peak_203	18	23195130	23198772		ENSG00000134490	TMEM241	protein_coding	18	23197144	23437961	-1		ENSG00000101773	RBBP8	18	22798261	23026488
Peak_204	18	36663303	36664450		ENSG00000134775	FHOD3	protein_coding	18	36297714	36780055	1		ENSG00000134779	TPGS2	18	36777647	36829216
Peak_205	18	62338876	62341711		ENSG00000141655	TNFRSF11A	protein_coding	18	62325287	62391292	1		ENSG00000134444	KIAA1468	18	62187258	62307829
Peak_206	19	5035052	5039817		ENSG00000127663	KDM4B	protein_coding	19	4969113	5153595	1		ENSG00000276043	UHRF1	19	4903080	4962154
Peak_207	19	5077941	5078924		ENSG00000127663	KDM4B	protein_coding	19	4969113	5153595	1		ENSG00000105426	PTPRS	19	5158495	5340803
Peak_208	19	44874465	44877695		ENSG00000130202	NECTIN2	protein_coding	19	44846175	44889228	1		ENSG00000130204	TOMM40	19	44890569	44903689
Peak_209	19	47182115	47183847		ENSG00000142230	SAE1	protein_coding	19	47113274	47210636	1		ENSG00000105327	BBC3	19	47220822	47232766
Peak_244	20	1944648	1947702										ENSG00000198053	SIRPA	20	1894167	1940592
Peak_245	20	16898042	16899225		.								ENSG00000125879	OTOR	20	16748358	16770062
Peak_246	20	16922007	16924882		.								ENSG00000125879	OTOR	20	16748358	16770062
Peak_247	20	16928904	16931103		.								ENSG00000125879	OTOR	20	16748358	16770062
Peak_248	20	17430528	17431721		ENSG00000125851	PCSK2	protein_coding	20	17226107	17484578	1		ENSG00000125864	BFSP1	20	17493905	17569220
Peak_249	20	19251698	19255916										ENSG00000132631	SCP2D1	20	18813726	18814392
Peak_250	20	21980736	21983040		.								ENSG00000125813	PAX1	20	21705659	21718486
Peak_251	20	23135742	23137151		.								ENSG00000125810	CD93	20	23079349	23086340
Peak_252	20	24103892	24106476		.								ENSG00000149435	GGTLC1	20	23985050	23988779
Peak_253	20	33653114	33655173		.								ENSG00000125967	NECAB3	20	33657087	33674463
Peak_254	20	36035298	36037027		.								ENSG00000149646	CNBD2	20	35954564	36030700
Peak_255	20	45945744	45947454		ENSG00000100982	PCIF1	protein_coding	20	45934628	45948023	1		ENSG00000198026	ZNF335	20	45948653	45972172
Peak_256	20	48704777	48706078		ENSG00000124126	PREX1	protein_coding	20	48624252	48827883	-1		ENSG00000124198	ARFGEF2	20	48921890	49036693
Peak_257	20	52922763	52925046		.								ENSG00000182463	TSHZ2	20	52972407	53495330
Peak_258	20	53080443	53082063		ENSG00000182463	TSHZ2	protein_coding	20	52972407	53495330	1		ENSG00000171940	ZNF217	20	53567065	53609907
Peak_259	20	53223627	53225562		ENSG00000182463	TSHZ2	protein_coding	20	52972407	53495330	1		ENSG00000171940	ZNF217	20	53567065	53609907
Peak_260	20	53352441	53353354		ENSG00000182463	TSHZ2	protein_coding	20	52972407	53495330	1		ENSG00000171940	ZNF217	20	53567065	53609907
Peak_261	20	60490455	60492189										ENSG00000124215	CDH26	20	59958427	60034011
Peak_262	20	62723212	62724164		ENSG00000101188	NTSR1	protein_coding	20	62708837	62762771	1		ENSG00000101187	SLCO4A1	20	62642445	62685785
Peak_263	20	63766878	63767919		ENSG00000130584	ZBTB46	protein_coding	20	63743666	63831244	-1		ENSG00000125520	SLC2A4RG	20	63739861	63743505
Peak_264	21	16911795	16913184		.								ENSG00000154639	CXADR	21	17512382	17593579
Peak_265	21	17049069	17051346		.								ENSG00000154639	CXADR	21	17512382	17593579
Peak_266	21	25505796	25508853		.								ENSG00000154719	MRPL39	21	25585656	25607517
Peak_267	21	32297911	32299085		ENSG00000170262	MRAP	protein_coding	21	32291813	32314784	1		ENSG00000142207	URB1	21	32311018	32393026
Peak_268	21	40046734	40050796		ENSG00000171587	DSCAM	protein_coding	21	40010999	40847139	-1		ENSG00000183036	PCP4	21	39867317	39929397
Peak_269	21	40165498	40166505		ENSG00000171587	DSCAM	protein_coding	21	40010999	40847139	-1		ENSG00000183036	PCP4	21	39867317	39929397
Peak_270	21	40254376	40256626		ENSG00000171587	DSCAM	protein_coding	21	40010999	40847139	-1		ENSG00000183036	PCP4	21	39867317	39929397
Peak_271	21	40531325	40531826		ENSG00000171587	DSCAM	protein_coding	21	40010999	40847139	-1		ENSG00000183036	PCP4	21	39867317	39929397
Peak_272	21	40631160	40631917		ENSG00000171587	DSCAM	protein_coding	21	40010999	40847139	-1		ENSG00000182240	BACE2	21	41167801	41282518
Peak_273	21	40706235	40707904		ENSG00000171587	DSCAM	protein_coding	21	40010999	40847139	-1		ENSG00000182240	BACE2	21	41167801	41282518
Peak_274	21	40714432	40715149		ENSG00000171587	DSCAM	protein_coding	21	40010999	40847139	-1		ENSG00000182240	BACE2	21	41167801	41282518
Peak_275	21	40792358	40793840		ENSG00000171587	DSCAM	protein_coding	21	40010999	40847139	-1		ENSG00000182240	BACE2	21	41167801	41282518
Peak_276	21	40796024	40798536		ENSG00000171587	DSCAM	protein_coding	21	40010999	40847139	-1		ENSG00000182240	BACE2	21	41167801	41282518
Peak_277	21	40840312	40842375		ENSG00000171587	DSCAM	protein_coding	21	40010999	40847139	-1		ENSG00000182240	BACE2	21	41167801	41282518
Peak_278	21	40844822	40847280		ENSG00000171587	DSCAM	protein_coding	21	40010999	40847139	-1		ENSG00000182240	BACE2	21	41167801	41282518
Peak_279	21	45015654	45021286		.								ENSG00000160256	FAM207A	21	44940010	44976989
Peak_280	22	16604514	16605735										ENSG00000198445	CCT8L2	22	16590751	16592810
Peak_281	22	16609033	16611015										ENSG00000198445	CCT8L2	22	16590751	16592810
Peak_282	22	23097477	23099676		ENSG00000128266	GNAZ	protein_coding	22	23070361	23125037	1		ENSG00000100228	RAB36	22	23145326	23164350
Peak_283	22	31852884	31854368		ENSG00000100150	DEPDC5	protein_coding	22	31753951	31907034	1		ENSG00000128245	YWHAH	22	31944461	31957603
Peak_284	22	39134404	39135975										ENSG00000100298	APOBEC3H	22	39097224	39104067
Peak_285	22	42316756	42318078		ENSG00000100207	TCF20	protein_coding	22	42160013	42343616	-1		ENSG00000235568	NFAM1	22	42380410	42432395
Peak_461	X	131594918	131595623		.								ENSG00000147255	IGSF1	X	131273506	131578899
Peak_462	X	154603313	154604836		.								ENSG00000184033	CTAG1B	X	154617609	154619282
