# Supplementary material for: Long intergenic non-coding RNAs regulate human lung fibroblast function: Implications for idiopathic pulmonary fibrosis
Source: Sci Rep. 2019 Apr 15;9:6020. doi: 10.1038/s41598-019-42292-w (PMC6465406; doi:10.1038/s41598-019-42292-w)
Supplement: Supplementary file 3 — Dataset 3 Overall microarray data showing gene expression in non-stimulated and TGFß-stimulated control and IPF fibroblasts (MOESM3) [file 41598_2019_42292_MOESM3_ESM.xlsx]

## Sheet: Supplemental Table 2 - Total Mi
Gene symbol	Description	Chromosome	Start	End	Strand	Transcript cluster	Ensemble Gene	Ensemble Transcript	Gene type		Non-stimulated IPF fibroblasts (bi-weight average signal - log2)	Non-stimulated control fibroblasts (bi-weight average signal - log2)	Fold change (linear)	Anova p-value	FDR p-value		TGF-b1-stimulated IPF fibroblasts (bi-weight average signal - log2)	TGF-b1-stimuluated control fibroblasts (bi-weight average signal - log2)	Fold change (linear)	Anova p-value	FDR p-value		TGF-b1-stimulated control fibroblasts (bi-Weight Avg Signal - log2)	Non-stimulated control fibroblasts (Bi-Weight Avg Signal - log2)	Fold change (linear)	Anova p-value	FDR p-value		TGF-b1-stimulated IPF fibroblasts (bi-Weight Avg Signal - log2)	Non-stimulated IPF fibroblasts (Bi-Weight Avg Signal - log2)	Fold change (linear)	Anova p-value	FDR p-value
A1BG	alpha-1-B glycoprotein	19	58346854	58356225	+	TC19002723.hg	ENSG00000268230	ENST00000600123	processed_transcript		5.42	5.4	1.01	0.592538	0.870444		5.62	5.52	1.07	0.037956	0.778087		5.52	5.4	1.09	0.178596	0.526684		5.62	5.42	1.15	0.025711	0.178551
A1BG-AS1	A1BG antisense RNA 1	19	58347751	58355183	+	TC19000960.hg	ENSG00000268895	ENST00000594950	antisense		5.54	5.42	1.09	0.023058	0.51021		5.59	5.54	1.04	0.539397	0.891225		5.54	5.42	1.09	0.074272	0.356627		5.59	5.54	1.04	0.56313	0.82315
A1BG-AS1	A1BG antisense RNA 1	19	58347751	58355183	+	TC19002269.hg	ENSG00000268895	ENST00000594950	antisense		5.29	5.21	1.06	0.067085	0.553601		5.38	5.26	1.09	0.204582	0.79505		5.26	5.21	1.04	0.418991	0.73643		5.38	5.29	1.07	0.15044	0.466498
A1CF	APOBEC1 complementation factor	10	50806562	50885675	+	TC10001292.hg	ENSG00000148584	ENST00000373995	protein_coding		3.88	3.83	1.04	0.186979	0.658193		3.97	3.94	1.02	0.958134	0.993479		3.94	3.83	1.08	0.068151	0.342267		3.97	3.88	1.06	0.53473	0.807946
A1CF	APOBEC1 complementation factor	10	50799409	50885675	+	TC10002643.hg	ENSG00000148584	ENST00000374001	protein_coding		4.17	4.35	-1.14	0.468489	0.816879		4.38	4.26	1.09	0.57978	0.90187		4.26	4.35	-1.07	0.809868	0.934915		4.38	4.17	1.16	0.060565	0.29032
A2M	alpha-2-macroglobulin	12	9067712	9116157	+	TC12001187.hg	ENSG00000175899	ENST00000318602	protein_coding		16.19	13.86	5.02	0.074046	0.56476		13.76	11.53	4.68	0.125692	0.778087		11.53	13.86	-5.04	0.238006	0.589325		13.76	16.19	-5.41	0.003555	0.058208
A2M-AS1	A2M antisense RNA 1 (head to head)	12	9065177	9068060	+	TC12000139.hg	ENSG00000245105	ENST00000499762	antisense		5.73	5.55	1.13	0.273953	0.717662		5.38	5.52	-1.1	0.57628	0.901417		5.52	5.55	-1.02	0.725776	0.900699		5.38	5.73	-1.27	0.070426	0.314741
A2M-AS1	A2M antisense RNA 1 (head to head)	12	9065177	9068060	+	TC12002223.hg	ENSG00000245105	ENST00000499762	antisense		6.2	5.99	1.15	0.088296	0.575916		5.79	5.87	-1.05	0.504207	0.880926		5.87	5.99	-1.09	0.98817	0.996448		5.79	6.2	-1.33	0.075016	0.326014
A2ML1	alpha-2-macroglobulin-like 1	12	8822472	8876785	+	TC12000136.hg	ENSG00000166535	ENST00000299698	protein_coding		4.34	4.33	1.01	0.227911	0.688036		4.44	4.3	1.1	0.310465	0.824442		4.3	4.33	-1.02	0.638283	0.863069		4.44	4.34	1.07	0.676261	0.878376
A2MP1	alpha-2-macroglobulin pseudogene 1	12	9228533	9234207	+	TC12001189.hg	ENSG00000256069	ENST00000543404	transcribed_unprocessed_pseudogene		4.54	4.25	1.22	0.164859	0.642658		4.39	4.34	1.04	0.844445	0.969449		4.34	4.25	1.06	0.399673	0.723684		4.39	4.54	-1.1	0.706915	0.892389
A2MP1	alpha-2-macroglobulin pseudogene 1	12	9229376	9275817	+	TC12001191.hg	ENSG00000256069	ENST00000566278	transcribed_unprocessed_pseudogene		3.67	3.64	1.02	0.320487	0.745422		3.59	3.56	1.02	0.396207	0.846912		3.56	3.64	-1.06	0.333637	0.674306		3.59	3.67	-1.06	0.534257	0.807895
A2MP1	alpha-2-macroglobulin pseudogene 1	12	9228533	9234207	+	TC12002742.hg	ENSG00000256069	ENST00000543404	transcribed_unprocessed_pseudogene		4.5	4.33	1.13	0.202706	0.669513		4.4	4.32	1.06	0.35873	0.836195		4.32	4.33	-1	0.771545	0.919812		4.4	4.5	-1.07	0.788661	0.929233
A4GALT	alpha 1,4-galactosyltransferase					TC22000852.hg					5.56	5.52	1.03	0.988466	0.997935		5.55	5.47	1.06	0.040566	0.778087		5.47	5.52	-1.03	0.302283	0.64843		5.55	5.56	-1.01	0.790393	0.929871
A4GNT	alpha-1,4-N-acetylglucosaminyltransferase	3	138123718	138132387	+	TC03001820.hg	ENSG00000118017	ENST00000236709	protein_coding		3.61	3.56	1.04	0.912028	0.978176		3.67	3.59	1.06	0.29742	0.821158		3.59	3.56	1.02	0.944288	0.981983		3.67	3.61	1.04	0.424744	0.740145
AA06	uncharacterized LOC100506677	17	33529787	33533760	+	TC17001356.hg	ENSG00000265544	ENST00000579745	sense_intronic		4.1	4.31	-1.16	0.054537	0.541004		4.39	4.53	-1.1	0.549342	0.894647		4.53	4.31	1.16	0.277879	0.62807		4.39	4.1	1.22	0.007945	0.090407
AA06	uncharacterized LOC100506677	17	33529787	33533760	+	TC17002581.hg	ENSG00000265544	ENST00000579745	sense_intronic		3.87	4.1	-1.17	0.066818	0.553601		4.11	4.45	-1.27	0.388352	0.844398		4.45	4.1	1.28	0.398799	0.72311		4.11	3.87	1.18	0.046474	0.249843
AAAS	achalasia, adrenocortical insufficiency, alacrimia	12	53307456	53321631	+	TC12001547.hg	ENSG00000094914	ENST00000209873	protein_coding		8.56	8.78	-1.16	0.475833	0.820448		8.5	8.65	-1.1	0.358752	0.836195		8.65	8.78	-1.1	0.592004	0.840527		8.5	8.56	-1.04	0.682154	0.880842
AACS	acetoacetyl-CoA synthetase	12	125065379	125143320	+	TC12001003.hg	ENSG00000081760	ENST00000316519	protein_coding		7.03	6.97	1.04	0.54253	0.848974		7.22	7.18	1.02	0.83133	0.96631		7.18	6.97	1.16	0.041318	0.269392		7.22	7.03	1.14	0.059219	0.28695
AACSP1	acetoacetyl-CoA synthetase pseudogene 1	5	178764861	178818435	+	TC05002127.hg	ENSG00000250420	ENST00000503486	transcribed_unprocessed_pseudogene		4.05	4.03	1.02	0.582897	0.866708		4.06	4.09	-1.02	0.452835	0.865718		4.09	4.03	1.05	0.211755	0.563256		4.06	4.05	1.01	0.827338	0.944377
AADAC	arylacetamide deacetylase	3	151814037	151828488	+	TC03000830.hg	ENSG00000114771	ENST00000232892	protein_coding		4.16	4.3	-1.1	0.063734	0.551171		4.35	4.41	-1.05	0.532455	0.88939		4.41	4.3	1.08	0.328871	0.670944		4.35	4.16	1.14	0.041613	0.234626
AADACL2	arylacetamide deacetylase-like 2	3	151733916	151761339	+	TC03000827.hg	ENSG00000197953	ENST00000445270	protein_coding		4.95	4.79	1.12	0.324189	0.748404		5.17	4.89	1.21	0.102011	0.778087		4.89	4.79	1.08	0.609358	0.848988		5.17	4.95	1.16	0.020085	0.154091
AADACL3	arylacetamide deacetylase-like 3	1	12716115	12728759	+	TC01000160.hg	ENSG00000188984	ENST00000620146	protein_coding		3.76	3.72	1.03	0.146448	0.630692		3.73	3.72	1.01	0.694343	0.933808		3.72	3.72	1	0.814607	0.936464		3.73	3.76	-1.02	0.376722	0.7058
AADACL4	arylacetamide deacetylase-like 4	1	12644547	12667086	+	TC01000159.hg	ENSG00000204518	ENST00000376221	protein_coding		3.5	3.53	-1.02	0.52511	0.84253		3.35	3.53	-1.13	0.116801	0.778087		3.53	3.53	1	0.83606	0.944911		3.35	3.5	-1.11	0.513804	0.79636
AADACP1	arylacetamide deacetylase pseudogene 1	3	151770460	151784894	+	TC03000828.hg	ENSG00000240602	ENST00000483636	transcribed_unprocessed_pseudogene		3.95	3.89	1.04	0.428086	0.79957		4.12	3.83	1.22	0.002192	0.778087		3.83	3.89	-1.04	0.349922	0.687344		4.12	3.95	1.12	0.202994	0.536068
AADAT	aminoadipate aminotransferase	4	170060222	170089967	+	TC04001730.hg	ENSG00000109576	ENST00000337664	protein_coding		7.63	7.58	1.03	0.268136	0.714887		7.42	7.32	1.07	0.231443	0.804359		7.32	7.58	-1.2	0.000756	0.041192		7.42	7.63	-1.15	0.036149	0.217005
AAED1	AhpC/TSA antioxidant enzyme domain containing 1	9	96639577	96654748	+	TC09001377.hg	ENSG00000158122	ENST00000411939	protein_coding		9.84	9.13	1.63	0.356188	0.765309		8.28	8.07	1.15	0.264445	0.811957		8.07	9.13	-2.08	0.00364	0.086839		8.28	9.84	-2.95	0.006152	0.078097
AAGAB	alpha- and gamma-adaptin binding protein	15	67201033	67254736	+	TC15001587.hg	ENSG00000103591	ENST00000261880	protein_coding		7.38	7.28	1.07	0.37977	0.777539		7.17	7.31	-1.1	0.585373	0.903709		7.31	7.28	1.02	0.783618	0.925004		7.17	7.38	-1.16	0.181681	0.509639
AAK1	AP2 associated kinase 1	2	69467787	69643717	+	TC02001950.hg	ENSG00000115977	ENST00000409085	protein_coding		8.73	8.73	1	0.996403	0.999184		9.44	9.22	1.16	0.158948	0.78458		9.22	8.73	1.4	0.003834	0.088614		9.44	8.73	1.63	0.004247	0.064153
AAK1	AP2 associated kinase 1	2	69467787	69643717	+	TC02004322.hg	ENSG00000115977	ENST00000409085	protein_coding		4.88	4.79	1.07	0.878943	0.968448		4.97	5.13	-1.12	0.203369	0.79505		5.13	4.79	1.27	0.053266	0.304331		4.97	4.88	1.06	0.624027	0.853247
AAMDC	adipogenesis associated, Mth938 domain containing					TC11000832.hg					6.33	6.27	1.05	0.920677	0.981301		5.79	5.93	-1.1	0.190883	0.792467		5.93	6.27	-1.26	0.022632	0.204184		5.79	6.33	-1.45	0.000513	0.020315
AAMP	angio-associated migratory cell protein	2	218264123	218270257	+	TC02002769.hg	ENSG00000127837	ENST00000248450	protein_coding		6.97	7.02	-1.03	0.846063	0.958954		6.9	6.91	-1	0.624886	0.915797		6.91	7.02	-1.08	0.549448	0.817733		6.9	6.97	-1.05	0.888319	0.965597
AANAT	aralkylamine N-acetyltransferase	17	76453351	76470117	+	TC17000873.hg	ENSG00000129673	ENST00000250615	protein_coding		4.97	4.89	1.06	0.169234	0.645852		4.95	4.92	1.02	0.595562	0.906731		4.92	4.89	1.02	0.23528	0.586791		4.95	4.97	-1.02	0.730702	0.90345
AANAT	aralkylamine N-acetyltransferase	17	76453351	76470117	+	TC17002372.hg	ENSG00000129673	ENST00000250615	protein_coding		5.42	5.26	1.12	0.496819	0.829857		5.16	5.22	-1.05	0.579457	0.90187		5.22	5.26	-1.02	0.728298	0.901835		5.16	5.42	-1.2	0.030317	0.19601
AAR2	AAR2 splicing factor homolog	20	36236459	36270918	+	TC20000266.hg	ENSG00000131043	ENST00000397286	protein_coding		6.18	6.28	-1.07	0.101454	0.587494		6.24	6.34	-1.07	0.28728	0.817902		6.34	6.28	1.04	0.404618	0.72629		6.24	6.18	1.04	0.401967	0.723995
AARD	alanine and arginine rich domain containing protein	8	116938199	116944487	+	TC08000684.hg	ENSG00000205002	ENST00000378279	protein_coding		5.5	5.56	-1.04	0.428547	0.799633		5.5	5.48	1.01	0.938377	0.989084		5.48	5.56	-1.05	0.366884	0.70073		5.5	5.5	-1	0.970143	0.991592
AARS	alanyl-tRNA synthetase	16	70252295	70289543	+	TC16001234.hg	ENSG00000090861	ENST00000261772	protein_coding		11.99	11.69	1.23	0.241814	0.697035		13.77	13.29	1.4	0.120129	0.778087		13.29	11.69	3.03	0.022116	0.20198		13.77	11.99	3.44	0.021722	0.161242
AARS2	alanyl-tRNA synthetase 2, mitochondrial	6	44299654	44313326	+	TC06001764.hg	ENSG00000124608	ENST00000244571	protein_coding		6.37	6.29	1.05	0.213423	0.677448		6.18	6.27	-1.06	0.279257	0.816376		6.27	6.29	-1.01	0.32349	0.666778		6.18	6.37	-1.14	0.010379	0.106157
AASDH	aminoadipate-semialdehyde dehydrogenase	4	56338290	56387423	+	TC04001219.hg	ENSG00000157426	ENST00000513376	protein_coding		7.28	7.04	1.19	0.155096	0.637229		6.65	6.67	-1.01	0.908466	0.982315		6.67	7.04	-1.29	0.00175	0.061259		6.65	7.28	-1.55	0.000689	0.023978
AASDHPPT	aminoadipate-semialdehyde dehydrogenase-phosphopantetheinyl transferase	11	106077489	106098710	+	TC11000970.hg	ENSG00000149313	ENST00000278618	protein_coding		9.57	9.61	-1.03	0.548266	0.851019		9.56	9.66	-1.07	0.209368	0.797327		9.66	9.61	1.03	0.635436	0.862199		9.56	9.57	-1.01	0.699098	0.888808
AASS	aminoadipate-semialdehyde synthase	7	122076133	122133822	+	TC07001811.hg	ENSG00000008311	ENST00000393376	protein_coding		8.2	8.14	1.05	0.58303	0.866712		6.57	6.8	-1.18	0.398	0.847441		6.8	8.14	-2.52	0.000163	0.019675		6.57	8.2	-3.11	6e-06	0.002971
AATBC	apoptosis associated transcript in bladder cancer	21	43805758	43810361	+	TC21000510.hg	ENSG00000215458	ENST00000448247	antisense		4.35	4.34	1.01	0.608954	0.876432		4.31	4.44	-1.1	0.307823	0.824427		4.44	4.34	1.08	0.265755	0.616085		4.31	4.35	-1.02	0.713003	0.895637
AATF	apoptosis antagonizing transcription factor	17	36948875	37056871	+	TC17000444.hg	ENSG00000275700	ENST00000619387	protein_coding		12.09	11.68	1.33	0.524918	0.84253		11.85	11.65	1.15	0.611277	0.911857		11.65	11.68	-1.02	0.195877	0.546282		11.85	12.09	-1.18	0.404731	0.725856
AATK	apoptosis-associated tyrosine kinase	17	81117295	81166017	+	TC17001941.hg	ENSG00000181409	ENST00000326724	protein_coding		5.3	5.26	1.02	0.2506	0.701984		5.36	5.21	1.11	0.235951	0.805749		5.21	5.26	-1.04	0.581404	0.835275		5.36	5.3	1.05	0.818867	0.941104
AATK-AS1	AATK antisense RNA 1	17	81165507	81183164	+	TC17000926.hg	ENSG00000225180	ENST00000414089	protein_coding		4.86	4.83	1.02	0.804587	0.947278		4.86	4.87	-1.01	0.42072	0.853959		4.87	4.83	1.03	0.213112	0.564708		4.86	4.86	1	0.512152	0.795531
AATK-AS1	AATK antisense RNA 1	17	81165507	81183164	+	TC17002403.hg	ENSG00000225180	ENST00000414089	protein_coding		4.97	4.94	1.02	0.769983	0.936496		4.9	5	-1.07	0.098014	0.778087		5	4.94	1.04	0.295258	0.642181		4.9	4.97	-1.05	0.38868	0.71447
ABAT	4-aminobutyrate aminotransferase	16	8674565	8784575	+	TC16000148.hg	ENSG00000183044	ENST00000268251	protein_coding		5.51	5.27	1.18	0.094994	0.581124		5.17	5.15	1.01	0.760275	0.948701		5.15	5.27	-1.09	0.449263	0.757598		5.17	5.51	-1.27	0.001879	0.04063
ABCA1	ATP binding cassette subfamily A member 1	9	104781002	104928237	+	TC09001434.hg	ENSG00000165029	ENST00000374736	protein_coding		8.92	9.94	-2.02	0.461193	0.813634		6.58	8.18	-3.05	0.54333	0.892071		8.18	9.94	-3.37	0.15592	0.496182		6.58	8.92	-5.09	0.19682	0.528638
ABCA10	ATP binding cassette subfamily A member 10	17	69148007	69244846	+	TC17001829.hg	ENSG00000154263	ENST00000269081	protein_coding		5.11	4.89	1.17	0.03274	0.523114		4.85	4.79	1.05	0.245817	0.806884		4.79	4.89	-1.07	0.075487	0.35908		4.85	5.11	-1.2	0.01422	0.127273
ABCA11P	ATP binding cassette subfamily A member 11, pseudogene	4	425815	474051	+	TC04002402.hg	ENSG00000182903	ENST00000515578	protein_coding		8.71	8.72	-1.01	0.972012	0.994337		8.26	8.17	1.06	0.970922	0.995235		8.17	8.72	-1.46	0.001896	0.06378		8.26	8.71	-1.36	0.002409	0.047077
ABCA12	ATP binding cassette subfamily A member 12	2	214931542	215138428	+	TC02002746.hg	ENSG00000144452	ENST00000272895	protein_coding		4.22	4.2	1.01	0.483417	0.823782		4.25	4.21	1.03	0.356221	0.836034		4.21	4.2	1.01	0.365483	0.699595		4.25	4.22	1.02	0.314377	0.654375
ABCA13	ATP binding cassette subfamily A member 13	7	48171460	48647495	+	TC07000308.hg	ENSG00000179869	ENST00000435803	protein_coding		4.45	4.39	1.04	0.264164	0.71227		4.45	4.36	1.06	0.248651	0.808771		4.36	4.39	-1.02	0.380578	0.710964		4.45	4.45	-1	0.668338	0.874806
ABCA17P	ATP binding cassette subfamily A member 17, pseudogene	16	2340922	2426699	+	TC16000071.hg	ENSG00000238098	ENST00000469908	transcribed_unitary_pseudogene		4.18	4.14	1.03	0.631743	0.885352		4.19	4.18	1	0.553436	0.895684		4.18	4.14	1.03	0.940117	0.98077		4.19	4.18	1	0.931902	0.979379
ABCA17P	ATP binding cassette subfamily A member 17, pseudogene	16	2340922	2426699	+	TC16001384.hg	ENSG00000238098	ENST00000469908	transcribed_unitary_pseudogene		4.17	4.15	1.01	0.637431	0.887224		4.2	4.22	-1.01	0.893927	0.979301		4.22	4.15	1.05	0.242624	0.594376		4.2	4.17	1.03	0.606809	0.845343
ABCA2	ATP binding cassette subfamily A member 2	9	137007227	137028190	+	TC09001749.hg	ENSG00000107331	ENST00000341511	protein_coding		6.73	6.73	1	0.85193	0.960519		6.71	6.73	-1.01	0.253505	0.809088		6.73	6.73	-1	0.413639	0.73292		6.71	6.73	-1.02	0.484883	0.779364
ABCA2	ATP binding cassette subfamily A member 2	9	137007227	137028190	+	TC09002866.hg	ENSG00000107331	ENST00000341511	protein_coding		6.95	7.11	-1.12	0.080076	0.570881		6.97	6.87	1.07	0.731654	0.942333		6.87	7.11	-1.18	0.000657	0.038205		6.97	6.95	1.01	0.94741	0.985054
ABCA3	ATP binding cassette subfamily A member 3	16	2275881	2340735	+	TC16000783.hg	ENSG00000167972	ENST00000301732	protein_coding		5.46	5.49	-1.02	0.837459	0.956593		5.49	5.75	-1.19	0.324421	0.827392		5.75	5.49	1.2	0.220813	0.573038		5.49	5.46	1.03	0.521401	0.800645
ABCA4	ATP binding cassette subfamily A member 4	1	93992837	94121132	+	TC01002883.hg	ENSG00000198691	ENST00000370225	protein_coding		4.57	4.53	1.03	0.192955	0.66263		4.71	4.61	1.07	0.182782	0.790634		4.61	4.53	1.06	0.04628	0.284654		4.71	4.57	1.1	0.008643	0.094995
ABCA5	ATP binding cassette subfamily A member 5	17	69244311	69327101	+	TC17001830.hg	ENSG00000154265	ENST00000392676	protein_coding		7.05	6.3	1.68	0.193733	0.663698		5.97	5.51	1.38	0.039748	0.778087		5.51	6.3	-1.73	0.000261	0.024638		5.97	7.05	-2.11	0.025342	0.177134
ABCA6	ATP binding cassette subfamily A member 6	17	69078702	69141874	+	TC17001827.hg	ENSG00000154262	ENST00000284425	protein_coding		9.97	8.82	2.21	0.22517	0.686173		6.69	6.27	1.34	0.804711	0.959588		6.27	8.82	-5.87	0.033683	0.244407		6.69	9.97	-9.67	0.001194	0.031952
ABCA7	ATP binding cassette subfamily A member 7	19	1040103	1065569	+	TC19000028.hg	ENSG00000064687	ENST00000263094	protein_coding		5.53	5.5	1.03	0.529009	0.844134		5.41	5.33	1.06	0.331535	0.830247		5.33	5.5	-1.12	0.039054	0.262436		5.41	5.53	-1.09	0.008368	0.093344
ABCA7	ATP binding cassette subfamily A member 7	19	1040103	1065569	+	TC19001929.hg	ENSG00000064687	ENST00000263094	protein_coding		5.36	5.23	1.1	0.748762	0.928321		4.86	4.73	1.09	0.363724	0.837279		4.73	5.23	-1.42	0.058322	0.318668		4.86	5.36	-1.42	0.002239	0.044982
ABCA8	ATP binding cassette subfamily A member 8	17	68867292	68955351	+	TC17001825.hg	ENSG00000141338	ENST00000269080	protein_coding		9.83	9.76	1.05	0.490183	0.827115		6.74	8.08	-2.54	0.680373	0.930047		8.08	9.76	-3.19	0.054429	0.307986		6.74	9.83	-8.5	0.000222	0.013334
ABCA9	ATP binding cassette subfamily A member 9	17	68974488	69061064	+	TC17001826.hg	ENSG00000154258	ENST00000340001	protein_coding		6.92	6.07	1.81	0.069112	0.558024		5.23	5.12	1.08	0.2934	0.820708		5.12	6.07	-1.93	0.0015	0.057042		5.23	6.92	-3.24	0.01869	0.147876
ABCA9-AS1	ABCA9 antisense RNA 1	17	69004714	69018323	+	TC17000805.hg	ENSG00000231749	ENST00000458677	antisense		4.83	4.63	1.14	0.062906	0.549506		4.37	4.72	-1.27	0.118407	0.778087		4.72	4.63	1.06	0.525115	0.804346		4.37	4.83	-1.37	0.01883	0.148531
ABCB1	ATP binding cassette subfamily B member 1	7	87503859	87713248	+	TC07001579.hg	ENSG00000085563	ENST00000265724	protein_coding		4.57	4.5	1.05	0.627097	0.883348		4.54	4.61	-1.05	0.761437	0.94919		4.61	4.5	1.08	0.35561	0.692094		4.54	4.57	-1.02	0.74609	0.910013
ABCB1	ATP binding cassette subfamily B member 1	7	87503859	87713248	+	TC07003053.hg	ENSG00000085563	ENST00000265724	protein_coding		4.54	4.58	-1.02	0.558591	0.856182		4.52	4.59	-1.05	0.667243	0.926784		4.59	4.58	1.01	0.596569	0.842848		4.52	4.54	-1.01	0.618089	0.85034
ABCB1	ATP binding cassette subfamily B member 1					TC07003049.hg					3.82	3.82	1	0.838513	0.956962		3.97	3.87	1.08	0.209655	0.797327		3.87	3.82	1.03	0.703685	0.891459		3.97	3.82	1.11	0.35987	0.692916
ABCB10	ATP binding cassette subfamily B member 10	1	229516582	229558695	+	TC01003949.hg	ENSG00000135776	ENST00000344517	protein_coding		6.38	6.63	-1.18	0.469506	0.817341		7.29	7.31	-1.02	0.63027	0.917013		7.31	6.63	1.61	0.315874	0.660904		7.29	6.38	1.87	0.069691	0.312946
ABCB11	ATP binding cassette subfamily B member 11	2	168922938	169031322	+	TC02002508.hg	ENSG00000073734	ENST00000263817	protein_coding		4.39	4.35	1.03	0.172361	0.648603		4.47	4.39	1.06	0.562191	0.897618		4.39	4.35	1.03	0.121371	0.44559		4.47	4.39	1.06	0.080113	0.337865
ABCB4	ATP binding cassette subfamily B member 4	7	87402045	87475659	+	TC07001578.hg	ENSG00000005471	ENST00000359206	protein_coding		4.69	4.6	1.06	0.119005	0.606946		4.66	4.63	1.02	0.040699	0.778087		4.63	4.6	1.02	0.914886	0.972279		4.66	4.69	-1.02	0.685822	0.882574
ABCB5	ATP binding cassette subfamily B member 5	7	20615207	20757009	+	TC07000127.hg	ENSG00000004846	ENST00000404938	protein_coding		4.57	4.35	1.16	0.251664	0.702813		4.47	4.45	1.02	0.178142	0.789881		4.45	4.35	1.07	0.98086	0.994253		4.47	4.57	-1.07	0.528888	0.805185
ABCB6	ATP binding cassette subfamily B member 6 (Langereis blood group)	2	219209772	219218354	+	TC02005056.hg	ENSG00000115657	ENST00000295750	protein_coding		6.23	6.42	-1.14	0.488705	0.826546		6.22	6.13	1.07	0.722553	0.939953		6.13	6.42	-1.23	0.596832	0.842848		6.22	6.23	-1.01	0.512377	0.795599
ABCB7	ATP binding cassette subfamily B member 7	X	75053280	75156297	+	TC0X001164.hg	ENSG00000131269	ENST00000253577	protein_coding		8.69	8.58	1.08	0.355245	0.765025		8.36	8.67	-1.24	0.133389	0.779521		8.67	8.58	1.07	0.258789	0.609802		8.36	8.69	-1.26	0.073976	0.323606
ABCB8; ASIC3	ATP binding cassette subfamily B member 8; acid sensing ion channel 3					TC07001010.hg					5.77	5.7	1.05	0.065981	0.552696		6.01	5.91	1.08	0.958513	0.993479		5.91	5.7	1.16	0.000513	0.034422		6.01	5.77	1.18	0.009073	0.097823
ABCB9	ATP binding cassette subfamily B member 9	12	122928992	122966496	+	TC12002081.hg	ENSG00000150967	ENST00000280560	protein_coding		5.44	5.44	1	0.912298	0.978181		5.44	5.39	1.03	0.576128	0.901261		5.39	5.44	-1.03	0.71825	0.897379		5.44	5.44	-1	0.689795	0.884548
ABCC1	ATP binding cassette subfamily C member 1	16	15949577	16143062	+	TC16000193.hg	ENSG00000103222	ENST00000399410	protein_coding		10.58	10.8	-1.16	0.901691	0.974792		9.81	9.74	1.05	0.91805	0.984283		9.74	10.8	-2.08	0.001111	0.049483		9.81	10.58	-1.71	0.001671	0.038248
ABCC10	ATP binding cassette subfamily C member 10	6	43427554	43450430	+	TC06000600.hg	ENSG00000124574	ENST00000372530	protein_coding		6.36	6.38	-1.01	0.551903	0.852999		6.53	6.55	-1.02	0.914268	0.983263		6.55	6.38	1.13	0.009279	0.13449		6.53	6.36	1.12	0.006327	0.079342
ABCC11	ATP binding cassette subfamily C member 11	16	48166910	48235177	+	TC16001094.hg	ENSG00000121270	ENST00000353782	protein_coding		4.61	4.59	1.02	0.510272	0.835604		4.69	4.55	1.1	0.117608	0.778087		4.55	4.59	-1.03	0.761019	0.915732		4.69	4.61	1.05	0.391648	0.71661
ABCC12	ATP binding cassette subfamily C member 12	16	48082973	48146770	+	TC16001093.hg	ENSG00000140798	ENST00000311303	protein_coding		4.66	4.6	1.04	0.123271	0.609816		4.8	4.59	1.16	0.143839	0.782735		4.59	4.6	-1.01	0.607445	0.848183		4.8	4.66	1.1	0.169757	0.494201
ABCC13	ATP binding cassette subfamily C member 13, pseudogene	21	14273799	14338017	+	TC21000026.hg	ENSG00000243064	ENST00000482980	transcribed_unprocessed_pseudogene		3.92	3.91	1.01	0.893284	0.972295		4.03	3.96	1.05	0.21354	0.797327		3.96	3.91	1.03	0.236756	0.588193		4.03	3.92	1.08	0.022944	0.166444
ABCC13	ATP binding cassette subfamily C member 13, pseudogene	21	14273799	14338017	+	TC21000582.hg	ENSG00000243064	ENST00000482980	transcribed_unprocessed_pseudogene		4.24	4.18	1.04	0.307641	0.737828		4.28	4.29	-1	0.397476	0.847139		4.29	4.18	1.08	0.020235	0.193705		4.28	4.24	1.03	0.704292	0.891194
ABCC2	ATP binding cassette subfamily C member 2	10	99782732	99852192	+	TC10000715.hg	ENSG00000023839	ENST00000370449	protein_coding		4	3.99	1.01	0.980801	0.996057		4.05	4.04	1.01	0.87715	0.976236		4.04	3.99	1.04	0.239495	0.591169		4.05	4	1.03	0.227934	0.566748
ABCC3	ATP binding cassette subfamily C member 3	17	50634857	50692252	+	TC17000672.hg	ENSG00000108846	ENST00000285238	protein_coding		7.19	7.2	-1.01	0.900505	0.974477		6.84	7.25	-1.33	0.371055	0.839838		7.25	7.2	1.04	0.822866	0.939853		6.84	7.19	-1.27	0.5012	0.789607
ABCC3	ATP binding cassette subfamily C member 3	17	50663160	50664721	+	TC17000673.hg	ENSG00000108846	ENST00000571855	protein_coding		6.25	6.25	-1	0.829236	0.954077		6.35	6.29	1.04	0.992148	0.999071		6.29	6.25	1.03	0.683756	0.883772		6.35	6.25	1.07	0.753291	0.913206
ABCC4	ATP binding cassette subfamily C member 4	13	95019829	95301429	+	TC13000799.hg	ENSG00000125257	ENST00000376887	protein_coding		11.05	12.34	-2.44	0.51894	0.839777		9.37	10.14	-1.71	0.766298	0.950422		10.14	12.34	-4.6	0.035843	0.251965		9.37	11.05	-3.21	0.111833	0.402144
ABCC4	ATP binding cassette subfamily C member 4	13	95019829	95301429	+	TC13001638.hg	ENSG00000125257	ENST00000376887	protein_coding		12.77	14.28	-2.84	0.395475	0.785173		10.43	11.84	-2.67	0.599379	0.907387		11.84	14.28	-5.41	0.027424	0.223495		10.43	12.77	-5.07	0.078708	0.334443
ABCC5	ATP binding cassette subfamily C member 5	3	183919934	184018015	+	TC03002064.hg	ENSG00000114770	ENST00000334444	protein_coding		7.08	7.25	-1.12	0.163732	0.642391		6.92	6.82	1.07	0.849276	0.970536		6.82	7.25	-1.34	0.130738	0.460124		6.92	7.08	-1.12	0.015914	0.135433
ABCC5-AS1	ABCC5 antisense RNA 1	3	184006338	184011419	+	TC03000988.hg	ENSG00000223882	ENST00000422946	antisense		3.93	3.97	-1.03	0.902131	0.975011		3.94	4	-1.04	0.822609	0.964133		4	3.97	1.02	0.873703	0.958755		3.94	3.93	1.01	0.708903	0.893529
ABCC6	ATP binding cassette subfamily C member 6	16	16148928	16223464	+	TC16000901.hg	ENSG00000091262	ENST00000205557	protein_coding		5.34	5.23	1.07	0.216732	0.680182		5.31	5.24	1.04	0.254693	0.809709		5.24	5.23	1.01	0.689102	0.885911		5.31	5.34	-1.02	0.514481	0.796461
ABCC6P1	ATP binding cassette subfamily C member 6 pseudogene 1 (functional)	16	18571188	18598328	+	TC16000206.hg	ENSG00000256340	ENST00000546162	transcribed_unprocessed_pseudogene		4.81	4.85	-1.03	0.672162	0.90105		4.75	4.67	1.06	0.448322	0.864151		4.67	4.85	-1.13	0.147351	0.484794		4.75	4.81	-1.04	0.30696	0.647539
ABCC6P1	ATP binding cassette subfamily C member 6 pseudogene 1 (functional)	16	18571188	18598328	+	TC16001431.hg	ENSG00000256340	ENST00000546162	transcribed_unprocessed_pseudogene		5.03	5.18	-1.11	0.716034	0.917276		4.87	4.91	-1.03	0.823573	0.964303		4.91	5.18	-1.2	0.03576	0.25162		4.87	5.03	-1.12	0.129648	0.433623
ABCC6P2	ATP binding cassette subfamily C member 6 pseudogene 2	16	18571162	18573522	+	TC16000886.hg	ENSG00000256340	ENST00000565118	transcribed_unprocessed_pseudogene		5.09	5.17	-1.06	0.538766	0.847636		4.46	4.78	-1.25	0.066416	0.778087		4.78	5.17	-1.32	0.026956	0.221783		4.46	5.09	-1.55	0.023797	0.170251
ABCC6P2	ATP binding cassette subfamily C member 6 pseudogene 2	16	18571162	18573522	+	TC16001784.hg	ENSG00000256340	ENST00000565118	transcribed_unprocessed_pseudogene		5.06	5.12	-1.04	0.3997	0.787596		4.43	4.61	-1.13	0.103438	0.778087		4.61	5.12	-1.43	0.024027	0.210086		4.43	5.06	-1.55	0.012885	0.120111
ABCC8	ATP binding cassette subfamily C member 8	11	17392885	17476845	+	TC11001457.hg	ENSG00000006071	ENST00000389817	protein_coding		4.94	4.91	1.02	0.05409	0.541004		5	4.89	1.08	0.12395	0.778087		4.89	4.91	-1.02	0.685314	0.884613		5	4.94	1.04	0.372079	0.70251
ABCC9	ATP binding cassette subfamily C member 9	12	21797401	21936674	+	TC12001300.hg	ENSG00000069431	ENST00000261200	protein_coding		6.86	7.19	-1.26	0.429898	0.800287		5.82	6.15	-1.26	0.226454	0.80369		6.15	7.19	-2.06	0.062153	0.327487		5.82	6.86	-2.05	0.025188	0.176383
ABCD1	ATP binding cassette subfamily D member 1	X	153724868	153744762	+	TC0X000755.hg	ENSG00000101986	ENST00000218104	protein_coding		6.51	6.53	-1.01	0.754887	0.930571		6.57	6.58	-1	0.434981	0.858837		6.58	6.53	1.04	0.234669	0.586137		6.57	6.51	1.05	0.892012	0.967018
ABCD2	ATP binding cassette subfamily D member 2	12	39550033	39619751	+	TC12001392.hg	ENSG00000173208	ENST00000308666	protein_coding		4.32	4.28	1.03	0.995791	0.999184		4.38	4.41	-1.02	0.731262	0.942216		4.41	4.28	1.09	0.670499	0.877624		4.38	4.32	1.04	0.736481	0.905671
ABCD3	ATP binding cassette subfamily D member 3	1	94418455	94518663	+	TC01000872.hg	ENSG00000117528	ENST00000370214	protein_coding		9.33	9.33	-1	0.271293	0.716336		9.63	9.57	1.04	0.785878	0.955421		9.57	9.33	1.18	0.042709	0.273887		9.63	9.33	1.23	0.753243	0.913194
ABCD4	ATP binding cassette subfamily D member 4	14	74285423	74303056	+	TC14002086.hg	ENSG00000119688	ENST00000356924	protein_coding		7.2	7.38	-1.13	0.086097	0.574951		6.99	7.18	-1.14	0.104288	0.778087		7.18	7.38	-1.15	0.214372	0.565971		6.99	7.2	-1.15	0.009123	0.098099
ABCD4	ATP binding cassette subfamily D member 4					TC14001304.hg					6.81	6.86	-1.03	0.547951	0.850909		6.64	6.65	-1.01	0.384721	0.843061		6.65	6.86	-1.16	0.171596	0.517856		6.64	6.81	-1.13	0.005643	0.07444
ABCE1	ATP binding cassette subfamily E member 1	4	145097932	145129179	+	TC04000709.hg	ENSG00000164163	ENST00000296577	protein_coding		10.53	10.17	1.29	0.502456	0.83213		11.39	11.09	1.23	0.388006	0.844369		11.09	10.17	1.89	0.001157	0.050464		11.39	10.53	1.81	0.003221	0.055202
ABCF1	ATP binding cassette subfamily F member 1	CHR_HSCHR6_MHC_MANN_CTG1	30616029	30636067	+	TC06000341.hg	ENSG00000231129	ENST00000421042	protein_coding		10.85	10.78	1.06	0.904483	0.975882		10.98	10.66	1.24	0.556273	0.896267		10.66	10.78	-1.08	0.69698	0.889458		10.98	10.85	1.09	0.754387	0.913852
ABCF2	ATP binding cassette subfamily F member 2	7	151207837	151227166	+	TC07002034.hg	ENSG00000033050	ENST00000222388	protein_coding		10.58	10.51	1.05	0.981597	0.996057		10.8	10.8	-1	0.566164	0.898528		10.8	10.51	1.23	0.060004	0.322498		10.8	10.58	1.17	0.019746	0.152371
ABCF3	ATP binding cassette subfamily F member 3	3	184186023	184194007	+	TC03000995.hg	ENSG00000161204	ENST00000429586	protein_coding		8.37	8.46	-1.06	0.613439	0.878377		8.4	8.41	-1.01	0.793029	0.957158		8.41	8.46	-1.03	0.861928	0.954953		8.4	8.37	1.02	0.85944	0.955338
ABCG1	ATP binding cassette subfamily G member 1					TC21000198.hg					4.59	4.55	1.03	0.205423	0.672047		4.65	4.51	1.09	0.245769	0.806884		4.51	4.55	-1.02	0.912206	0.971322		4.65	4.59	1.04	0.56812	0.825985
ABCG1	ATP binding cassette subfamily G member 1					TC21000200.hg					3.98	4.03	-1.03	0.461001	0.813598		3.98	4.11	-1.09	0.962528	0.994353		4.11	4.03	1.06	0.701759	0.89083		3.98	3.98	1	0.704004	0.891134
ABCG1	ATP binding cassette subfamily G member 1					TC21000747.hg					4.19	4.13	1.04	0.604319	0.874929		4.28	4.32	-1.02	0.463532	0.868229		4.32	4.13	1.14	0.384298	0.713368		4.28	4.19	1.07	0.504935	0.791761
ABCG1	ATP binding cassette subfamily G member 1					TC21000748.hg					4.18	3.97	1.16	0.145048	0.629278		4.03	3.76	1.2	0.202182	0.79505		3.76	3.97	-1.15	0.702138	0.890985		4.03	4.18	-1.11	0.736847	0.905755
ABCG2	ATP binding cassette subfamily G member 2 (Junior blood group)	4	88090264	88231322	+	TC04001370.hg	ENSG00000118777	ENST00000515655	protein_coding		5.59	5.82	-1.17	0.661993	0.896368		5.04	5.17	-1.09	0.20766	0.796458		5.17	5.82	-1.58	0.001305	0.053902		5.04	5.59	-1.47	0.005248	0.071796
ABCG2	ATP binding cassette subfamily G member 2 (Junior blood group)	4	88090264	88231322	+	TC04002625.hg	ENSG00000118777	ENST00000515655	protein_coding		6.16	6.23	-1.04	0.857982	0.962145		5.38	5.67	-1.22	0.279885	0.816453		5.67	6.23	-1.47	0.011256	0.147283		5.38	6.16	-1.72	0.004195	0.063683
ABCG4	ATP binding cassette subfamily G member 4	11	119149012	119162653	+	TC11001086.hg	ENSG00000172350	ENST00000619701	protein_coding		5.23	5.1	1.1	0.166787	0.644446		5.25	5.14	1.08	0.323899	0.827102		5.14	5.1	1.03	0.895988	0.966375		5.25	5.23	1.01	0.644786	0.863277
ABCG4	ATP binding cassette subfamily G member 4	11	119149012	119162653	+	TC11002903.hg	ENSG00000172350	ENST00000619701	protein_coding		6.88	6.83	1.04	0.468677	0.816938		6.97	6.8	1.12	0.15391	0.78458		6.8	6.83	-1.02	0.36788	0.701553		6.97	6.88	1.07	0.853716	0.953871
ABCG5	ATP binding cassette subfamily G member 5	2	43812472	43838819	+	TC02001794.hg	ENSG00000138075	ENST00000260645	protein_coding		4.36	4.36	-1	0.536044	0.84664		4.42	4.36	1.05	0.089927	0.778087		4.36	4.36	1	0.641761	0.864347		4.42	4.36	1.05	0.057077	0.281049
ABCG8	ATP binding cassette subfamily G member 8	2	43838964	43878466	+	TC02000272.hg	ENSG00000143921	ENST00000272286	protein_coding		4.06	4.09	-1.02	0.612534	0.87792		4.11	3.99	1.08	0.817554	0.963084		3.99	4.09	-1.07	0.406226	0.727437		4.11	4.06	1.03	0.737072	0.90581
ABHD1	abhydrolase domain containing 1	2	27123789	27130812	+	TC02000165.hg	ENSG00000143994	ENST00000489120	protein_coding		4.27	4.27	1	0.660368	0.895701		4.33	4.29	1.03	0.808061	0.960535		4.29	4.27	1.02	0.198397	0.548474		4.33	4.27	1.04	0.493545	0.784905
ABHD10	abhydrolase domain containing 10	3	111979035	111993363	+	TC03000566.hg	ENSG00000144827	ENST00000273359	protein_coding		7.83	7.92	-1.07	0.651878	0.892503		8.24	8.64	-1.32	0.315803	0.825546		8.64	7.92	1.65	0.001191	0.05118		8.24	7.83	1.33	0.054443	0.273568
ABHD11	abhydrolase domain containing 11	7	73736094	73738781	+	TC07001505.hg	ENSG00000106077	ENST00000497897	protein_coding		5.5	5.38	1.09	0.191069	0.660375		5.48	5.46	1.02	0.864341	0.973618		5.46	5.38	1.05	0.645508	0.866049		5.48	5.5	-1.01	0.402387	0.724365
ABHD11	abhydrolase domain containing 11	7	73736094	73738781	+	TC07003019.hg	ENSG00000106077	ENST00000497897	protein_coding		5.39	5.35	1.03	0.506299	0.833561		5.35	5.3	1.04	0.930592	0.987078		5.3	5.35	-1.04	0.91512	0.972342		5.35	5.39	-1.03	0.535622	0.808532
ABHD11-AS1	ABHD11 antisense RNA 1 (tail to tail)	7	73735038	73736054	+	TC07000445.hg	ENSG00000225969	ENST00000427153	antisense		6.61	6.56	1.03	0.516487	0.838236		6.5	6.37	1.09	0.340959	0.832408		6.37	6.56	-1.14	0.040746	0.267478		6.5	6.61	-1.08	0.049888	0.260605
ABHD12	abhydrolase domain containing 12	20	25294743	25390983	+	TC20000732.hg	ENSG00000100997	ENST00000376542	protein_coding		8.25	8.24	1.01	0.372849	0.773783		7.93	7.83	1.07	0.310302	0.824442		7.83	8.24	-1.32	0.052418	0.302105		7.93	8.25	-1.24	0.027105	0.183936
ABHD12B	abhydrolase domain containing 12B	14	50872160	50904970	+	TC14000291.hg	ENSG00000131969	ENST00000353130	protein_coding		4.46	4.39	1.05	0.449529	0.808862		4.55	4.44	1.08	0.82981	0.965934		4.44	4.39	1.03	0.181025	0.529902		4.55	4.46	1.07	0.270476	0.612229
ABHD13	abhydrolase domain containing 13	13	108218379	108234255	+	TC13000382.hg	ENSG00000139826	ENST00000375898	protein_coding		8.87	8.84	1.02	0.260173	0.709016		8.86	8.91	-1.04	0.514089	0.884474		8.91	8.84	1.05	0.751797	0.911802		8.86	8.87	-1.01	0.72625	0.901597
ABHD14A	abhydrolase domain containing 14A					TC03003357.hg					7.17	7.2	-1.02	0.747825	0.927918		6.82	6.95	-1.1	0.575716	0.901118		6.95	7.2	-1.19	0.000911	0.044628		6.82	7.17	-1.28	0.000238	0.013733
ABHD14A-ACY1	ABHD14A-ACY1 readthrough	3	51983278	51989202	+	TC03002341.hg	ENSG00000243989	ENST00000636358	protein_coding		7.63	7.59	1.02	0.642869	0.889527		7.66	7.43	1.17	0.849226	0.970527		7.43	7.59	-1.12	0.200724	0.550986		7.66	7.63	1.02	0.26013	0.601927
ABHD14B	abhydrolase domain containing 14B	3	51968510	51983409	+	TC03003388.hg	ENSG00000114779	ENST00000483233	protein_coding		6.62	6.52	1.07	0.510293	0.835608		6.1	6.14	-1.03	0.800858	0.958853		6.14	6.52	-1.3	0.010217	0.140625		6.1	6.62	-1.43	0.001476	0.036024
ABHD15	abhydrolase domain containing 15	17	29560547	29567137	+	TC17001319.hg	ENSG00000168792	ENST00000307201	protein_coding		5.75	5.84	-1.06	0.428371	0.799633		5.37	5.8	-1.35	0.484106	0.87481		5.8	5.84	-1.02	0.185488	0.535238		5.37	5.75	-1.3	0.11922	0.415455
ABHD16A	abhydrolase domain containing 16A	CHR_HSCHR6_MHC_QBL_CTG1	31677187	31693312	+	TC06004116.hg	ENSG00000206403	ENST00000482058	protein_coding		7.26	7.34	-1.06	0.434719	0.802305		7.4	7.39	1.01	0.461967	0.867776		7.39	7.34	1.04	0.247932	0.599686		7.4	7.26	1.11	0.077693	0.332243
ABHD16A	abhydrolase domain containing 16A					TC06003351.hg					4.94	4.87	1.05	0.364923	0.769537		4.96	4.97	-1	0.617577	0.913314		4.97	4.87	1.07	0.087766	0.385094		4.96	4.94	1.01	0.558066	0.820468
ABHD16B	abhydrolase domain containing 16B	20	63861498	63862988	+	TC20000525.hg	ENSG00000183260	ENST00000369916	protein_coding		5.85	5.6	1.19	0.140893	0.625656		5.63	5.68	-1.03	0.514794	0.8847		5.68	5.6	1.06	0.632335	0.860377		5.63	5.85	-1.17	0.133344	0.439756
ABHD17A; ABHD17AP6	abhydrolase domain containing 17A; abhydrolase domain containing 17A pseudogene 6	19	1876810	1885547	+	TC19001016.hg	ENSG00000129968	ENST00000292577	protein_coding		8.19	8.18	1	0.933053	0.984328		7.96	8.05	-1.06	0.490281	0.876398		8.05	8.18	-1.1	0.137598	0.471853		7.96	8.19	-1.17	0.088042	0.355404
ABHD17AP6	abhydrolase domain containing 17A pseudogene 6	17	20814620	20844257	+	TC17000291.hg	ENSG00000226981	ENST00000458502	unprocessed_pseudogene		7.13	7.52	-1.31	0.05971	0.548949		6.9	7.36	-1.38	0.065237	0.778087		7.36	7.52	-1.11	0.290236	0.638125		6.9	7.13	-1.17	0.431734	0.744531
ABHD17B	abhydrolase domain containing 17B	9	71862452	71910931	+	TC09001205.hg	ENSG00000107362	ENST00000377041	protein_coding		8.15	8.42	-1.21	0.164009	0.642391		8.33	8.45	-1.09	0.142606	0.781891		8.45	8.42	1.02	0.669667	0.877163		8.33	8.15	1.13	0.30324	0.643937
ABHD17C	abhydrolase domain containing 17C	15	80695303	80755621	+	TC15000751.hg	ENSG00000136379	ENST00000258884	protein_coding		7.16	7.72	-1.48	0.100029	0.586407		5.86	5.82	1.03	0.592623	0.905437		5.82	7.72	-3.73	0.034236	0.246548		5.86	7.16	-2.45	0.001501	0.036273
ABHD18	abhydrolase domain containing 18	4	127965411	128039711	+	TC04000647.hg	ENSG00000164074	ENST00000388795	protein_coding		6.78	7.04	-1.2	0.017203	0.502481		6.62	6.77	-1.11	0.085115	0.778087		6.77	7.04	-1.21	0.017489	0.1808		6.62	6.78	-1.12	0.071383	0.317182
ABHD2	abhydrolase domain containing 2	15	89088150	89202360	+	TC15000844.hg	ENSG00000140526	ENST00000352732	protein_coding		9.39	10	-1.53	0.333146	0.753421		10.45	10.65	-1.14	0.774236	0.951906		10.65	10	1.57	0.049541	0.294052		10.45	9.39	2.09	0.040198	0.230469
ABHD2	abhydrolase domain containing 2	15	89087459	89155390	+	TC15002352.hg	ENSG00000140526	ENST00000569411	protein_coding		11.52	12.09	-1.48	0.456966	0.811685		12.52	12.84	-1.25	0.70764	0.937302		12.84	12.09	1.69	0.064057	0.33202		12.52	11.52	2	0.063653	0.298223
ABHD3	abhydrolase domain containing 3	18	21650897	21704805	+	TC18000402.hg	ENSG00000158201	ENST00000289119	protein_coding		5.61	5.79	-1.13	0.455709	0.811185		5.37	5.57	-1.15	0.458662	0.867056		5.57	5.79	-1.16	0.237278	0.588674		5.37	5.61	-1.18	0.198767	0.530969
ABHD4	abhydrolase domain containing 4	14	22598237	22613215	+	TC14000130.hg	ENSG00000100439	ENST00000428304	protein_coding		9.68	9.27	1.33	0.588974	0.868988		9.14	8.92	1.16	0.291943	0.820228		8.92	9.27	-1.27	0.300111	0.646604		9.14	9.68	-1.45	0.329938	0.667367
ABHD5	abhydrolase domain containing 5					TC03000231.hg					9.14	9.58	-1.36	0.365555	0.770058		9.36	9.45	-1.06	0.501408	0.87984		9.45	9.58	-1.09	0.725403	0.900553		9.36	9.14	1.17	0.706	0.891984
ABHD6	abhydrolase domain containing 6	3	58237506	58294732	+	TC03000376.hg	ENSG00000163686	ENST00000478253	protein_coding		6.8	7.14	-1.26	0.043346	0.530507		7.1	7.31	-1.16	0.049906	0.778087		7.31	7.14	1.12	0.179449	0.527664		7.1	6.8	1.23	0.030856	0.198104
ABHD8	abhydrolase domain containing 8	19	17292131	17303473	+	TC19001272.hg	ENSG00000127220	ENST00000247706	protein_coding		5.62	5.69	-1.05	0.972368	0.994337		5.47	5.68	-1.15	0.182203	0.790525		5.68	5.69	-1.01	0.825932	0.940945		5.47	5.62	-1.11	0.063084	0.296871
ABI1	abl-interactor 1	10	26746593	26860935	+	TC10001120.hg	ENSG00000136754	ENST00000376142	protein_coding		11.18	11.04	1.1	0.103692	0.590368		10.91	10.89	1.01	0.9835	0.99782		10.89	11.04	-1.1	0.081794	0.373555		10.91	11.18	-1.2	0.038817	0.225516
ABI1	abl-interactor 1					TC10001953.hg					5.13	5.15	-1.01	0.783206	0.940987		5.11	5.03	1.06	0.477266	0.872249		5.03	5.15	-1.08	0.426625	0.742225		5.11	5.13	-1.02	0.914127	0.974969
ABI2	abl-interactor 2	2	203328219	203447723	+	TC02001198.hg	ENSG00000138443	ENST00000295851	protein_coding		7.97	8.2	-1.17	0.300384	0.732153		7.83	8.03	-1.15	0.025958	0.778087		8.03	8.2	-1.12	0.373699	0.706056		7.83	7.97	-1.1	0.063656	0.298223
ABI3	ABI family, member 3	17	49210227	49223225	+	TC17000640.hg	ENSG00000108798	ENST00000225941	protein_coding		4.27	4.23	1.02	0.312169	0.74047		4.3	4.28	1.02	0.810545	0.961116		4.28	4.23	1.03	0.259072	0.610016		4.3	4.27	1.02	0.957777	0.988146
ABI3BP	ABI family, member 3 (NESH) binding protein	3	100749156	100993515	+	TC03001612.hg	ENSG00000154175	ENST00000471714	protein_coding		11.09	11.32	-1.17	0.953725	0.989485		9.06	9.43	-1.3	0.631469	0.917295		9.43	11.32	-3.7	0.054689	0.308629		9.06	11.09	-4.1	0.076624	0.329846
ABL1	ABL proto-oncogene 1, non-receptor tyrosine kinase	9	130713946	130885683	+	TC09000741.hg	ENSG00000097007	ENST00000372348	protein_coding		11.05	11.05	-1	0.954982	0.989721		11.67	11.52	1.11	0.465681	0.869071		11.52	11.05	1.38	0.122581	0.447113		11.67	11.05	1.53	0.000724	0.024547
ABL1	ABL proto-oncogene 1, non-receptor tyrosine kinase	9	130713946	130885683	+	TC09002302.hg	ENSG00000097007	ENST00000372348	protein_coding		11.26	11.2	1.04	0.997455	0.999506		12.02	11.67	1.27	0.399043	0.847946		11.67	11.2	1.39	0.216036	0.567888		12.02	11.26	1.69	0.021972	0.162152
ABL2	ABL proto-oncogene 2, non-receptor tyrosine kinase	1	179099327	179229601	+	TC01003566.hg	ENSG00000143322	ENST00000502732	protein_coding		8.59	8.22	1.29	0.244109	0.698498		8.87	8.56	1.24	0.354548	0.835435		8.56	8.22	1.27	0.195659	0.546073		8.87	8.59	1.22	0.173229	0.498839
ABLIM1	actin binding LIM protein 1	10	114424445	114427398	+	TC10002841.hg	ENSG00000279796	ENST00000623755	TEC		4.36	4.35	1	0.680843	0.904007		4.42	4.42	1	0.706632	0.937146		4.42	4.35	1.05	0.920035	0.974361		4.42	4.36	1.04	0.448984	0.756966
ABLIM1	actin binding LIM protein 1					TC10001676.hg					6.3	6.73	-1.36	0.808698	0.948646		6.58	6.88	-1.24	0.423985	0.855377		6.88	6.73	1.11	0.213465	0.565189		6.58	6.3	1.21	0.282817	0.624505
ABLIM2	actin binding LIM protein family, member 2					TC04001015.hg					4.98	4.89	1.07	0.129967	0.61497		5.09	4.94	1.11	0.157455	0.78458		4.94	4.89	1.04	0.38073	0.711059		5.09	4.98	1.08	0.232454	0.572282
ABLIM3	actin binding LIM protein family, member 3	5	149141483	149260542	+	TC05000816.hg	ENSG00000173210	ENST00000326685	protein_coding		10.73	10.82	-1.06	0.373548	0.774111		10.75	10.67	1.06	0.385921	0.84357		10.67	10.82	-1.11	0.701318	0.890793		10.75	10.73	1.01	0.738629	0.90661
ABO	ABO blood group (transferase A, alpha 1-3-N-acetylgalactosaminyltransferase; transferase B, alpha 1-3-galactosyltransferase)	9	133250401	133275201	+	TC09001683.hg	ENSG00000175164	ENST00000453660	protein_coding		4.72	4.59	1.1	0.020947	0.505366		4.65	4.63	1.01	0.956463	0.992919		4.63	4.59	1.03	0.206009	0.557034		4.65	4.72	-1.05	0.380015	0.707955
ABO	ABO blood group (transferase A, alpha 1-3-N-acetylgalactosaminyltransferase; transferase B, alpha 1-3-galactosyltransferase)					TC09002317.hg					7.28	7.39	-1.08	0.875324	0.967527		7.57	7.5	1.05	0.700559	0.935538		7.5	7.39	1.08	0.450006	0.758189		7.57	7.28	1.22	0.501459	0.789707
ABR	active BCR-related	CHR_HSCHR17_3_CTG2	1003519	1101505	+	TC17000970.hg	ENSG00000276016	ENST00000613981	protein_coding		9.01	9.34	-1.26	0.96825	0.993143		8.34	8.47	-1.09	0.562858	0.897812		8.47	9.34	-1.83	0.006759	0.115957		8.34	9.01	-1.59	0.031569	0.200769
ABRA	actin binding Rho activating protein	8	106759483	106770245	+	TC08001520.hg	ENSG00000174429	ENST00000311955	protein_coding		3.82	3.88	-1.04	0.420202	0.796284		3.9	3.74	1.12	0.168559	0.788141		3.74	3.88	-1.1	0.158294	0.499453		3.9	3.82	1.06	0.423304	0.738878
ABRACL	ABRA C-terminal like	6	139028682	139043302	+	TC06001034.hg	ENSG00000146386	ENST00000367660	protein_coding		6.31	6.5	-1.14	0.615886	0.879079		6.53	6.24	1.22	0.09739	0.778087		6.24	6.5	-1.19	0.090296	0.389453		6.53	6.31	1.16	0.590571	0.837218
ABT1	activator of basal transcription 1	6	26596952	26600744	+	TC06000205.hg	ENSG00000146109	ENST00000274849	protein_coding		6.09	6.05	1.03	0.892307	0.972136		6.08	6.26	-1.13	0.170738	0.788428		6.26	6.05	1.15	0.151175	0.490251		6.08	6.09	-1.01	0.964015	0.989954
ABTB1	ankyrin repeat and BTB (POZ) domain containing 1	3	127675486	127680911	+	TC03000667.hg	ENSG00000114626	ENST00000464431	protein_coding		5.96	6.09	-1.1	0.234635	0.692562		5.79	5.8	-1.01	0.584424	0.903398		5.8	6.09	-1.22	0.003819	0.088588		5.79	5.96	-1.13	0.012494	0.118111
ABTB1	ankyrin repeat and BTB (POZ) domain containing 1	3	127672935	127677026	+	TC03002524.hg	ENSG00000114626	ENST00000483857	protein_coding		6.3	6.45	-1.11	0.124831	0.610762		5.82	5.82	-1	0.869978	0.97504		5.82	6.45	-1.54	0.002721	0.074655		5.82	6.3	-1.4	0.001417	0.035179
ABTB2	ankyrin repeat and BTB (POZ) domain containing 2	11	34150988	34358008	+	TC11001544.hg	ENSG00000166016	ENST00000435224	protein_coding		6.57	6.52	1.04	0.598687	0.872394		7.18	7.12	1.05	0.177477	0.789728		7.12	6.52	1.51	0.064	0.331858		7.18	6.57	1.53	0.002827	0.051449
AC002992.4		Y	12345077	12347495	+	TC0Y000049.hg	ENSG00000224060	ENST00000430152	transcribed_unprocessed_pseudogene		5.32	4.94	1.3	0.00235	0.47369		5.18	4.98	1.14	0.767395	0.950536		4.98	4.94	1.03	0.357274	0.693477		5.18	5.32	-1.1	0.461944	0.765841
AC004538.3						TC07000091.hg					4.41	4.25	1.12	0.131114	0.615401		4.35	4.37	-1.02	0.863959	0.973493		4.37	4.25	1.09	0.040386	0.266457		4.35	4.41	-1.04	0.32855	0.666232
AC004878.2		7	75225433	75234310	+	TC07000469.hg	ENSG00000277675	ENST00000616609	antisense		6.17	6.12	1.04	0.443847	0.806335		6.09	6.09	1	0.922268	0.985145		6.09	6.12	-1.03	0.215276	0.566822		6.09	6.17	-1.06	0.597185	0.841165
AC004878.7						TC07001521.hg					7.1	7.01	1.07	0.277827	0.719239		6.82	6.92	-1.07	0.515247	0.8847		6.92	7.01	-1.07	0.229456	0.581542		6.82	7.1	-1.22	0.02878	0.190383
AC005609.17						TC05001866.hg					3.22	3.28	-1.04	0.29632	0.729525		3.23	3.33	-1.07	0.026328	0.778087		3.33	3.28	1.03	0.51833	0.800324		3.23	3.22	1	0.975604	0.992925
AC006370.2		Y	13751793	13858594	+	TC0Y000055.hg	ENSG00000241859	ENST00000430079	transcribed_unprocessed_pseudogene		4.96	4.82	1.1	0.221187	0.683345		4.96	4.78	1.13	0.421	0.854143		4.78	4.82	-1.02	0.801452	0.931787		4.96	4.96	1	0.928916	0.978598
AC007392.3						TC02000387.hg					4.62	4.57	1.04	0.46465	0.815301		4.72	4.62	1.07	0.128724	0.778784		4.62	4.57	1.04	0.449801	0.75799		4.72	4.62	1.07	0.201949	0.53491
AC007965.12		Y	23537308	23546942	+	TC0Y000105.hg	ENSG00000215540	ENST00000448575	transcribed_processed_pseudogene		4.05	4.02	1.02	0.400612	0.788104		4.15	3.99	1.12	0.125696	0.778087		3.99	4.02	-1.02	0.389	0.716369		4.15	4.05	1.08	0.32114	0.659528
AC008175.10		Y	23537308	23546942	+	TC0Y000079.hg	ENSG00000215540	ENST00000448575	transcribed_processed_pseudogene		4.05	4.02	1.02	0.400612	0.788104		4.15	3.99	1.12	0.125696	0.778087		3.99	4.02	-1.02	0.389	0.716369		4.15	4.05	1.08	0.32114	0.659528
AC009223.2		2	41143780	41156814	+	TC02000254.hg	ENSG00000237442	ENST00000431359	transcribed_processed_pseudogene		4.17	4.41	-1.19	0.220032	0.682239		4.23	4.13	1.07	0.311219	0.824579		4.13	4.41	-1.22	0.124286	0.449787		4.23	4.17	1.04	0.736912	0.905755
AC009947.4		Y	23537308	23546942	+	TC0Y000198.hg	ENSG00000215540	ENST00000448575	transcribed_processed_pseudogene		4.05	4.02	1.02	0.400612	0.788104		4.15	3.99	1.12	0.125696	0.778087		3.99	4.02	-1.02	0.389	0.716369		4.15	4.05	1.08	0.32114	0.659528
AC009950.1		2	230203624	230214159	+	TC02005008.hg	ENSG00000079263	ENST00000441657	protein_coding		5.23	5.11	1.09	0.14264	0.626991		5.13	5.24	-1.08	0.385814	0.84357		5.24	5.11	1.09	0.257324	0.608096		5.13	5.23	-1.07	0.31372	0.653773
AC015849.2		CHR_HSCHR17_7_CTG4	35868967	35885863	+	TC17000403.hg	ENSG00000282498	ENST00000633084	antisense		3.94	3.91	1.02	0.564068	0.858413		3.87	3.97	-1.07	0.469516	0.870381		3.97	3.91	1.04	0.473266	0.773856		3.87	3.94	-1.06	0.098299	0.375661
AC063980.1		5	136376348	136397042	+	TC05001814.hg	ENSG00000279240	ENST00000514282	lincRNA		3.63	3.49	1.1	0.087163	0.575054		3.6	3.59	1.01	0.657704	0.924182		3.59	3.49	1.07	0.138312	0.472843		3.6	3.63	-1.02	0.829573	0.945186
AC069363.1		CHR_HSCHR17_7_CTG4	36081988	36090204	+	TC17000407.hg	ENSG00000282721	ENST00000633983	antisense		4.7	4.78	-1.06	0.121575	0.608894		4.9	4.73	1.13	0.499034	0.878881		4.73	4.78	-1.03	0.922434	0.975157		4.9	4.7	1.15	0.091175	0.362174
AC079610.1		2	213155806	213167712	+	TC02002741.hg	ENSG00000236193	ENST00000426870	lincRNA		3.8	3.97	-1.12	0.049247	0.536568		4.03	4.1	-1.05	0.64988	0.922077		4.1	3.97	1.09	0.177651	0.525604		4.03	3.8	1.17	0.02739	0.185178
AC092573.3		2	173338340	173356208	+	TC02002533.hg	ENSG00000236391	ENST00000437243	transcribed_processed_pseudogene		4.37	4.63	-1.2	0.13781	0.62316		4.64	4.7	-1.04	0.991048	0.99885		4.7	4.63	1.05	0.914567	0.972263		4.64	4.37	1.21	0.050003	0.260865
AC108058.1		2	105374093	105376083	+	TC02000647.hg	ENSG00000238273	ENST00000415627	antisense		6.22	6.47	-1.19	0.034289	0.523114		6.4	6.63	-1.18	0.68399	0.931685		6.63	6.47	1.12	0.599564	0.844429		6.4	6.22	1.13	0.038169	0.223108
AC124789.1		CHR_HSCHR17_7_CTG4	38252084	38253141	+	TC17001425.hg	ENSG00000282205	ENST00000631961	processed_transcript		6.07	5.73	1.27	0.311853	0.740448		5.82	5.66	1.12	0.295303	0.821158		5.66	5.73	-1.05	0.259908	0.610374		5.82	6.07	-1.19	0.299496	0.640458
AC138655.6						TC02001824.hg					6.86	6.8	1.04	0.925657	0.982572		6.68	6.74	-1.04	0.801374	0.958929		6.74	6.8	-1.04	0.069805	0.346262		6.68	6.86	-1.13	0.034358	0.210346
ACAA1	acetyl-CoA acyltransferase 1	3	38122710	38137208	+	TC03002862.hg	ENSG00000060971	ENST00000333167	protein_coding		8.41	8.57	-1.11	0.762805	0.933707		7.7	7.91	-1.16	0.354718	0.835545		7.91	8.57	-1.58	0.036734	0.25468		7.7	8.41	-1.64	0.001016	0.029223
ACAA1	acetyl-CoA acyltransferase 1					TC03001293.hg					6.69	6.84	-1.11	0.859429	0.962185		6.44	6.43	1.01	0.740086	0.944165		6.43	6.84	-1.33	0.027437	0.223525		6.44	6.69	-1.18	0.005621	0.074341
ACAA2	acetyl-CoA acyltransferase 2	18	49782167	49813960	+	TC18000506.hg	ENSG00000167315	ENST00000285093	protein_coding		9.45	9.85	-1.31	0.515786	0.837729		9.06	9.47	-1.33	0.264455	0.811957		9.47	9.85	-1.3	0.658348	0.871892		9.06	9.45	-1.31	0.549949	0.816072
ACACA	acetyl-CoA carboxylase alpha	17	37084988	37406780	+	TC17001406.hg	ENSG00000278540	ENST00000616317	protein_coding		8.62	8.39	1.18	0.345023	0.758584		8.8	9.03	-1.17	0.335458	0.831676		9.03	8.39	1.56	0.705185	0.89213		8.8	8.62	1.13	0.4365	0.747247
ACACA	acetyl-CoA carboxylase alpha	17	37084988	37406780	+	TC17002601.hg	ENSG00000278540	ENST00000616317	protein_coding		7.17	6.93	1.18	0.240696	0.696224		7.38	7.33	1.03	0.33738	0.831846		7.33	6.93	1.32	0.429085	0.744081		7.38	7.17	1.16	0.556466	0.819621
ACACB	acetyl-CoA carboxylase beta	12	109116595	109268226	+	TC12000846.hg	ENSG00000076555	ENST00000338432	protein_coding		6.04	5.99	1.03	0.58738	0.868387		5.7	5.56	1.1	0.326311	0.828165		5.56	5.99	-1.35	0.766321	0.917856		5.7	6.04	-1.27	0.259459	0.601262
ACAD10	acyl-CoA dehydrogenase family, member 10					TC12003211.hg					6.52	6.56	-1.03	0.883064	0.969465		6.12	6.21	-1.06	0.269981	0.813039		6.21	6.56	-1.27	0.008596	0.129907		6.12	6.52	-1.32	0.000209	0.01296
ACAD11; NPHP3-ACAD11	acyl-CoA dehydrogenase family, member 11; NPHP3-ACAD11 readthrough (NMD candidate)	3	132558142	132722459	+	TC03003341.hg	ENSG00000274810	ENST00000471702	protein_coding		9.35	9.21	1.1	0.647655	0.890928		8.82	8.91	-1.06	0.305049	0.823347		8.91	9.21	-1.23	0.754685	0.913109		8.82	9.35	-1.44	0.012019	0.11547
ACAD8	acyl-CoA dehydrogenase family, member 8	11	134253495	134265855	+	TC11001215.hg	ENSG00000151498	ENST00000281182	protein_coding		7.04	7.11	-1.06	0.97115	0.994045		7.28	7.17	1.08	0.597327	0.90709		7.17	7.11	1.04	0.981384	0.994424		7.28	7.04	1.18	0.690899	0.884875
ACAD9	acyl-CoA dehydrogenase family, member 9	3	128879611	128913114	+	TC03000684.hg	ENSG00000177646	ENST00000308982	protein_coding		8.97	8.96	1.01	0.753097	0.92975		8.94	9.02	-1.05	0.195241	0.792859		9.02	8.96	1.04	0.095892	0.400806		8.94	8.97	-1.02	0.808252	0.93723
ACAD9	acyl-CoA dehydrogenase family, member 9	3	128897653	128913104	+	TC03002531.hg	ENSG00000177646	ENST00000511526	protein_coding		9.26	9.29	-1.02	0.699459	0.910313		9.23	9.4	-1.12	0.213091	0.797327		9.4	9.29	1.08	0.183072	0.53228		9.23	9.26	-1.02	0.939264	0.982221
ACADL	acyl-CoA dehydrogenase, long chain	2	210187939	210225491	+	TC02002731.hg	ENSG00000115361	ENST00000233710	protein_coding		4.78	4.65	1.09	0.321019	0.74577		4.85	4.93	-1.06	0.863824	0.973425		4.93	4.65	1.21	0.057432	0.316384		4.85	4.78	1.05	0.375513	0.705044
ACADM	acyl-CoA dehydrogenase, C-4 to C-12 straight chain	1	75724351	75763679	+	TC01000776.hg	ENSG00000117054	ENST00000370841	protein_coding		8.58	8.76	-1.13	0.090405	0.578115		8.68	8.64	1.03	0.737829	0.943516		8.64	8.76	-1.08	0.290736	0.638439		8.68	8.58	1.08	0.117341	0.412253
ACADS	acyl-CoA dehydrogenase, C-2 to C-3 short chain	12	120725735	120740008	+	TC12000951.hg	ENSG00000122971	ENST00000242592	protein_coding		5.49	5.52	-1.01	0.29707	0.72982		5.39	5.36	1.02	0.680959	0.930262		5.36	5.52	-1.11	0.043162	0.275562		5.39	5.49	-1.08	0.082883	0.344087
ACADSB	acyl-CoA dehydrogenase, short/branched chain	10	123008979	123054119	+	TC10000896.hg	ENSG00000196177	ENST00000368869	protein_coding		8.42	8.4	1.02	0.582905	0.866708		7.42	7.45	-1.03	0.88	0.976695		7.45	8.4	-1.93	0.006985	0.117916		7.42	8.42	-2.01	0.0001	0.009193
ACADVL	acyl-CoA dehydrogenase, very long chain	17	7219844	7225265	+	TC17000085.hg	ENSG00000072778	ENST00000322910	protein_coding		9.43	9.89	-1.38	0.268571	0.715373		9.6	9.9	-1.23	0.137474	0.781237		9.9	9.89	1	0.824	0.9403		9.6	9.43	1.12	0.574647	0.829018
ACAN	aggrecan	15	88803759	88874572	+	TC15000842.hg	ENSG00000157766	ENST00000559004	protein_coding		4.9	4.83	1.05	0.857656	0.962104		4.96	4.89	1.05	0.115313	0.778087		4.89	4.83	1.04	0.5983	0.843801		4.96	4.9	1.05	0.63269	0.857452
ACAN	aggrecan	15	88859076	88871490	+	TC15000843.hg	ENSG00000157766	ENST00000560601	protein_coding		4.7	4.7	-1	0.346869	0.759743		4.58	4.83	-1.19	0.153034	0.78458		4.83	4.7	1.09	0.736438	0.905515		4.58	4.7	-1.09	0.61496	0.84892
ACAN	aggrecan	15	88803474	88851521	+	TC15002348.hg	ENSG00000157766	ENST00000558207	protein_coding		5.61	5.43	1.14	0.036619	0.523114		5.4	5.36	1.03	0.562772	0.897755		5.36	5.43	-1.05	0.325706	0.668489		5.4	5.61	-1.16	0.011505	0.112617
ACAP1	ArfGAP with coiled-coil, ankyrin repeat and PH domains 1	17	7336529	7351478	+	TC17000089.hg	ENSG00000072818	ENST00000158762	protein_coding		5.11	5.12	-1.01	0.572504	0.861897		5.19	5.12	1.06	0.255654	0.809709		5.12	5.12	-1.01	0.933623	0.978925		5.19	5.11	1.06	0.14832	0.463243
ACAP2	ArfGAP with coiled-coil, ankyrin repeat and PH domains 2	3	195274736	195443078	+	TC03002141.hg	ENSG00000114331	ENST00000326793	protein_coding		10.47	10.35	1.09	0.562382	0.857992		9.54	9.39	1.11	0.141871	0.781838		9.39	10.35	-1.94	0.000136	0.018045		9.54	10.47	-1.89	0.001044	0.02962
ACAP3	ArfGAP with coiled-coil, ankyrin repeat and PH domains 3	1	1292376	1308018	+	TC01002090.hg	ENSG00000131584	ENST00000354700	protein_coding		6.91	6.94	-1.02	0.925671	0.982572		6.86	6.87	-1.01	0.721573	0.93976		6.87	6.94	-1.05	0.332249	0.673296		6.86	6.91	-1.04	0.232227	0.572038
ACAT1	acetyl-CoA acetyltransferase 1	11	108121516	108147776	+	TC11000979.hg	ENSG00000075239	ENST00000265838	protein_coding		10.28	10.11	1.12	0.181497	0.654264		9.6	9.61	-1.01	0.9149	0.983484		9.61	10.11	-1.42	0.012258	0.153092		9.6	10.28	-1.6	0.000512	0.020314
ACAT1	acetyl-CoA acetyltransferase 1	11	108121516	108147776	+	TC11002856.hg	ENSG00000075239	ENST00000265838	protein_coding		11.74	11.46	1.22	0.142194	0.62654		10.8	10.76	1.02	0.808144	0.960545		10.76	11.46	-1.62	0.019197	0.188612		10.8	11.74	-1.93	0.001183	0.031732
ACAT2	acetyl-CoA acetyltransferase 2	6	159760328	159779055	+	TC06001147.hg	ENSG00000120437	ENST00000367048	protein_coding		9.25	9.19	1.04	0.418509	0.795709		10.39	10.25	1.1	0.438427	0.860043		10.25	9.19	2.09	0.496455	0.787493		10.39	9.25	2.2	0.487041	0.780688
ACAT2	acetyl-CoA acetyltransferase 2	6	159760328	159779055	+	TC06003166.hg	ENSG00000120437	ENST00000367048	protein_coding		10.24	10.35	-1.08	0.535865	0.846577		11.6	11.44	1.11	0.544695	0.892879		11.44	10.35	2.13	0.595121	0.84199		11.6	10.24	2.56	0.513171	0.796106
ACBD3	acyl-CoA binding domain containing 3	1	226144679	226186730	+	TC01003897.hg	ENSG00000182827	ENST00000366812	protein_coding		12.72	12.56	1.12	0.136243	0.620857		13.33	13.1	1.17	0.087116	0.778087		13.1	12.56	1.46	0.0024	0.07076		13.33	12.72	1.52	2.1e-05	0.004599
ACBD4	acyl-CoA binding domain containing 4	17	45132631	45144176	+	TC17000579.hg	ENSG00000181513	ENST00000591859	protein_coding		6.14	6.07	1.05	0.984199	0.996643		5.85	5.85	1	0.821287	0.963882		5.85	6.07	-1.17	0.005175	0.101795		5.85	6.14	-1.22	0.014248	0.127349
ACBD5	acyl-CoA binding domain containing 5	10	27195214	27240815	+	TC10001128.hg	ENSG00000107897	ENST00000396271	protein_coding		9.37	9.45	-1.06	0.839079	0.956962		9	9.05	-1.04	0.979606	0.996758		9.05	9.45	-1.32	0.006447	0.112582		9	9.37	-1.29	0.022916	0.166394
ACBD5	acyl-CoA binding domain containing 5	10	27195214	27240815	+	TC10002519.hg	ENSG00000107897	ENST00000396271	protein_coding		10.21	10.17	1.02	0.4439	0.806335		9.68	9.69	-1.01	0.964646	0.994632		9.69	10.17	-1.4	0.004956	0.099889		9.68	10.21	-1.44	0.030945	0.198356
ACBD6; LHX4-AS1	acyl-CoA binding domain containing 6; LHX4 antisense RNA 1	1	180288230	180502954	+	TC01006385.hg	ENSG00000230124	ENST00000367595	protein_coding		8.35	8.67	-1.25	0.355629	0.765147		7.66	7.91	-1.19	0.190683	0.792467		7.91	8.67	-1.69	0.015135	0.168099		7.66	8.35	-1.62	0.005252	0.071807
ACBD7	acyl-CoA binding domain containing 7					TC10002933.hg					5.97	5.96	1.01	0.928998	0.983371		5.88	5.88	1	0.840986	0.968286		5.88	5.96	-1.06	0.240487	0.59214		5.88	5.97	-1.06	0.275664	0.61718
ACCS	1-aminocyclopropane-1-carboxylate synthase homolog (inactive)	11	44066268	44084214	+	TC11003445.hg	ENSG00000110455	ENST00000263776	protein_coding		6.52	6.18	1.26	0.113342	0.602516		5.87	5.73	1.1	0.579224	0.90187		5.73	6.18	-1.36	0.003126	0.080303		5.87	6.52	-1.57	0.000883	0.0274
ACCSL	1-aminocyclopropane-1-carboxylate synthase (inactive)-like	11	44047981	44059977	+	TC11000370.hg	ENSG00000205126	ENST00000378832	protein_coding		4.54	4.5	1.03	0.44756	0.807796		4.61	4.56	1.03	0.240999	0.806349		4.56	4.5	1.05	0.686202	0.884946		4.61	4.54	1.05	0.245035	0.58614
ACD	adrenocortical dysplasia homolog (mouse)	16	67657512	67660810	+	TC16001193.hg	ENSG00000102977	ENST00000219251	protein_coding		6.38	6.36	1.01	0.457895	0.812374		6.26	6.29	-1.02	0.588742	0.904749		6.29	6.36	-1.05	0.140121	0.475586		6.26	6.38	-1.08	0.131586	0.437062
ACE	angiotensin I converting enzyme					TC17000766.hg					5.27	5.03	1.18	0.004269	0.486575		5.25	5.05	1.15	0.004122	0.778087		5.05	5.03	1.01	0.912383	0.971436		5.25	5.27	-1.01	0.295452	0.63674
ACE2	angiotensin I converting enzyme 2	X	15561033	15601014	+	TC0X000878.hg	ENSG00000130234	ENST00000252519	protein_coding		4.56	4.45	1.08	0.138539	0.623548		4.59	4.52	1.05	0.748343	0.94603		4.52	4.45	1.05	0.024481	0.211647		4.59	4.56	1.02	0.466874	0.768774
ACER1	alkaline ceramidase 1	19	6306142	6333629	+	TC19001092.hg	ENSG00000167769	ENST00000301452	protein_coding		5	4.9	1.08	0.027728	0.519429		5.01	4.95	1.05	0.278575	0.816179		4.95	4.9	1.04	0.526291	0.805023		5.01	5	1.01	0.914292	0.975051
ACER2	alkaline ceramidase 2					TC09000094.hg					5.75	5.83	-1.06	0.514655	0.837335		5.56	5.58	-1.02	0.923049	0.985291		5.58	5.83	-1.18	0.031333	0.237121		5.56	5.75	-1.14	0.045098	0.245594
ACER3	alkaline ceramidase 3	11	76860873	77026797	+	TC11000824.hg	ENSG00000078124	ENST00000532485	protein_coding		7.63	7.67	-1.03	0.994523	0.998881		7.69	7.61	1.06	0.392685	0.845054		7.61	7.67	-1.04	0.919904	0.974298		7.69	7.63	1.05	0.324719	0.662626
ACHE	acetylcholinesterase (Yt blood group)					TC07001680.hg					5.3	5.18	1.09	0.074281	0.56476		5.34	5.16	1.13	0.069279	0.778087		5.16	5.18	-1.02	0.720126	0.898253		5.34	5.3	1.03	0.414337	0.732636
ACIN1	apoptotic chromatin condensation inducer 1	14	23058567	23095153	+	TC14000948.hg	ENSG00000100813	ENST00000605057	protein_coding		8.86	8.91	-1.04	0.371309	0.773048		8.62	8.61	1.01	0.301802	0.821745		8.61	8.91	-1.24	0.089675	0.38836		8.62	8.86	-1.18	0.011345	0.111772
ACKR1	atypical chemokine receptor 1 (Duffy blood group)	1	159203307	159206498	+	TC01006337.hg	ENSG00000213088	ENST00000537147	protein_coding		4.41	4.28	1.1	0.309062	0.738626		4.39	4.25	1.1	0.34924	0.833922		4.25	4.28	-1.02	0.968935	0.990092		4.39	4.41	-1.02	0.790531	0.92994
ACKR2	atypical chemokine receptor 2	3	42809430	42864534	+	TC03002310.hg	ENSG00000144648	ENST00000463699	protein_coding		5.1	4.84	1.19	0.605236	0.874974		5.01	4.94	1.05	0.304963	0.823192		4.94	4.84	1.07	0.884948	0.962725		5.01	5.1	-1.07	0.726973	0.901746
ACKR2	atypical chemokine receptor 2					TC03003348.hg					4.87	4.77	1.07	0.03597	0.523114		4.86	4.76	1.08	0.352655	0.834671		4.76	4.77	-1.01	0.771763	0.919904		4.86	4.87	-1.01	0.722954	0.900151
ACKR3	atypical chemokine receptor 3					TC02001437.hg					4.94	4.88	1.04	0.754004	0.930133		5.13	5.01	1.08	0.572005	0.900059		5.01	4.88	1.1	0.383552	0.713005		5.13	4.94	1.14	0.331153	0.668663
ACKR4	atypical chemokine receptor 4	3	132597237	132602215	+	TC03000716.hg	ENSG00000129048	ENST00000249887	protein_coding		8.31	6.47	3.58	0.225693	0.686481		5.85	5.39	1.38	0.953273	0.992593		5.39	6.47	-2.12	0.320317	0.663804		5.85	8.31	-5.5	0.071874	0.318304
ACLY	ATP citrate lyase	17	41866908	41918987	+	TC17001520.hg	ENSG00000131473	ENST00000352035	protein_coding		12.5	12.11	1.31	0.417697	0.795214		14.32	14.35	-1.02	0.828224	0.965663		14.35	12.11	4.72	4.8e-05	0.01128		14.32	12.5	3.52	0.004601	0.06684
ACMSD	aminocarboxymuconate semialdehyde decarboxylase	2	134838547	134902034	+	TC02000877.hg	ENSG00000153086	ENST00000356140	protein_coding		4.47	4.44	1.02	0.489149	0.826845		4.44	4.52	-1.06	0.256372	0.809709		4.52	4.44	1.06	0.094784	0.398915		4.44	4.47	-1.02	0.901796	0.970894
ACO1	aconitase 1, soluble	9	32384620	32450836	+	TC09000128.hg	ENSG00000122729	ENST00000379923	protein_coding		12.53	13.05	-1.44	0.315583	0.74259		11.46	11.63	-1.13	0.655408	0.923554		11.63	13.05	-2.67	0.006277	0.111169		11.46	12.53	-2.1	0.001505	0.036292
ACO2	aconitase 2, mitochondrial	22	41469125	41528989	+	TC22000337.hg	ENSG00000100412	ENST00000216254	protein_coding		10.25	10.35	-1.07	0.394766	0.785034		10.07	10.23	-1.12	0.122196	0.778087		10.23	10.35	-1.09	0.392187	0.71844		10.07	10.25	-1.14	0.029146	0.191813
ACOT1	acyl-CoA thioesterase 1	14	73537114	73543794	+	TC14002199.hg	ENSG00000184227	ENST00000311148	protein_coding		6.51	6.8	-1.22	0.51882	0.839762		7.39	7.43	-1.02	0.880636	0.976695		7.43	6.8	1.55	0.009139	0.133581		7.39	6.51	1.84	0.033377	0.207216
ACOT1; ACOT2	acyl-CoA thioesterase 1; acyl-CoA thioesterase 2	14	73567620	73575653	+	TC14002200.hg	ENSG00000119673	ENST00000538782	protein_coding		8.22	8.58	-1.28	0.05687	0.543468		9.09	9.3	-1.16	0.616993	0.913118		9.3	8.58	1.65	0.000784	0.04162		9.09	8.22	1.83	0.003707	0.05956
ACOT11	acyl-CoA thioesterase 11	1	54542257	54610124	+	TC01000668.hg	ENSG00000162390	ENST00000481208	protein_coding		4.81	4.81	-1	0.998464	0.999562		4.81	4.85	-1.03	0.520416	0.885656		4.85	4.81	1.03	0.659854	0.872668		4.81	4.81	1	0.846381	0.951608
ACOT12	acyl-CoA thioesterase 12	5	81330005	81394143	+	TC05001544.hg	ENSG00000172497	ENST00000307624	protein_coding		4.59	4.52	1.05	0.249358	0.701464		4.54	4.41	1.09	0.238665	0.805944		4.41	4.52	-1.08	0.382985	0.712626		4.54	4.59	-1.03	0.367217	0.698342
ACOT13	acyl-CoA thioesterase 13	6	24667071	24705046	+	TC06000147.hg	ENSG00000112304	ENST00000230048	protein_coding		8.67	8.56	1.08	0.957648	0.990368		8.2	8.32	-1.09	0.092704	0.778087		8.32	8.56	-1.18	0.157967	0.498863		8.2	8.67	-1.39	0.069516	0.312627
ACOT4	acyl-CoA thioesterase 4	14	73591706	73596496	+	TC14000446.hg	ENSG00000177465	ENST00000326303	protein_coding		3.48	3.64	-1.11	0.063681	0.550958		3.56	3.7	-1.1	0.613998	0.912521		3.7	3.64	1.04	0.620055	0.854495		3.56	3.48	1.06	0.243158	0.583897
ACOT4	acyl-CoA thioesterase 4					TC14002081.hg					4.06	4.38	-1.25	0.015637	0.501652		4.21	4.59	-1.31	0.204084	0.79505		4.59	4.38	1.16	0.309437	0.655118		4.21	4.06	1.11	0.156237	0.474955
ACOT6	acyl-CoA thioesterase 6	14	73610945	73619721	+	TC14000447.hg	ENSG00000205669	ENST00000554229	protein_coding		4.24	4.18	1.04	0.458091	0.812477		4.11	4.34	-1.17	0.276467	0.81576		4.34	4.18	1.11	0.205307	0.55613		4.11	4.24	-1.09	0.584395	0.83402
ACOT7	acyl-CoA thioesterase 7	1	6264273	6394391	+	TC01002149.hg	ENSG00000097021	ENST00000361521	protein_coding		6.71	6.86	-1.11	0.338849	0.755894		6.99	7.07	-1.06	0.563368	0.897857		7.07	6.86	1.15	0.787353	0.926779		6.99	6.71	1.21	0.204199	0.537275
ACOT8	acyl-CoA thioesterase 8	20	45842023	45849110	+	TC20000890.hg	ENSG00000101473	ENST00000484975	protein_coding		6.02	6.15	-1.09	0.322326	0.746647		5.97	6.07	-1.07	0.240894	0.80631		6.07	6.15	-1.06	0.480717	0.778164		5.97	6.02	-1.04	0.332301	0.669615
ACOT9	acyl-CoA thioesterase 9	X	23703684	23766475	+	TC0X000921.hg	ENSG00000123130	ENST00000379295	protein_coding		8.53	8.2	1.26	0.036956	0.523946		8.86	8.69	1.13	0.125587	0.778087		8.69	8.2	1.4	0.038743	0.261306		8.86	8.53	1.26	0.018223	0.146026
ACOX1	acyl-CoA oxidase 1, palmitoyl	17	75941507	75979363	+	TC17001890.hg	ENSG00000161533	ENST00000293217	protein_coding		9.72	9.95	-1.17	0.438949	0.804185		10.52	10.27	1.19	0.395869	0.846735		10.27	9.95	1.25	0.015362	0.169058		10.52	9.72	1.75	0.015702	0.134422
ACOX2	acyl-CoA oxidase 2, branched chain	3	58505136	58537283	+	TC03001500.hg	ENSG00000168306	ENST00000459701	protein_coding		7.6	7.15	1.37	0.108091	0.595554		6.5	6.78	-1.21	0.201313	0.79505		6.78	7.15	-1.29	0.008454	0.12871		6.5	7.6	-2.14	0.000373	0.017295
ACOX3	acyl-CoA oxidase 3, pristanoyl	4	8366282	8440711	+	TC04001018.hg	ENSG00000087008	ENST00000356406	protein_coding		7.57	7.57	-1.01	0.977723	0.995456		9.35	8.97	1.3	0.87374	0.975476		8.97	7.57	2.63	0.005227	0.102182		9.35	7.57	3.44	0.000849	0.026733
ACOXL	acyl-CoA oxidase-like	2	110732573	111094344	+	TC02000694.hg	ENSG00000153093	ENST00000389811	protein_coding		4.56	4.52	1.03	0.38566	0.779887		4.7	4.6	1.07	0.276386	0.81576		4.6	4.52	1.05	0.202848	0.553419		4.7	4.56	1.1	0.087398	0.354145
ACP1	acid phosphatase 1, soluble	2	264869	278283	+	TC02002966.hg	ENSG00000143727	ENST00000272067	protein_coding		12.09	12.19	-1.07	0.453011	0.810099		12.19	12.31	-1.09	0.471398	0.870898		12.31	12.19	1.09	0.543332	0.814108		12.19	12.09	1.07	0.505551	0.792054
ACP1	acid phosphatase 1, soluble					TC02000002.hg					8.34	8.34	-1	0.832541	0.955003		8.43	8.54	-1.08	0.246644	0.80732		8.54	8.34	1.15	0.086311	0.382239		8.43	8.34	1.07	0.433565	0.74539
ACP2	acid phosphatase 2, lysosomal	11	47239302	47248906	+	TC11001733.hg	ENSG00000134575	ENST00000256997	protein_coding		7.05	7.41	-1.28	0.098451	0.584299		7.45	7.56	-1.08	0.559055	0.896905		7.56	7.41	1.11	0.690134	0.88626		7.45	7.05	1.32	0.008741	0.095671
ACP5	acid phosphatase 5, tartrate resistant	19	11574660	11578985	+	TC19001188.hg	ENSG00000102575	ENST00000218758	protein_coding		4.79	4.83	-1.03	0.371274	0.773048		4.66	4.72	-1.04	0.516222	0.885047		4.72	4.83	-1.08	0.052679	0.302516		4.66	4.79	-1.09	0.048941	0.25733
ACP6	acid phosphatase 6, lysophosphatidic	1	147642235	147670496	+	TC01003128.hg	ENSG00000162836	ENST00000583509	protein_coding		6.03	6.07	-1.03	0.41216	0.792297		5.94	6.05	-1.08	0.052968	0.778087		6.05	6.07	-1.01	0.746987	0.909897		5.94	6.03	-1.07	0.296001	0.637367
ACPP	acid phosphatase, prostate	3	132317367	132358752	+	TC03000714.hg	ENSG00000014257	ENST00000336375	protein_coding		6.79	6.44	1.27	0.672252	0.90105		7.08	5.72	2.56	0.020028	0.778087		5.72	6.44	-1.64	0.021232	0.198142		7.08	6.79	1.22	0.629695	0.856173
ACPT	acid phosphatase, testicular	19	50790415	50795224	+	TC19000768.hg	ENSG00000142513	ENST00000270593	protein_coding		4.66	4.55	1.08	0.039952	0.52671		4.67	4.58	1.07	0.018998	0.778087		4.58	4.55	1.02	0.311435	0.656725		4.67	4.66	1.01	0.784124	0.926985
ACR	acrosin	22	50738196	50745334	+	TC22000436.hg	ENSG00000100312	ENST00000216139	protein_coding		4.23	4.22	1.01	0.594584	0.870892		4.27	4.24	1.02	0.978406	0.996649		4.24	4.22	1.02	0.207268	0.558472		4.27	4.23	1.02	0.415742	0.733782
ACRBP	acrosin binding protein	12	6638075	6647460	+	TC12003270.hg	ENSG00000111644	ENST00000229243	protein_coding		4.39	4.33	1.05	0.620758	0.881112		4.41	4.29	1.09	0.389836	0.844433		4.29	4.33	-1.03	0.873112	0.958533		4.41	4.39	1.01	0.756124	0.914463
ACRC	acidic repeat containing	X	71578411	71613583	+	TC0X000389.hg	ENSG00000147174	ENST00000373696	protein_coding		4.54	4.64	-1.08	0.014128	0.498104		4.67	4.76	-1.07	0.034665	0.778087		4.76	4.64	1.08	0.010214	0.140625		4.67	4.54	1.09	0.002309	0.045809
ACRV1	acrosomal vesicle protein 1	11	125671522	125681123	+	TC11002422.hg	ENSG00000134940	ENST00000533904	protein_coding		3.73	3.77	-1.03	0.951038	0.988849		3.85	3.79	1.05	0.508486	0.882623		3.79	3.77	1.01	0.488073	0.781974		3.85	3.73	1.09	0.336562	0.673325
ACSBG1	acyl-CoA synthetase bubblegum family member 1	15	78167468	78234707	+	TC15001701.hg	ENSG00000103740	ENST00000258873	protein_coding		5.01	4.93	1.06	0.076051	0.566449		5.11	4.88	1.17	0.016025	0.778087		4.88	4.93	-1.03	0.651204	0.868563		5.11	5.01	1.07	0.231049	0.570867
ACSBG2	acyl-CoA synthetase bubblegum family member 2	19	6135635	6193094	+	TC19000111.hg	ENSG00000130377	ENST00000588304	protein_coding		4.2	4.09	1.08	0.049221	0.536568		4.32	4.2	1.09	0.510308	0.882945		4.2	4.09	1.08	0.01658	0.175596		4.32	4.2	1.09	0.26118	0.602973
ACSF2	acyl-CoA synthetase family member 2					TC17000667.hg					6.56	6.54	1.01	0.233178	0.691557		6.13	6.21	-1.06	0.999726	0.999954		6.21	6.54	-1.26	0.006774	0.116034		6.13	6.56	-1.35	0.012245	0.116664
ACSF3	acyl-CoA synthetase family member 3	16	89093809	89155763	+	TC16000689.hg	ENSG00000176715	ENST00000317447	protein_coding		6.02	6.04	-1.02	0.794118	0.944039		6.04	6	1.03	0.273167	0.814715		6	6.04	-1.03	0.312034	0.657422		6.04	6.02	1.01	0.845712	0.95135
ACSF3	acyl-CoA synthetase family member 3	16	89093809	89155763	+	TC16001704.hg	ENSG00000176715	ENST00000317447	protein_coding		5.93	5.97	-1.03	0.44999	0.808905		5.94	5.94	-1	0.671059	0.928031		5.94	5.97	-1.02	0.9628	0.988099		5.94	5.93	1.01	0.952576	0.986461
ACSL1	acyl-CoA synthetase long-chain family member 1	4	184755595	184826119	+	TC04001809.hg	ENSG00000151726	ENST00000454703	protein_coding		7.68	7.59	1.07	0.273759	0.717662		8.75	8.35	1.31	0.460337	0.867374		8.35	7.59	1.7	0.002671	0.074084		8.75	7.68	2.1	0.002474	0.04775
ACSL3	acyl-CoA synthetase long-chain family member 3	2	222860934	222944639	+	TC02001350.hg	ENSG00000123983	ENST00000357430	protein_coding		13.01	12.94	1.05	0.910921	0.977905		13.04	12.83	1.16	0.588437	0.904647		12.83	12.94	-1.08	0.565838	0.826787		13.04	13.01	1.02	0.927653	0.978411
ACSL4	acyl-CoA synthetase long-chain family member 4	X	109641337	109733302	+	TC0X002337.hg	ENSG00000068366	ENST00000469796	protein_coding		12.92	14.31	-2.63	0.344509	0.758425		12.06	11.88	1.13	0.619663	0.913947		11.88	14.31	-5.41	0.107812	0.422687		12.06	12.92	-1.82	0.044407	0.243502
ACSL5	acyl-CoA synthetase long-chain family member 5	10	112374018	112428376	+	TC10000813.hg	ENSG00000197142	ENST00000354655	protein_coding		5.27	5.14	1.1	0.527028	0.843131		4.81	4.65	1.12	0.34689	0.833718		4.65	5.14	-1.41	0.019635	0.190692		4.81	5.27	-1.38	0.016161	0.136617
ACSL6	acyl-CoA synthetase long-chain family member 6					TC05001761.hg					4.22	4.14	1.06	0.109859	0.598129		4.25	4.19	1.04	0.659669	0.924999		4.19	4.14	1.03	0.11799	0.440496		4.25	4.22	1.02	0.291553	0.633155
ACSM1	acyl-CoA synthetase medium-chain family member 1	16	20623237	20691256	+	TC16000929.hg	ENSG00000166743	ENST00000307493	protein_coding		4.86	4.85	1	0.659225	0.895141		4.83	4.9	-1.05	0.035131	0.778087		4.9	4.85	1.03	0.052419	0.302105		4.83	4.86	-1.02	0.613658	0.848209
ACSM2A	acyl-CoA synthetase medium-chain family member 2A	16	20451515	20481147	+	TC16000219.hg	ENSG00000183747	ENST00000570698	protein_coding		4.45	4.49	-1.03	0.489719	0.827064		4.56	4.48	1.06	0.459258	0.867056		4.48	4.49	-1.01	0.950646	0.984098		4.56	4.45	1.08	0.299866	0.640831
ACSM2B	acyl-CoA synthetase medium-chain family member 2B	16	20536226	20576367	+	TC16000927.hg	ENSG00000066813	ENST00000329697	protein_coding		4.78	4.79	-1.01	0.758631	0.931755		4.81	4.78	1.02	0.762533	0.949492		4.78	4.79	-1.01	0.825546	0.940827		4.81	4.78	1.02	0.982949	0.994986
ACSM3	acyl-CoA synthetase medium-chain family member 3	16	20674510	20755608	+	TC16000222.hg	ENSG00000005187	ENST00000501740	protein_coding		3.68	3.71	-1.02	0.73135	0.922711		3.7	3.83	-1.09	0.677012	0.929295		3.83	3.71	1.09	0.409362	0.729805		3.7	3.68	1.01	0.376488	0.705715
ACSM3	acyl-CoA synthetase medium-chain family member 3	16	20763702	20797581	+	TC16000223.hg	ENSG00000005187	ENST00000289416	protein_coding		5.27	5.35	-1.06	0.706195	0.912962		5.25	5.26	-1.01	0.521578	0.885938		5.26	5.35	-1.06	0.936869	0.979924		5.25	5.27	-1.01	0.564663	0.823901
ACSM3	acyl-CoA synthetase medium-chain family member 3	16	20674510	20755608	+	TC16001441.hg	ENSG00000005187	ENST00000501740	protein_coding		3.7	3.57	1.1	0.057247	0.544394		3.66	3.72	-1.04	0.738455	0.943681		3.72	3.57	1.11	0.168915	0.514118		3.66	3.7	-1.03	0.86984	0.959178
ACSM4	acyl-CoA synthetase medium-chain family member 4	12	7304284	7328724	+	TC12000110.hg	ENSG00000215009	ENST00000399422	protein_coding		4.57	4.5	1.05	0.076958	0.567274		4.67	4.47	1.15	0.226512	0.80369		4.47	4.5	-1.02	0.925729	0.976186		4.67	4.57	1.07	0.650038	0.865999
ACSM5	acyl-CoA synthetase medium-chain family member 5	16	20409534	20441336	+	TC16000218.hg	ENSG00000183549	ENST00000331849	protein_coding		4.56	4.45	1.08	0.675066	0.901715		4.49	4.49	1	0.817792	0.963084		4.49	4.45	1.02	0.285775	0.63467		4.49	4.56	-1.05	0.691145	0.884987
ACSM6	acyl-CoA synthetase medium-chain family member 6	10	95194200	95226405	+	TC10000676.hg	ENSG00000173124	ENST00000327739	protein_coding		4.6	4.52	1.05	0.339177	0.755894		4.58	4.47	1.08	0.580694	0.901908		4.47	4.52	-1.03	0.955083	0.9857		4.58	4.6	-1.01	0.832359	0.946051
ACSS1	acyl-CoA synthetase short-chain family member 1	20	25006232	25058182	+	TC20000727.hg	ENSG00000154930	ENST00000323482	protein_coding		4.72	4.7	1.01	0.709171	0.914321		4.66	4.67	-1.01	0.580373	0.90187		4.67	4.7	-1.02	0.1508	0.489932		4.66	4.72	-1.04	0.196324	0.528137
ACSS2	acyl-CoA synthetase short-chain family member 2					TC20000245.hg					6.47	6.73	-1.2	0.450119	0.808967		6.15	6.16	-1.01	0.949832	0.991563		6.16	6.73	-1.48	0.005757	0.107002		6.15	6.47	-1.24	0.016079	0.136235
ACSS3	acyl-CoA synthetase short-chain family member 3	12	81077211	81261205	+	TC12000672.hg	ENSG00000111058	ENST00000548058	protein_coding		9.7	9.88	-1.13	0.851435	0.96049		8.61	9.03	-1.34	0.751281	0.946733		9.03	9.88	-1.79	0.041051	0.268456		8.61	9.7	-2.12	0.04912	0.257912
ACTA1	actin, alpha 1, skeletal muscle	1	229431245	229434094	+	TC01003945.hg	ENSG00000143632	ENST00000366684	protein_coding		9.47	9.76	-1.22	0.922366	0.981982		10.04	10.32	-1.21	0.532494	0.889417		10.32	9.76	1.48	0.020146	0.193272		10.04	9.47	1.49	0.002815	0.051367
ACTA2	actin, alpha 2, smooth muscle, aorta					TC10001498.hg					10.53	10.38	1.12	0.746312	0.927369		13.85	13.8	1.03	0.81961	0.963579		13.8	10.38	10.78	0.000532	0.034727		13.85	10.53	9.98	7e-06	0.003314
ACTB	actin, beta	7	5527156	5530601	+	TC07001120.hg	ENSG00000075624	ENST00000462494	protein_coding		14.79	14.78	1.01	0.325267	0.748536		15.08	15.04	1.03	0.327306	0.828414		15.04	14.78	1.2	0.032766	0.241609		15.08	14.79	1.23	0.002575	0.048873
ACTB	actin, beta	7	5527151	5528098	+	TC07002772.hg	ENSG00000075624	ENST00000464611	protein_coding		19.61	19.7	-1.06	0.566059	0.859606		19.82	19.8	1.01	0.68069	0.930158		19.8	19.7	1.07	0.140008	0.475518		19.82	19.61	1.16	0.022105	0.162907
ACTB	actin, beta	7	5527151	5530709	+	TC07002773.hg	ENSG00000075624	ENST00000331789	protein_coding		18.81	18.97	-1.12	0.389633	0.781694		19.34	19.46	-1.08	0.668061	0.926979		19.46	18.97	1.4	0.03803	0.259013		19.34	18.81	1.44	0.004221	0.063903
ACTBL2	actin, beta-like 2	5	57480016	57482809	+	TC05001381.hg	ENSG00000169067	ENST00000423391	protein_coding		3.81	3.9	-1.06	0.475786	0.820409		4.42	4.42	-1	0.81318	0.962137		4.42	3.9	1.44	0.10483	0.418155		4.42	3.81	1.53	0.009246	0.09887
ACTC1	actin, alpha, cardiac muscle 1	15	34788096	34796139	+	TC15001201.hg	ENSG00000159251	ENST00000290378	protein_coding		7.31	7.52	-1.15	0.877976	0.968138		8.83	9.45	-1.53	0.18702	0.79076		9.45	7.52	3.8	3.1e-05	0.009958		8.83	7.31	2.87	6.6e-05	0.00751
ACTG1	actin gamma 1	17	81509971	81512874	+	TC17001952.hg	ENSG00000184009	ENST00000331925	protein_coding		19.39	19.33	1.04	0.472046	0.818532		19.49	19.47	1.01	0.75333	0.947034		19.47	19.33	1.1	0.114527	0.435093		19.49	19.39	1.07	0.10452	0.38854
ACTG1	actin gamma 1	17	81509971	81512874	+	TC17002825.hg	ENSG00000184009	ENST00000331925	protein_coding		19.28	19.26	1.02	0.628399	0.883755		19.42	19.36	1.04	0.390892	0.844433		19.36	19.26	1.07	0.122705	0.447258		19.42	19.28	1.1	0.077022	0.330819
ACTG1P17	actin gamma 1 pseudogene 17	15	82725873	82738616	+	TC15001758.hg	ENSG00000259315	ENST00000560958	transcribed_processed_pseudogene		5.81	5.82	-1	0.44699	0.807559		6.11	5.72	1.31	0.230106	0.804359		5.72	5.82	-1.07	0.537893	0.81152		6.11	5.81	1.23	0.447216	0.755637
ACTG1P17	actin gamma 1 pseudogene 17	15	82725873	82738616	+	TC15002669.hg	ENSG00000259315	ENST00000560958	transcribed_processed_pseudogene		4.94	4.93	1.01	0.294595	0.728619		4.97	4.97	1	0.938001	0.988902		4.97	4.93	1.03	0.770575	0.919545		4.97	4.94	1.02	0.776341	0.923333
ACTG1P17	actin gamma 1 pseudogene 17	15	82738386	82739122	+	TC15002324.hg	ENSG00000279758	ENST00000624471	TEC		3.93	3.73	1.15	0.422381	0.796883		4.1	3.91	1.14	0.102267	0.778087		3.91	3.73	1.14	0.44362	0.753652		4.1	3.93	1.13	0.258958	0.600678
ACTG1P20	actin gamma 1 pseudogene 20	1	27325329	27325796	+	TC01004263.hg	ENSG00000241547	ENST00000486001	processed_pseudogene		6.74	6.72	1.01	0.865829	0.964416		7.1	7.16	-1.04	0.878913	0.976626		7.16	6.72	1.35	0.032913	0.242161		7.1	6.74	1.28	0.076857	0.330364
ACTG1P20; RNU6-48P	actin gamma 1 pseudogene 20; RNA, U6 small nuclear 48, pseudogene	1	27325329	27325796	+	TC01000360.hg	ENSG00000241547	ENST00000486001	processed_pseudogene		6.48	7.02	-1.46	0.000311	0.446627		6.85	7.17	-1.25	0.305784	0.823548		7.17	7.02	1.11	0.644441	0.86542		6.85	6.48	1.29	0.040557	0.231627
ACTG1P4	actin gamma 1 pseudogene 4	1	103569553	103570674	+	TC01004582.hg	ENSG00000236085	ENST00000425123	processed_pseudogene		7.25	7.28	-1.02	0.976296	0.995369		7.94	7.75	1.14	0.910762	0.982756		7.75	7.28	1.39	0.078777	0.366949		7.94	7.25	1.61	0.020023	0.153944
ACTG2	actin, gamma 2, smooth muscle, enteric					TC02000448.hg					6.31	6.77	-1.37	0.236125	0.693233		9.31	9.68	-1.29	0.553833	0.895803		9.68	6.77	7.51	0.000581	0.035893		9.31	6.31	8.01	2e-06	0.00158
ACTL10	actin-like 10	20	33666498	33668525	+	TC20000233.hg	ENSG00000182584	ENST00000330271	protein_coding		4.52	4.42	1.07	0.088005	0.575674		4.63	4.51	1.09	0.137952	0.781237		4.51	4.42	1.06	0.205737	0.556711		4.63	4.52	1.09	0.052716	0.268708
ACTL6A	actin-like 6A	3	179562880	179588408	+	TC03000955.hg	ENSG00000136518	ENST00000429709	protein_coding		7.27	7.09	1.14	0.97299	0.994446		7.43	7.52	-1.07	0.62762	0.916419		7.52	7.09	1.35	0.006259	0.11099		7.43	7.27	1.12	0.034203	0.209888
ACTL6A	actin-like 6A	3	179562880	179588408	+	TC03002676.hg	ENSG00000136518	ENST00000429709	protein_coding		8.86	9.31	-1.36	0.060959	0.549462		9.26	9.58	-1.26	0.46482	0.868536		9.58	9.31	1.21	0.315242	0.660538		9.26	8.86	1.31	0.150133	0.46606
ACTL6B	actin-like 6B	7	100643097	100656461	+	TC07001675.hg	ENSG00000077080	ENST00000160382	protein_coding		4.84	4.85	-1.01	0.864231	0.96378		4.88	4.8	1.05	0.470174	0.870625		4.8	4.85	-1.03	0.746435	0.909612		4.88	4.84	1.03	0.479649	0.776277
ACTL7A	actin-like 7A	9	108862266	108863759	+	TC09000547.hg	ENSG00000187003	ENST00000333999	protein_coding		4.87	4.85	1.01	0.662499	0.896541		4.89	5.04	-1.11	0.311011	0.824442		5.04	4.85	1.14	0.676489	0.880429		4.89	4.87	1.02	0.517882	0.798482
ACTL7B	actin-like 7B	9	108854589	108856967	+	TC09001454.hg	ENSG00000148156	ENST00000374667	protein_coding		4.79	4.65	1.1	0.5164	0.838135		4.83	4.5	1.26	0.226042	0.80331		4.5	4.65	-1.11	0.658223	0.871869		4.83	4.79	1.03	0.594389	0.839687
ACTL8	actin-like 8	1	17755313	17827063	+	TC01000238.hg	ENSG00000117148	ENST00000375406	protein_coding		4.4	4.31	1.06	0.571087	0.861426		4.29	4.36	-1.05	0.445549	0.863222		4.36	4.31	1.04	0.733846	0.904407		4.29	4.4	-1.08	0.035799	0.215652
ACTL9	actin-like 9	19	8697397	8698822	+	TC19001137.hg	ENSG00000181786	ENST00000324436	protein_coding		4.02	3.98	1.03	0.687978	0.905982		4.07	3.99	1.06	0.20071	0.79505		3.99	3.98	1	0.995137	0.998745		4.07	4.02	1.04	0.425102	0.740482
ACTN1	actinin, alpha 1	14	68874143	68979440	+	TC14001255.hg	ENSG00000072110	ENST00000193403	protein_coding		14.41	14.28	1.09	0.668227	0.898993		16.13	15.6	1.44	0.168098	0.788141		15.6	14.28	2.5	0.011908	0.150923		16.13	14.41	3.3	3.5e-05	0.005567
ACTN1	actinin, alpha 1	14	68874143	68979440	+	TC14002059.hg	ENSG00000072110	ENST00000193403	protein_coding		16.47	16.4	1.05	0.852351	0.960519		18.22	17.82	1.31	0.277343	0.816085		17.82	16.4	2.68	0.011158	0.146671		18.22	16.47	3.36	4.1e-05	0.005955
ACTN1-AS1	ACTN1 antisense RNA 1	14	68979682	68987463	+	TC14000412.hg	ENSG00000259062	ENST00000553961	antisense		4.12	4.13	-1.01	0.678046	0.902811		4.21	4.29	-1.06	0.972466	0.995599		4.29	4.13	1.12	0.13564	0.468729		4.21	4.12	1.07	0.013667	0.124304
ACTN2	actinin, alpha 2	1	236686508	236764631	+	TC01001955.hg	ENSG00000077522	ENST00000366578	protein_coding		4.46	4.45	1.01	0.419618	0.796095		4.72	4.75	-1.02	0.442338	0.862027		4.75	4.45	1.23	0.014715	0.166476		4.72	4.46	1.19	4.1e-05	0.005955
ACTN3	actinin, alpha 3 (gene/pseudogene)	11	66546395	66563326	+	TC11000671.hg	ENSG00000248746	ENST00000502692	protein_coding		5.73	5.77	-1.02	0.918001	0.980414		6.21	6.06	1.11	0.108787	0.778087		6.06	5.77	1.23	0.009584	0.136294		6.21	5.73	1.39	0.000387	0.01755
ACTN4	actinin, alpha 4	19	38647670	38731583	+	TC19000532.hg	ENSG00000130402	ENST00000252699	protein_coding		14.62	14.41	1.15	0.692542	0.907443		15.98	16.05	-1.05	0.987298	0.998432		16.05	14.41	3.12	0.009531	0.135837		15.98	14.62	2.58	2.7e-05	0.005063
ACTR10	actin-related protein 10 homolog (S. cerevisiae)	14	58200080	58234760	+	TC14000345.hg	ENSG00000131966	ENST00000545307	protein_coding		10.5	10.44	1.04	0.664093	0.897239		10.6	10.6	-1	0.670654	0.927927		10.6	10.44	1.12	0.237984	0.589313		10.6	10.5	1.07	0.004964	0.069598
ACTR1A	ARP1 actin-related protein 1 homolog A, centractin alpha (yeast)	10	102479229	102502711	+	TC10001623.hg	ENSG00000138107	ENST00000369905	protein_coding		12.36	12.17	1.15	0.185814	0.657601		12.54	12.38	1.12	0.697289	0.934641		12.38	12.17	1.16	0.004408	0.094774		12.54	12.36	1.13	0.29066	0.632169
ACTR1B	ARP1 actin-related protein 1 homolog B, centractin beta (yeast)	2	97655963	97664107	+	TC02002121.hg	ENSG00000115073	ENST00000289228	protein_coding		7.68	7.71	-1.02	0.732432	0.923186		7.9	8	-1.08	0.745577	0.945421		8	7.71	1.22	0.094409	0.398178		7.9	7.68	1.16	0.110112	0.398778
ACTR2	ARP2 actin-related protein 2 homolog (yeast)	2	65227753	65271253	+	TC02000378.hg	ENSG00000138071	ENST00000260641	protein_coding		13.19	13.02	1.13	0.133753	0.618301		13.81	13.62	1.14	0.37945	0.841833		13.62	13.02	1.52	0.006343	0.111776		13.81	13.19	1.54	0.00725	0.085916
ACTR3	ARP3 actin-related protein 3 homolog (yeast)	2	113889960	113962596	+	TC02000735.hg	ENSG00000115091	ENST00000263238	protein_coding		14.45	14.38	1.05	0.679731	0.903472		15.58	15.24	1.27	0.100895	0.778087		15.24	14.38	1.81	0.011376	0.147725		15.58	14.45	2.19	0.000876	0.027294
ACTR3B; ACTR3C	ARP3 actin-related protein 3 homolog B (yeast); ARP3 actin-related protein 3 homolog C (yeast)	7	152759749	152855378	+	TC07001031.hg	ENSG00000133627	ENST00000256001	protein_coding		6.42	6.56	-1.1	0.27839	0.719639		6.6	6.8	-1.15	0.38054	0.842057		6.8	6.56	1.18	0.035943	0.252365		6.6	6.42	1.13	0.061699	0.293697
ACTR3BP2	ACTR3B pseudogene 2	2	91940668	91942040	+	TC02000565.hg	ENSG00000226481	ENST00000413404	processed_pseudogene		4.07	4.01	1.04	0.895767	0.97317		4.2	4.34	-1.1	0.390691	0.844433		4.34	4.01	1.26	0.066074	0.337122		4.2	4.07	1.1	0.008045	0.091047
ACTR3BP2	ACTR3B pseudogene 2	Y	11395699	11397076	+	TC02003409.hg	ENSG00000270242	ENST00000605584	processed_pseudogene		4.26	4.33	-1.05	0.359035	0.767235		4.25	4.5	-1.18	0.020437	0.778087		4.5	4.33	1.12	0.594283	0.841632		4.25	4.26	-1	0.856045	0.954728
ACTR3BP4	ARP3 actin-related protein 3 homolog B (yeast) pseudogene 4	4	102961956	102963327	+	TC04000530.hg	ENSG00000249283	ENST00000503033	processed_pseudogene		4.5	4.64	-1.1	0.066068	0.552696		4.54	4.45	1.06	0.281381	0.81687		4.45	4.64	-1.14	0.071501	0.349902		4.54	4.5	1.03	0.383289	0.710167
ACTR3BP5	ACTR3B pseudogene 5	10	38696424	38697902	+	TC10000260.hg	ENSG00000227264	ENST00000448440	processed_pseudogene		3.99	4.07	-1.06	0.903619	0.975504		4.2	4.24	-1.03	0.769104	0.950786		4.24	4.07	1.13	0.059467	0.321284		4.2	3.99	1.16	0.13122	0.436588
ACTR3BP5	ACTR3B pseudogene 5	10	38696424	38697902	+	TC10002019.hg	ENSG00000227264	ENST00000448440	processed_pseudogene		4.01	4.12	-1.08	0.093537	0.579352		4.39	4.52	-1.09	0.599797	0.907493		4.52	4.12	1.31	0.007513	0.121956		4.39	4.01	1.31	0.006991	0.084007
ACTR3BP6	ARP3 actin-related protein 3 homolog B (yeast) pseudogene 6	22	11124337	11125705	+	TC22000011.hg	ENSG00000226444	ENST00000422332	processed_pseudogene		3.52	3.79	-1.2	0.133051	0.617968		3.46	3.95	-1.4	0.062135	0.778087		3.95	3.79	1.12	0.55475	0.820847		3.46	3.52	-1.04	0.801506	0.93456
ACTR3C	ARP3 actin-related protein 3 homolog C (yeast)	7	150243916	150323573	+	TC07002014.hg	ENSG00000106526	ENST00000478393	protein_coding		5.15	5.18	-1.03	0.337798	0.755739		5.25	5.29	-1.03	0.148945	0.784311		5.29	5.18	1.08	0.004195	0.092434		5.25	5.15	1.07	0.012224	0.116576
ACTR5	ARP5 actin-related protein 5 homolog (yeast)	20	38748442	38772520	+	TC20000289.hg	ENSG00000101442	ENST00000243903	protein_coding		5.97	6.07	-1.07	0.17994	0.653528		6	6.06	-1.05	0.649328	0.922064		6.06	6.07	-1.01	0.845847	0.948928		6	5.97	1.02	0.120158	0.417401
ACTR6	ARP6 actin-related protein 6 homolog (yeast)	12	100200087	100224423	+	TC12000774.hg	ENSG00000075089	ENST00000188312	protein_coding		8.63	8.77	-1.1	0.241234	0.696647		8.53	8.62	-1.07	0.08892	0.778087		8.62	8.77	-1.11	0.172511	0.518645		8.53	8.63	-1.08	0.083947	0.346671
ACTR8	ARP8 actin-related protein 8 homolog (yeast)	3	53867066	53882202	+	TC03001473.hg	ENSG00000113812	ENST00000335754	protein_coding		9.87	9.95	-1.06	0.148846	0.633576		9.95	10.15	-1.15	0.171962	0.788522		10.15	9.95	1.15	0.097285	0.403524		9.95	9.87	1.06	0.278223	0.619692
ACTRT1	actin-related protein T1	X	128050962	128052398	+	TC0X001350.hg	ENSG00000123165	ENST00000371124	protein_coding		3.51	3.51	1	0.280193	0.720188		3.56	3.7	-1.1	0.420757	0.854009		3.7	3.51	1.14	0.990214	0.997249		3.56	3.51	1.04	0.251667	0.593449
ACTRT2	actin-related protein T2	1	3021483	3022903	+	TC01000066.hg	ENSG00000169717	ENST00000378404	protein_coding		4.96	4.86	1.07	0.375327	0.774822		5.01	4.71	1.23	0.359309	0.836195		4.71	4.86	-1.11	0.772822	0.920397		5.01	4.96	1.03	0.899689	0.969786
ACTRT3	actin-related protein T3	3	169766921	169769895	+	TC03001983.hg	ENSG00000184378	ENST00000330368	protein_coding		5.49	5.22	1.2	0.014518	0.501458		5.43	5.33	1.07	0.718028	0.939628		5.33	5.22	1.08	0.163104	0.506123		5.43	5.49	-1.04	0.565654	0.824451
ACVR1	activin A receptor type I					TC02002455.hg					8.96	9.08	-1.09	0.566061	0.859606		9.37	9.79	-1.33	0.344832	0.833028		9.79	9.08	1.63	0.005763	0.107055		9.37	8.96	1.33	0.023786	0.170208
ACVR1B	activin A receptor type IB	12	51951667	51997078	+	TC12000411.hg	ENSG00000135503	ENST00000257963	protein_coding		6.63	6.42	1.15	0.018491	0.502481		6.33	6.15	1.13	0.078836	0.778087		6.15	6.42	-1.21	0.006686	0.115421		6.33	6.63	-1.23	0.0038	0.06023
ACVR1B	activin A receptor type IB					TC12002883.hg					6.82	6.8	1.01	0.589114	0.868988		6.41	6.4	1	0.531185	0.888875		6.4	6.8	-1.32	0.046547	0.285505		6.41	6.82	-1.33	0.009699	0.101733
ACVR1C	activin A receptor type IC	2	157526767	157629005	+	TC02002453.hg	ENSG00000123612	ENST00000243349	protein_coding		5.23	5.27	-1.03	0.734479	0.923522		5.3	5.42	-1.08	0.667483	0.926849		5.42	5.27	1.11	0.036945	0.255252		5.3	5.23	1.05	0.268692	0.610572
ACVR2A	activin A receptor type IIA	2	147844517	147930824	+	TC02000923.hg	ENSG00000121989	ENST00000241416	protein_coding		8.08	8.31	-1.17	0.447354	0.807697		8.9	8.25	1.57	0.512993	0.883712		8.25	8.31	-1.04	0.427705	0.743155		8.9	8.08	1.77	0.349369	0.684319
ACVR2B	activin A receptor type IIB	3	38453851	38493142	+	TC03000192.hg	ENSG00000114739	ENST00000352511	protein_coding		5.24	5.25	-1.01	0.603971	0.874744		5.21	5.23	-1.01	0.907802	0.982121		5.23	5.25	-1.02	0.288153	0.63654		5.21	5.24	-1.02	0.42943	0.742733
ACVR2B-AS1	ACVR2B antisense RNA 1	3	38451027	38454820	+	TC03001295.hg	ENSG00000229589	ENST00000441531	antisense		4.61	4.69	-1.05	0.887726	0.97054		4.6	4.56	1.03	0.989538	0.998542		4.56	4.69	-1.1	0.387064	0.715042		4.6	4.61	-1.01	0.452373	0.759426
ACVR2B-AS1	ACVR2B antisense RNA 1	3	38451027	38454820	+	TC03002863.hg	ENSG00000229589	ENST00000441531	antisense		4.49	4.34	1.11	0.441327	0.804957		4.44	4.31	1.09	0.037544	0.778087		4.31	4.34	-1.02	0.395706	0.720735		4.44	4.49	-1.03	0.850265	0.95308
ACVRL1	activin A receptor type IL	12	51907418	51921069	+	TC12000410.hg	ENSG00000139567	ENST00000388922	protein_coding		5.97	5.59	1.3	0.090302	0.577915		5.39	5.2	1.14	0.055296	0.778087		5.2	5.59	-1.31	0.00986	0.137988		5.39	5.97	-1.5	0.014148	0.126861
ACVRL1	activin A receptor type IL	12	51912332	51923359	+	TC12002362.hg	ENSG00000139567	ENST00000550683	protein_coding		6.51	5.17	2.54	0.050624	0.537801		4.76	4.37	1.31	0.13207	0.779032		4.37	5.17	-1.74	0.049821	0.29469		4.76	6.51	-3.38	0.014375	0.127978
ACY1	aminoacylase 1	3	51983278	51989202	+	TC03003358.hg	ENSG00000243989	ENST00000636358	protein_coding		7.02	7.02	1	0.386045	0.779947		7.09	6.97	1.08	0.845439	0.969601		6.97	7.02	-1.04	0.279743	0.629207		7.09	7.02	1.04	0.477716	0.775125
ACY3	aminoacylase 3	11	67642555	67650659	+	TC11001994.hg	ENSG00000132744	ENST00000255082	protein_coding		5.1	4.98	1.09	0.117066	0.605203		5.12	4.88	1.18	0.173577	0.7888		4.88	4.98	-1.07	0.118093	0.440552		5.12	5.1	1.02	0.721592	0.899748
ACYP1	acylphosphatase 1, erythrocyte (common) type					TC14001316.hg					6.53	6.1	1.34	0.148321	0.633047		5.65	5.93	-1.22	0.113321	0.778087		5.93	6.1	-1.13	0.225231	0.578035		5.65	6.53	-1.84	0.015512	0.133457
ACYP2	acylphosphatase 2, muscle type	2	53970838	54080464	+	TC02004965.hg	ENSG00000170634	ENST00000458030	protein_coding		7.1	7.05	1.04	0.481535	0.823311		6.89	6.99	-1.07	0.156595	0.78458		6.99	7.05	-1.04	0.692519	0.887303		6.89	7.1	-1.16	0.037119	0.219876
ACYP2	acylphosphatase 2, muscle type					TC02004966.hg					6.05	6.21	-1.12	0.388079	0.780962		6.08	6.12	-1.03	0.439131	0.860499		6.12	6.21	-1.06	0.6312	0.860004		6.08	6.05	1.02	0.851842	0.953312
ADA	adenosine deaminase	20	44619522	44626491	+	TC20000868.hg	ENSG00000196839	ENST00000464097	protein_coding		5.65	5.63	1.02	0.890021	0.971319		5.56	5.57	-1.01	0.308215	0.824427		5.57	5.63	-1.04	0.781418	0.923803		5.56	5.65	-1.07	0.25829	0.600015
ADAD1	adenosine deaminase domain containing 1	4	122379013	122429784	+	TC04000627.hg	ENSG00000164113	ENST00000296513	protein_coding		4.5	4.5	1	0.807255	0.948139		4.52	4.59	-1.04	0.203494	0.79505		4.59	4.5	1.06	0.018377	0.184534		4.52	4.5	1.02	0.26929	0.61131
ADAD2	adenosine deaminase domain containing 2	16	84191138	84197166	+	TC16000655.hg	ENSG00000140955	ENST00000268624	protein_coding		4.99	4.77	1.16	0.006298	0.486575		4.99	4.76	1.17	0.028595	0.778087		4.76	4.77	-1.01	0.539918	0.812582		4.99	4.99	1	0.884841	0.964331
ADAL	adenosine deaminase-like	15	43330674	43353898	+	TC15000327.hg	ENSG00000168803	ENST00000428046	protein_coding		8.08	7.99	1.06	0.589986	0.869365		8.07	7.94	1.09	0.781115	0.954466		7.94	7.99	-1.04	0.777944	0.92271		8.07	8.08	-1.01	0.979684	0.99411
ADAM10	ADAM metallopeptidase domain 10	15	58588807	58749978	+	TC15001484.hg	ENSG00000137845	ENST00000260408	protein_coding		12.06	12.38	-1.25	0.266023	0.713008		11.27	11.49	-1.17	0.21769	0.798047		11.49	12.38	-1.85	0.005961	0.108671		11.27	12.06	-1.73	0.004556	0.066531
ADAM11	ADAM metallopeptidase domain 11	17	44759031	44781846	+	TC17000574.hg	ENSG00000073670	ENST00000200557	protein_coding		5.35	5.28	1.05	0.169332	0.645879		5.29	5.29	-1	0.903907	0.981161		5.29	5.28	1.01	0.479769	0.777448		5.29	5.35	-1.05	0.564674	0.823901
ADAM12	ADAM metallopeptidase domain 12	10	126012381	126388455	+	TC10001744.hg	ENSG00000148848	ENST00000368679	protein_coding		9.58	9.45	1.1	0.898958	0.974005		14.11	14.14	-1.02	0.642054	0.920093		14.14	9.45	25.93	5.7e-05	0.011859		14.11	9.58	23.1	0.000857	0.026867
ADAM15	ADAM metallopeptidase domain 15	1	155050946	155062775	+	TC01006331.hg	ENSG00000143537	ENST00000527418	protein_coding		7	6.9	1.07	0.497628	0.830229		6.86	6.88	-1.02	0.850883	0.970779		6.88	6.9	-1.01	0.913181	0.971702		6.86	7	-1.1	0.393406	0.718115
ADAM17	ADAM metallopeptidase domain 17	2	9488486	9555788	+	TC02001558.hg	ENSG00000151694	ENST00000310823	protein_coding		10.15	9.88	1.2	0.67253	0.901155		9.65	9.65	-1	0.96015	0.993881		9.65	9.88	-1.17	0.005804	0.107417		9.65	10.15	-1.41	0.074045	0.323686
ADAM18	ADAM metallopeptidase domain 18	8	39584578	39730063	+	TC08000304.hg	ENSG00000168619	ENST00000265707	protein_coding		4.5	4.44	1.04	0.17546	0.650749		4.6	4.57	1.02	0.851516	0.970815		4.57	4.44	1.09	0.11387	0.434207		4.6	4.5	1.07	0.493813	0.784986
ADAM19	ADAM metallopeptidase domain 19	5	157395534	157575775	+	TC05001986.hg	ENSG00000135074	ENST00000517951	protein_coding		7.99	7.71	1.21	0.452429	0.809958		11.54	11.05	1.41	0.844388	0.969449		11.05	7.71	10.08	0.001465	0.056762		11.54	7.99	11.66	0.000119	0.00999
ADAM1A	ADAM metallopeptidase domain 1A (pseudogene)	12	111841978	111902238	+	TC12000873.hg	ENSG00000089022	ENST00000550735	protein_coding		5.72	5.59	1.1	0.781221	0.940177		5.42	5.65	-1.18	0.483531	0.874658		5.65	5.59	1.04	0.762053	0.916227		5.42	5.72	-1.24	0.461463	0.765632
ADAM1A	ADAM metallopeptidase domain 1A (pseudogene)	12	111841978	111902238	+	TC12002570.hg	ENSG00000089022	ENST00000550735	protein_coding		5.72	5.66	1.04	0.838884	0.956962		5.44	5.92	-1.39	0.313515	0.825285		5.92	5.66	1.2	0.510082	0.795916		5.44	5.72	-1.22	0.673875	0.877165
ADAM2	ADAM metallopeptidase domain 2	8	39743735	39838209	+	TC08001159.hg	ENSG00000104755	ENST00000347580	protein_coding		4.45	4.44	1.01	0.831588	0.954554		4.62	4.55	1.05	0.542133	0.89174		4.55	4.44	1.09	0.00919	0.133952		4.62	4.45	1.12	0.025193	0.176385
ADAM20	ADAM metallopeptidase domain 20	14	70522358	70535015	+	TC14001270.hg	ENSG00000134007	ENST00000256389	protein_coding		4.36	4.22	1.11	0.494126	0.828509		4.38	4.28	1.07	0.510294	0.882945		4.28	4.22	1.05	0.85311	0.951441		4.38	4.36	1.01	0.819299	0.94119
ADAM20P1	ADAM metallopeptidase domain 20 pseudogene 1	14	70468881	70483756	+	TC14001269.hg	ENSG00000259158	ENST00000556964	transcribed_unprocessed_pseudogene		4.69	4.48	1.16	0.027971	0.519429		4.58	4.55	1.02	0.731289	0.942216		4.55	4.48	1.05	0.349831	0.687323		4.58	4.69	-1.08	0.087635	0.354662
ADAM20P1	ADAM metallopeptidase domain 20 pseudogene 1	14	70468881	70483756	+	TC14002068.hg	ENSG00000259158	ENST00000556964	transcribed_unprocessed_pseudogene		4.63	4.56	1.05	0.085026	0.574392		4.5	4.62	-1.08	0.684861	0.931983		4.62	4.56	1.04	0.340415	0.679824		4.5	4.63	-1.09	0.211357	0.546358
ADAM21	ADAM metallopeptidase domain 21	14	70452157	70459899	+	TC14000424.hg	ENSG00000139985	ENST00000603540	protein_coding		3.8	3.93	-1.1	0.043123	0.529774		3.81	3.91	-1.07	0.401905	0.848551		3.91	3.93	-1.02	0.850393	0.95064		3.81	3.8	1.01	0.697889	0.888151
ADAM21P1	ADAM metallopeptidase domain 21 pseudogene 1	14	70245753	70247801	+	TC14001266.hg	ENSG00000235812	ENST00000530196	transcribed_processed_pseudogene		3.95	3.68	1.21	0.113322	0.602516		3.83	3.71	1.09	0.432901	0.857849		3.71	3.68	1.02	0.948805	0.983445		3.83	3.95	-1.09	0.197306	0.529337
ADAM21P1	ADAM metallopeptidase domain 21 pseudogene 1	14	70245753	70247801	+	TC14002066.hg	ENSG00000235812	ENST00000530196	transcribed_processed_pseudogene		3.98	3.81	1.12	0.079671	0.570356		3.82	3.84	-1.01	0.5448	0.892974		3.84	3.81	1.02	0.836285	0.945068		3.82	3.98	-1.11	0.533433	0.807337
ADAM22	ADAM metallopeptidase domain 22	7	87934143	88202889	+	TC07000525.hg	ENSG00000008277	ENST00000398204	protein_coding		5.11	5	1.08	0.863397	0.963611		5.04	5	1.03	0.847162	0.969886		5	5	-1	0.30501	0.651133		5.04	5.11	-1.05	0.32203	0.660431
ADAM22	ADAM metallopeptidase domain 22	7	87934143	88202889	+	TC07002444.hg	ENSG00000008277	ENST00000398204	protein_coding		3.88	3.82	1.04	0.71901	0.918362		3.76	3.89	-1.09	0.84149	0.968394		3.89	3.82	1.05	0.945347	0.98222		3.76	3.88	-1.09	0.497662	0.787505
ADAM23	ADAM metallopeptidase domain 23	2	206443539	206621130	+	TC02001218.hg	ENSG00000114948	ENST00000264377	protein_coding		9.07	7.64	2.69	0.146324	0.630692		8.29	7.37	1.89	0.176343	0.789131		7.37	7.64	-1.2	0.589127	0.8391		8.29	9.07	-1.71	0.263998	0.606061
ADAM23	ADAM metallopeptidase domain 23	2	206443539	206621130	+	TC02003782.hg	ENSG00000114948	ENST00000264377	protein_coding		4.84	3.69	2.21	0.251887	0.703076		4.06	4.06	-1	0.928995	0.98676		4.06	3.69	1.29	0.702492	0.891066		4.06	4.84	-1.72	0.079748	0.336868
ADAM28	ADAM metallopeptidase domain 28	8	24294040	24359018	+	TC08000190.hg	ENSG00000042980	ENST00000265769	protein_coding		4.96	5.04	-1.06	0.682636	0.904593		4.95	4.92	1.02	0.712887	0.938443		4.92	5.04	-1.09	0.259857	0.610374		4.95	4.96	-1	0.627685	0.855234
ADAM29	ADAM metallopeptidase domain 29					TC04000863.hg					4.39	4.24	1.11	0.234387	0.692326		4.48	4.36	1.09	0.125684	0.778087		4.36	4.24	1.09	0.414026	0.733218		4.48	4.39	1.07	0.259506	0.601328
ADAM30	ADAM metallopeptidase domain 30	1	119893533	119896495	+	TC01003053.hg	ENSG00000134249	ENST00000369400	protein_coding		3.92	4.02	-1.07	0.383082	0.779455		3.97	4.06	-1.06	0.356705	0.836052		4.06	4.02	1.03	0.476572	0.775632		3.97	3.92	1.04	0.351194	0.685896
ADAM32	ADAM metallopeptidase domain 32	8	39107649	39284909	+	TC08000299.hg	ENSG00000197140	ENST00000379907	protein_coding		5.87	6.12	-1.19	0.738558	0.92458		5.83	6.02	-1.14	0.677083	0.929295		6.02	6.12	-1.07	0.349719	0.687323		5.83	5.87	-1.03	0.425591	0.740742
ADAM33	ADAM metallopeptidase domain 33	20	3667970	3682246	+	TC20000574.hg	ENSG00000149451	ENST00000356518	protein_coding		6.97	6.51	1.38	0.161779	0.64108		6.36	6.31	1.04	0.61863	0.913488		6.31	6.51	-1.15	0.041069	0.268487		6.36	6.97	-1.53	0.092697	0.365028
ADAM33	ADAM metallopeptidase domain 33	20	3667970	3682246	+	TC20001390.hg	ENSG00000149451	ENST00000356518	protein_coding		6.83	6.48	1.27	0.278372	0.719627		6.12	6.13	-1.01	0.994273	0.999126		6.13	6.48	-1.28	0.152236	0.491638		6.12	6.83	-1.63	0.100963	0.380804
ADAM33	ADAM metallopeptidase domain 33					TC20001067.hg					4.51	4.48	1.02	0.541334	0.848614		4.5	4.43	1.05	0.652723	0.922693		4.43	4.48	-1.04	0.823153	0.939888		4.5	4.51	-1.01	0.660595	0.870969
ADAM3A	ADAM metallopeptidase domain 3A (pseudogene)	8	39451045	39522846	+	TC08001158.hg	ENSG00000197475	ENST00000460383	transcribed_unitary_pseudogene		4.26	4.22	1.03	0.801207	0.946237		4.27	4.26	1.01	0.516392	0.885047		4.26	4.22	1.03	0.304335	0.650537		4.27	4.26	1.01	0.041534	0.234466
ADAM3A	ADAM metallopeptidase domain 3A (pseudogene)	8	39451045	39522846	+	TC08002297.hg	ENSG00000197475	ENST00000460383	transcribed_unitary_pseudogene		4.11	4.03	1.06	0.301459	0.732938		4.28	4.18	1.07	0.242916	0.806856		4.18	4.03	1.11	0.029519	0.231305		4.28	4.11	1.12	0.039198	0.226836
ADAM3B	ADAM metallopeptidase domain 3B (pseudogene)	16	49517762	49518601	+	TC16001879.hg	ENSG00000260089	ENST00000569937	processed_pseudogene		4.29	4.33	-1.03	0.524273	0.842189		4.52	4.35	1.13	0.974635	0.995992		4.35	4.33	1.01	0.522271	0.802774		4.52	4.29	1.18	0.273159	0.614923
ADAM5	ADAM metallopeptidase domain 5 (pseudogene)	8	39314591	39417378	+	TC08000300.hg	ENSG00000196115	ENST00000399789	transcribed_unitary_pseudogene		4.6	4.54	1.04	0.342854	0.75754		4.66	4.57	1.06	0.383893	0.842731		4.57	4.54	1.02	0.718884	0.897747		4.66	4.6	1.04	0.780112	0.925109
ADAM5	ADAM metallopeptidase domain 5 (pseudogene)	8	39314591	39417378	+	TC08001888.hg	ENSG00000196115	ENST00000399789	transcribed_unitary_pseudogene		4.55	4.34	1.15	0.080638	0.57097		4.65	4.45	1.15	0.242761	0.806856		4.45	4.34	1.08	0.227743	0.580319		4.65	4.55	1.07	0.364236	0.696059
ADAM6	ADAM metallopeptidase domain 6 (pseudogene)	14	105969729	105972269	+	TC14002244.hg	ENSG00000271968	ENST00000606026	transcribed_unprocessed_pseudogene		4.26	4.29	-1.02	0.941537	0.986519		4.45	4.42	1.02	0.677744	0.929295		4.42	4.29	1.09	0.009797	0.137657		4.45	4.26	1.14	0.045391	0.246377
ADAM7	ADAM metallopeptidase domain 7	8	24441026	24509565	+	TC08000192.hg	ENSG00000069206	ENST00000175238	protein_coding		4.05	4	1.03	0.389525	0.781666		4.13	4.07	1.05	0.422586	0.855235		4.07	4	1.05	0.047176	0.287417		4.13	4.05	1.06	0.086525	0.351959
ADAM8	ADAM metallopeptidase domain 8	10	133262403	133276868	+	TC10001783.hg	ENSG00000151651	ENST00000445355	protein_coding		5.53	5.45	1.06	0.144307	0.628246		5.62	5.44	1.13	0.142824	0.781959		5.44	5.45	-1.01	0.853304	0.951491		5.62	5.53	1.06	0.70933	0.893833
ADAM9	ADAM metallopeptidase domain 9	8	38996986	39105001	+	TC08000298.hg	ENSG00000168615	ENST00000487273	protein_coding		16.15	15.65	1.41	0.058711	0.54718		15.08	15.01	1.05	0.480054	0.873348		15.01	15.65	-1.57	0.015885	0.171737		15.08	16.15	-2.09	0.000315	0.015838
ADAM9	ADAM metallopeptidase domain 9	8	38996986	39105001	+	TC08001887.hg	ENSG00000168615	ENST00000487273	protein_coding		17.21	16.71	1.41	0.058429	0.546405		16.1	16.01	1.06	0.465163	0.868802		16.01	16.71	-1.63	0.015367	0.16909		16.1	17.21	-2.15	0.000345	0.016653
ADAMDEC1	ADAM-like, decysin 1	8	24384285	24406013	+	TC08000191.hg	ENSG00000134028	ENST00000256412	protein_coding		4.93	4.86	1.04	0.987028	0.997524		4.68	4.69	-1.01	0.553339	0.895635		4.69	4.86	-1.13	0.274137	0.624354		4.68	4.93	-1.18	0.091183	0.362174
ADAMTS1	ADAM metallopeptidase with thrombospondin type 1 motif 1	21	26835747	26845409	+	TC21000345.hg	ENSG00000154734	ENST00000284984	protein_coding		11.32	12.95	-3.1	0.096036	0.581935		8.5	8.83	-1.26	0.568708	0.899461		8.83	12.95	-17.39	0.000637	0.037638		8.5	11.32	-7.05	0.001891	0.040763
ADAMTS1	ADAM metallopeptidase with thrombospondin type 1 motif 1	21	26835747	26845409	+	TC21000891.hg	ENSG00000154734	ENST00000284984	protein_coding		8.15	9.83	-3.22	0.102482	0.589064		6.12	6.24	-1.08	0.599849	0.907527		6.24	9.83	-12.09	0.001123	0.04961		6.12	8.15	-4.07	0.002142	0.04382
ADAMTS10	ADAM metallopeptidase with thrombospondin type 1 motif 10	19	8580688	8605779	+	TC19001136.hg	ENSG00000142303	ENST00000593913	protein_coding		6.06	6.06	-1	0.900752	0.974619		6.61	6.74	-1.09	0.320022	0.826769		6.74	6.06	1.61	4.7e-05	0.011219		6.61	6.06	1.47	0.004492	0.066133
ADAMTS12	ADAM metallopeptidase with thrombospondin type 1 motif 12	5	33523535	33892192	+	TC05001243.hg	ENSG00000151388	ENST00000504830	protein_coding		8.39	7.3	2.13	0.204243	0.670971		8.66	8.99	-1.26	0.921565	0.98502		8.99	7.3	3.24	0.007457	0.12155		8.66	8.39	1.2	0.024701	0.174132
ADAMTS12	ADAM metallopeptidase with thrombospondin type 1 motif 12	5	33523535	33892192	+	TC05002946.hg	ENSG00000151388	ENST00000504830	protein_coding		9.74	8.35	2.61	0.256222	0.706614		10.58	10.79	-1.16	0.913814	0.98312		10.79	8.35	5.43	0.0061	0.109748		10.58	9.74	1.8	0.007071	0.084678
ADAMTS13	ADAM metallopeptidase with thrombospondin type 1 motif 13	9	133422000	133459386	+	TC09000775.hg	ENSG00000160323	ENST00000371929	protein_coding		5.25	5.14	1.08	0.114257	0.603638		5.23	5.07	1.11	0.277243	0.816085		5.07	5.14	-1.05	0.429318	0.744237		5.23	5.25	-1.01	0.590912	0.83741
ADAMTS13	ADAM metallopeptidase with thrombospondin type 1 motif 13	9	133414358	133459386	+	TC09002318.hg	ENSG00000160323	ENST00000485925	protein_coding		5.18	5.06	1.09	0.140081	0.62507		5.18	5.01	1.12	0.057179	0.778087		5.01	5.06	-1.03	0.34984	0.687323		5.18	5.18	-1	0.748315	0.910933
ADAMTS14	ADAM metallopeptidase with thrombospondin type 1 motif 14	10	70672803	70762441	+	TC10000433.hg	ENSG00000138316	ENST00000373208	protein_coding		5.9	5.71	1.14	0.464974	0.815425		6.81	6.16	1.57	0.593329	0.905761		6.16	5.71	1.37	0.071211	0.349497		6.81	5.9	1.88	0.00131	0.033729
ADAMTS15	ADAM metallopeptidase with thrombospondin type 1 motif 15	11	130448974	130476641	+	TC11001197.hg	ENSG00000166106	ENST00000299164	protein_coding		6.41	7.11	-1.62	0.076277	0.566449		5.4	5.45	-1.04	0.689752	0.933108		5.45	7.11	-3.15	0.000186	0.020642		5.4	6.41	-2.02	0.012284	0.116835
ADAMTS16	ADAM metallopeptidase with thrombospondin type 1 motif 16	5	5140330	5320304	+	TC05000039.hg	ENSG00000145536	ENST00000274181	protein_coding		5.36	5.36	1	0.921208	0.981576		6.73	5.79	1.91	0.170701	0.788428		5.79	5.36	1.35	0.04162	0.270064		6.73	5.36	2.58	0.000713	0.024427
ADAMTS17	ADAM metallopeptidase with thrombospondin type 1 motif 17	15	99971589	100342005	+	TC15001992.hg	ENSG00000140470	ENST00000268070	protein_coding		4.79	4.75	1.02	0.206363	0.672526		4.84	4.78	1.04	0.432895	0.857849		4.78	4.75	1.02	0.343436	0.682565		4.84	4.79	1.04	0.441043	0.750357
ADAMTS18	ADAM metallopeptidase with thrombospondin type 1 motif 18	16	77282128	77435114	+	TC16001288.hg	ENSG00000140873	ENST00000282849	protein_coding		4.7	4.66	1.03	0.234287	0.692325		4.74	4.66	1.06	0.386239	0.84357		4.66	4.66	-1	0.559749	0.823575		4.74	4.7	1.03	0.404252	0.725518
ADAMTS19	ADAM metallopeptidase with thrombospondin type 1 motif 19	5	129460265	129738683	+	TC05000617.hg	ENSG00000145808	ENST00000274487	protein_coding		4.94	4.86	1.05	0.926326	0.982572		4.9	4.9	1	0.544002	0.892632		4.9	4.86	1.02	0.890638	0.964498		4.9	4.94	-1.03	0.564166	0.823639
ADAMTS19-AS1	ADAMTS19 antisense RNA 1	5	129459559	129460689	+	TC05001755.hg	ENSG00000249421	ENST00000502827	antisense		5.19	5.14	1.04	0.49702	0.830001		5.26	5.21	1.04	0.804271	0.959548		5.21	5.14	1.05	0.48448	0.779994		5.26	5.19	1.05	0.650775	0.866333
ADAMTS2	ADAM metallopeptidase with thrombospondin type 1 motif 2	5	179110851	179345430	+	TC05002130.hg	ENSG00000087116	ENST00000251582	protein_coding		8.37	7.69	1.6	0.124477	0.610519		9.81	9.26	1.46	0.049765	0.778087		9.26	7.69	2.98	0.064264	0.332395		9.81	8.37	2.72	0.004889	0.069065
ADAMTS20	ADAM metallopeptidase with thrombospondin type 1 motif 20	12	43353866	43551921	+	TC12001410.hg	ENSG00000173157	ENST00000389420	protein_coding		4.01	4.03	-1.02	0.605314	0.874974		4.1	4.08	1.01	0.644833	0.920742		4.08	4.03	1.04	0.404721	0.726359		4.1	4.01	1.06	0.105106	0.389894
ADAMTS3	ADAM metallopeptidase with thrombospondin type 1 motif 3	4	72280969	72569386	+	TC04001277.hg	ENSG00000156140	ENST00000286657	protein_coding		5.31	5.79	-1.39	0.036621	0.523114		5.15	5.28	-1.1	0.214809	0.797327		5.28	5.79	-1.42	0.03472	0.248288		5.15	5.31	-1.12	0.212798	0.547982
ADAMTS4	ADAM metallopeptidase with thrombospondin type 1 motif 4	1	161184308	161199056	+	TC01003421.hg	ENSG00000158859	ENST00000367996	protein_coding		5.41	5.35	1.04	0.553779	0.854154		6.42	5.56	1.82	0.046248	0.778087		5.56	5.35	1.15	0.233588	0.585296		6.42	5.41	2.02	0.00634	0.079424
ADAMTS5	ADAM metallopeptidase with thrombospondin type 1 motif 5	21	26917912	26966513	+	TC21000346.hg	ENSG00000154736	ENST00000284987	protein_coding		7.97	8.18	-1.15	0.431236	0.800695		6.19	6.02	1.12	0.725584	0.940864		6.02	8.18	-4.47	0.015101	0.168072		6.19	7.97	-3.44	0.001517	0.036457
ADAMTS5	ADAM metallopeptidase with thrombospondin type 1 motif 5	21	26917912	26966513	+	TC21000892.hg	ENSG00000154736	ENST00000284987	protein_coding		8.78	9.26	-1.39	0.567498	0.860143		6.8	6.24	1.47	0.905735	0.981746		6.24	9.26	-8.07	0.009999	0.13913		6.8	8.78	-3.95	0.000709	0.024386
ADAMTS6	ADAM metallopeptidase with thrombospondin type 1 motif 6	5	65148739	65481417	+	TC05001406.hg	ENSG00000049192	ENST00000381052	protein_coding		5.68	6.14	-1.38	0.133466	0.618237		7.9	8.53	-1.55	0.337138	0.831846		8.53	6.14	5.25	4.4e-05	0.011175		7.9	5.68	4.67	2.1e-05	0.004631
ADAMTS7	ADAM metallopeptidase with thrombospondin type 1 motif 7	15	78759203	78811431	+	TC15001711.hg	ENSG00000136378	ENST00000388820	protein_coding		6.67	6.6	1.05	0.746055	0.927298		6.5	6.32	1.13	0.689301	0.933108		6.32	6.6	-1.21	0.167696	0.512861		6.5	6.67	-1.12	0.15466	0.472833
ADAMTS7P1	ADAMTS7 pseudogene 1	15	82298553	82334609	+	TC15000764.hg	ENSG00000274376	ENST00000613213	transcribed_unprocessed_pseudogene		5.21	5.23	-1.01	0.372226	0.773574		5.15	5.11	1.03	0.250621	0.808855		5.11	5.23	-1.08	0.081952	0.373795		5.15	5.21	-1.04	0.309915	0.650388
ADAMTS7P1	ADAMTS7 pseudogene 1	15	82298553	82334609	+	TC15000776.hg	ENSG00000274376	ENST00000613213	transcribed_unprocessed_pseudogene		5.36	5.31	1.03	0.410274	0.791657		5.3	5.21	1.07	0.210809	0.797327		5.21	5.31	-1.07	0.12695	0.453849		5.3	5.36	-1.04	0.384859	0.711377
ADAMTS8	ADAM metallopeptidase with thrombospondin type 1 motif 8	11	130404925	130428993	+	TC11002452.hg	ENSG00000134917	ENST00000257359	protein_coding		7.81	7.02	1.72	0.209488	0.675493		6.54	6.61	-1.05	0.703636	0.936263		6.61	7.02	-1.33	0.364933	0.699297		6.54	7.81	-2.4	0.095742	0.371376
ADAMTS9	ADAM metallopeptidase with thrombospondin type 1 motif 9	3	64515654	64688000	+	TC03001527.hg	ENSG00000163638	ENST00000498707	protein_coding		4.89	5.08	-1.15	0.056553	0.543065		4.87	4.85	1.01	0.367454	0.838611		4.85	5.08	-1.18	0.713267	0.895207		4.87	4.89	-1.02	0.543688	0.813122
ADAMTS9-AS1	ADAMTS9 antisense RNA 1	3	64561354	64587272	+	TC03000401.hg	ENSG00000241158	ENST00000493124	antisense		4.51	4.37	1.1	0.205931	0.672364		4.55	4.6	-1.03	0.769971	0.950888		4.6	4.37	1.17	0.032434	0.240412		4.55	4.51	1.03	0.138498	0.447616
ADAMTS9-AS1	ADAMTS9 antisense RNA 1	3	64561322	64586845	+	TC03002371.hg	ENSG00000241158	ENST00000626014	antisense		4.61	4.42	1.15	0.194805	0.664416		4.52	4.55	-1.02	0.691317	0.933164		4.55	4.42	1.1	0.446014	0.755404		4.52	4.61	-1.07	0.87669	0.961385
ADAMTS9-AS2	ADAMTS9 antisense RNA 2	3	64685104	64975536	+	TC03002373.hg	ENSG00000241684	ENST00000474768	antisense		5.22	5.63	-1.33	0.307366	0.737758		5.04	5.15	-1.08	0.274883	0.815493		5.15	5.63	-1.39	0.016028	0.172393		5.04	5.22	-1.13	0.099065	0.377158
ADAMTS9-AS2	ADAMTS9 antisense RNA 2					TC03000402.hg					5.43	5.58	-1.11	0.496647	0.829857		5.25	5.34	-1.06	0.380542	0.842057		5.34	5.58	-1.17	0.005167	0.101751		5.25	5.43	-1.13	0.071449	0.317317
ADAMTSL1	ADAMTS like 1	9	18473894	18910950	+	TC09000086.hg	ENSG00000178031	ENST00000380548	protein_coding		5.95	5.8	1.11	0.653469	0.893101		5.67	5.82	-1.11	0.584146	0.903386		5.82	5.8	1.02	0.606983	0.847899		5.67	5.95	-1.22	0.619043	0.850824
ADAMTSL2	ADAMTS like 2	9	133532164	133575519	+	TC09000777.hg	ENSG00000197859	ENST00000354484	protein_coding		4.94	4.96	-1.02	0.179105	0.652615		5.01	4.93	1.06	0.136347	0.780652		4.93	4.96	-1.02	0.668952	0.876734		5.01	4.94	1.05	0.244814	0.585734
ADAMTSL2	ADAMTS like 2					TC9_gl000201_					4.93	4.9	1.02	0.923658	0.98219		5.06	4.96	1.07	0.035617	0.778087		4.96	4.9	1.04	0.599106	0.844179		5.06	4.93	1.09	0.008126	0.091602
ADAMTSL3	ADAMTS like 3	15	83654086	84039842	+	TC15000800.hg	ENSG00000156218	ENST00000286744	protein_coding		5.04	5.15	-1.08	0.920689	0.981301		5.09	5.05	1.03	0.817828	0.963084		5.05	5.15	-1.07	0.554882	0.820956		5.09	5.04	1.04	0.61114	0.847118
ADAMTSL3	ADAMTS like 3	15	83654086	84039842	+	TC15002331.hg	ENSG00000156218	ENST00000286744	protein_coding		4.94	5.18	-1.18	0.580143	0.865355		5.06	5.08	-1.01	0.898268	0.980343		5.08	5.18	-1.07	0.187653	0.53774		5.06	4.94	1.09	0.800435	0.93409
ADAMTSL4	ADAMTS like 4	1	150552088	150560937	+	TC01001190.hg	ENSG00000143382	ENST00000369038	protein_coding		6.65	6.46	1.14	0.400883	0.788191		5.86	5.71	1.11	0.371163	0.839838		5.71	6.46	-1.68	4.9e-05	0.01128		5.86	6.65	-1.73	0.002263	0.045154
ADAMTSL4-AS1	ADAMTSL4 antisense RNA 1	1	150560202	150562115	+	TC01003204.hg	ENSG00000203804	ENST00000615012	processed_transcript		4.69	4.43	1.19	0.072734	0.562691		4.49	4.39	1.07	0.754163	0.947222		4.39	4.43	-1.03	0.664034	0.874289		4.49	4.69	-1.15	0.144594	0.457979
ADAMTSL5	ADAMTS like 5	19	1505018	1513189	+	TC19001006.hg	ENSG00000185761	ENST00000330475	protein_coding		5.49	5.19	1.23	0.116205	0.604461		5.62	5.11	1.42	0.142919	0.781959		5.11	5.19	-1.06	0.642012	0.864347		5.62	5.49	1.09	0.615699	0.849216
ADAP1	ArfGAP with dual PH domains 1					TC07003348.hg					5.2	5.16	1.03	0.081264	0.571062		5.23	5.09	1.1	0.528244	0.887816		5.09	5.16	-1.05	0.927691	0.976893		5.23	5.2	1.02	0.937289	0.981435
ADAP2	ArfGAP with dual PH domains 2	17	30921680	30959322	+	TC17000357.hg	ENSG00000184060	ENST00000330889	protein_coding		4.84	4.74	1.07	0.586363	0.867993		4.75	4.63	1.08	0.526234	0.886921		4.63	4.74	-1.08	0.156432	0.496804		4.75	4.84	-1.06	0.125056	0.425667
ADAR	adenosine deaminase, RNA-specific	1	154582062	154608206	+	TC01003295.hg	ENSG00000160710	ENST00000368474	protein_coding		10.37	10.56	-1.14	0.172229	0.648542		10.19	10.36	-1.13	0.416941	0.852964		10.36	10.56	-1.15	0.195524	0.545998		10.19	10.37	-1.13	0.345835	0.681158
ADARB1	adenosine deaminase, RNA-specific, B1	21	45074600	45226560	+	TC21000785.hg	ENSG00000197381	ENST00000389861	protein_coding		9.11	9.52	-1.33	0.525009	0.84253		8.04	7.98	1.04	0.928418	0.986622		7.98	9.52	-2.91	0.074706	0.357462		8.04	9.11	-2.11	0.129412	0.433199
ADARB1	adenosine deaminase, RNA-specific, B1					TC21000241.hg					7.58	7.79	-1.16	0.520613	0.840627		7	6.8	1.15	0.92069	0.98469		6.8	7.79	-2	0.115664	0.437224		7	7.58	-1.49	0.208147	0.542296
ADARB2	adenosine deaminase, RNA-specific, B2 (inactive)	10	1177318	1737476	+	TC10000969.hg	ENSG00000185736	ENST00000381312	protein_coding		5.19	5.14	1.03	0.209953	0.675736		5.23	5.18	1.04	0.40872	0.850196		5.18	5.14	1.02	0.438666	0.750495		5.23	5.19	1.03	0.631138	0.856794
ADARB2	adenosine deaminase, RNA-specific, B2 (inactive)	10	1177318	1737476	+	TC10002389.hg	ENSG00000185736	ENST00000381312	protein_coding		4.94	4.8	1.11	0.489315	0.827033		4.96	4.97	-1.01	0.799023	0.958595		4.97	4.8	1.13	0.121991	0.446525		4.96	4.94	1.01	0.314054	0.653986
ADARB2-AS1	ADARB2 antisense RNA 1	10	1526763	1535673	+	TC10000013.hg	ENSG00000205696	ENST00000381301	antisense		4.51	4.49	1.01	0.257296	0.707391		4.43	4.47	-1.03	0.6537	0.92307		4.47	4.49	-1.01	0.680184	0.881932		4.43	4.51	-1.06	0.085476	0.34974
ADARB2-AS1	ADARB2 antisense RNA 1	10	1526637	1556984	+	TC10001809.hg	ENSG00000205696	ENST00000421697	antisense		5.48	5.42	1.04	0.915753	0.979612		5.64	5.51	1.09	0.020133	0.778087		5.51	5.42	1.07	0.705982	0.892334		5.64	5.48	1.12	0.047173	0.252115
ADAT1	adenosine deaminase, tRNA-specific 1	16	75599100	75622466	+	TC16001283.hg	ENSG00000065457	ENST00000566445	protein_coding		7.34	7.3	1.03	0.632092	0.885552		7.62	7.51	1.08	0.563853	0.898122		7.51	7.3	1.16	0.137876	0.472273		7.62	7.34	1.22	0.19355	0.524481
ADAT1	adenosine deaminase, tRNA-specific 1	16	75599100	75622466	+	TC16001966.hg	ENSG00000065457	ENST00000566445	protein_coding		7.32	7.19	1.09	0.71357	0.916097		7.42	7.34	1.05	0.835622	0.967092		7.34	7.19	1.11	0.259198	0.610067		7.42	7.32	1.07	0.415604	0.733685
ADAT2	adenosine deaminase, tRNA-specific 2	6	143422832	143441977	+	TC06002186.hg	ENSG00000189007	ENST00000606514	protein_coding		7.19	6.72	1.38	0.64937	0.891364		6.26	6.36	-1.07	0.412091	0.85105		6.36	6.72	-1.29	0.311509	0.656768		6.26	7.19	-1.9	0.007595	0.087883
ADCK1	aarF domain containing kinase 1	14	77800083	77933954	+	TC14000494.hg	ENSG00000063761	ENST00000238561	protein_coding		6.1	6.12	-1.02	0.23822	0.694503		5.86	6.05	-1.14	0.026212	0.778087		6.05	6.12	-1.05	0.476825	0.775806		5.86	6.1	-1.18	0.068399	0.310262
ADCK2	aarF domain containing kinase 2	7	140673819	140696261	+	TC07003343.hg	ENSG00000133597	ENST00000483369	protein_coding		5.36	5.22	1.1	0.078302	0.568799		5.34	5.17	1.13	0.046661	0.778087		5.17	5.22	-1.04	0.679534	0.881701		5.34	5.36	-1.02	0.798098	0.933251
ADCK3	aarF domain containing kinase 3	1	226897536	226987545	+	TC01001866.hg	ENSG00000163050	ENST00000366779	protein_coding		6.58	6.55	1.02	0.889168	0.971048		6.18	6.15	1.02	0.725674	0.940864		6.15	6.55	-1.32	0.000146	0.018567		6.18	6.58	-1.32	0.001653	0.038071
ADCK4	aarF domain containing kinase 4	19	40691529	40716885	+	TC19001544.hg	ENSG00000123815	ENST00000324464	protein_coding		6.06	6.17	-1.08	0.796282	0.944776		5.64	5.63	1.01	0.372197	0.84017		5.63	6.17	-1.46	0.02739	0.223276		5.64	6.06	-1.34	0.002115	0.043501
ADCK5	aarF domain containing kinase 5	8	144373837	144391710	+	TC08000851.hg	ENSG00000173137	ENST00000526231	protein_coding		5.96	5.93	1.02	0.605267	0.874974		5.96	5.92	1.02	0.775547	0.952268		5.92	5.93	-1.01	0.968703	0.989962		5.96	5.96	-1	0.851307	0.953272
ADCY1	adenylate cyclase 1 (brain)	7	45574522	45723116	+	TC07000283.hg	ENSG00000164742	ENST00000297323	protein_coding		5.28	5.19	1.07	0.066176	0.552696		5.28	5.08	1.15	0.15486	0.78458		5.08	5.19	-1.07	0.849008	0.950099		5.28	5.28	1	0.299429	0.640394
ADCY10	adenylate cyclase 10 (soluble)	1	167809388	167914215	+	TC01003483.hg	ENSG00000143199	ENST00000545172	protein_coding		4.25	4.19	1.04	0.402199	0.789009		4.32	4.21	1.07	0.168618	0.78824		4.21	4.19	1.02	0.291891	0.6395		4.32	4.25	1.05	0.066215	0.3049
ADCY10P1	adenylate cyclase 10 (soluble) pseudogene 1	6	41101022	41138727	+	TC06002784.hg	ENSG00000161912	ENST00000457653	transcribed_unprocessed_pseudogene		4.62	4.63	-1	0.403415	0.789251		4.61	4.61	-1	0.598629	0.907346		4.61	4.63	-1.01	0.891559	0.964703		4.61	4.62	-1.01	0.910323	0.973716
ADCY10P1	adenylate cyclase 10 (soluble) pseudogene 1	6	41101034	41140835	+	TC06004085.hg	ENSG00000161912	ENST00000567255	transcribed_unprocessed_pseudogene		4.49	4.45	1.03	0.570595	0.861202		4.48	4.46	1.02	0.932887	0.987586		4.46	4.45	1	0.993809	0.998232		4.48	4.49	-1	0.593085	0.838793
ADCY10P1	adenylate cyclase 10 (soluble) pseudogene 1					TC06001711.hg					4.24	4.23	1	0.632734	0.885796		4.18	4.27	-1.06	0.202384	0.79505		4.27	4.23	1.02	0.823106	0.939888		4.18	4.24	-1.04	0.635972	0.858746
ADCY2	adenylate cyclase 2 (brain)	5	7396208	7830081	+	TC05000054.hg	ENSG00000078295	ENST00000338316	protein_coding		4.44	4.36	1.06	0.032933	0.523114		4.55	4.39	1.11	0.284241	0.817569		4.39	4.36	1.02	0.188014	0.53828		4.55	4.44	1.08	0.140719	0.451595
ADCY2	adenylate cyclase 2 (brain)	5	7685091	7692271	+	TC05000055.hg	ENSG00000078295	ENST00000513693	protein_coding		3.88	3.8	1.06	0.391384	0.783194		3.82	3.66	1.11	0.049786	0.778087		3.66	3.8	-1.1	0.086941	0.38352		3.82	3.88	-1.05	0.664585	0.872956
ADCY3	adenylate cyclase 3	2	24819169	24919839	+	TC02001653.hg	ENSG00000138031	ENST00000260600	protein_coding		7.15	7.27	-1.08	0.914173	0.97907		6.94	6.8	1.11	0.911515	0.982821		6.8	7.27	-1.38	0.0532	0.304062		6.94	7.15	-1.16	0.05817	0.283798
ADCY4	adenylate cyclase 4	14	24318349	24335071	+	TC14002316.hg	ENSG00000129467	ENST00000310677	protein_coding		5.01	4.92	1.06	0.480389	0.823032		4.96	4.84	1.09	0.902264	0.980663		4.84	4.92	-1.06	0.749541	0.910843		4.96	5.01	-1.03	0.507505	0.793232
ADCY5	adenylate cyclase 5	3	123282296	123449758	+	TC03001710.hg	ENSG00000173175	ENST00000462833	protein_coding		4.98	4.89	1.06	0.027113	0.518789		4.99	4.91	1.05	0.050471	0.778087		4.91	4.89	1.01	0.630227	0.859539		4.99	4.98	1.01	0.450632	0.758052
ADCY6	adenylate cyclase 6	12	48766198	48789037	+	TC12002863.hg	ENSG00000174233	ENST00000550422	protein_coding		6.35	7.22	-1.82	0.060716	0.549462		6.3	7.18	-1.85	0.123312	0.778087		7.18	7.22	-1.02	0.414815	0.733608		6.3	6.35	-1.04	0.807719	0.937111
ADCY6; MIR4701	adenylate cyclase 6; microRNA 4701	12	48766198	48789037	+	TC12001457.hg	ENSG00000174233	ENST00000550422	protein_coding		7.54	7.68	-1.1	0.255788	0.706231		7.39	7.38	1.01	0.524642	0.886477		7.38	7.68	-1.24	0.286015	0.634699		7.39	7.54	-1.11	0.266502	0.608483
ADCY7	adenylate cyclase 7	16	50266516	50318135	+	TC16000439.hg	ENSG00000121281	ENST00000394697	protein_coding		6.71	6.51	1.15	0.126869	0.612304		6.87	6.71	1.12	0.423976	0.855377		6.71	6.51	1.14	0.231893	0.583736		6.87	6.71	1.12	0.318347	0.65737
ADCY8	adenylate cyclase 8 (brain)	8	130780390	131040333	+	TC08001646.hg	ENSG00000155897	ENST00000377928	protein_coding		4.92	5.89	-1.96	0.207651	0.673875		4.95	4.78	1.13	0.112391	0.778087		4.78	5.89	-2.15	0.034774	0.248333		4.95	4.92	1.03	0.756039	0.914458
ADCY9	adenylate cyclase 9	16	3962651	4116185	+	TC16000824.hg	ENSG00000162104	ENST00000294016	protein_coding		8.1	7.89	1.15	0.71832	0.918149		8.15	8.01	1.1	0.388856	0.844398		8.01	7.89	1.09	0.756654	0.913626		8.15	8.1	1.03	0.672885	0.876719
ADCYAP1	adenylate cyclase activating polypeptide 1 (pituitary)	18	905109	912172	+	TC18000007.hg	ENSG00000141433	ENST00000579794	protein_coding		4.24	4.24	1.01	0.731069	0.922643		4.3	4.18	1.09	0.473348	0.871344		4.18	4.24	-1.04	0.760945	0.915731		4.3	4.24	1.04	0.147584	0.46228
ADCYAP1R1	adenylate cyclase activating polypeptide 1 (pituitary) receptor type I	7	31052461	31111475	+	TC07000201.hg	ENSG00000078549	ENST00000304166	protein_coding		5	4.83	1.13	0.02381	0.512579		4.96	4.83	1.09	0.459002	0.867056		4.83	4.83	1	0.467365	0.770062		4.96	5	-1.03	0.981226	0.99475
ADCYAP1R1	adenylate cyclase activating polypeptide 1 (pituitary) receptor type I	7	31052461	31111475	+	TC07002238.hg	ENSG00000078549	ENST00000304166	protein_coding		4.71	4.71	-1	0.429912	0.800287		4.85	4.7	1.11	0.103018	0.778087		4.7	4.71	-1	0.439986	0.751358		4.85	4.71	1.11	0.08175	0.341525
ADD1	adducin 1 (alpha)	4	2844150	2930062	+	TC04000039.hg	ENSG00000087274	ENST00000355842	protein_coding		9.96	9.94	1.01	0.418109	0.795386		9.53	9.42	1.08	0.758003	0.948246		9.42	9.94	-1.44	0.009586	0.136294		9.53	9.96	-1.34	0.000477	0.019466
ADD2	adducin 2 (beta)	2	70607618	70768198	+	TC02004331.hg	ENSG00000075340	ENST00000403045	protein_coding		5.65	5.68	-1.02	0.684147	0.905079		5.72	5.65	1.05	0.370577	0.839741		5.65	5.68	-1.02	0.671723	0.878197		5.72	5.65	1.05	0.308854	0.649507
ADD2	adducin 2 (beta)					TC02001965.hg					4.6	4.58	1.01	0.463762	0.814941		4.64	4.6	1.02	0.743157	0.944935		4.6	4.58	1.01	0.468783	0.771119		4.64	4.6	1.03	0.67594	0.87831
ADD2	adducin 2 (beta)					TC02003315.hg					4.6	4.72	-1.09	0.460578	0.81337		4.8	4.47	1.25	0.010056	0.778087		4.47	4.72	-1.19	0.256535	0.607323		4.8	4.6	1.15	0.548183	0.815134
ADD3	adducin 3 (gamma)					TC10000797.hg					11.29	11.03	1.2	0.128601	0.613311		10.08	10.45	-1.29	0.447694	0.863988		10.45	11.03	-1.49	0.007434	0.121309		10.08	11.29	-2.31	0.000506	0.020224
ADD3-AS1	ADD3 antisense RNA 1	10	109945572	110006040	+	TC10002831.hg	ENSG00000203876	ENST00000369655	processed_transcript		5.08	5.06	1.01	0.915609	0.979569		5.1	5.06	1.02	0.924745	0.985658		5.06	5.06	1	0.698277	0.889951		5.1	5.08	1.01	0.751872	0.912435
ADD3-AS1	ADD3 antisense RNA 1					TC10001653.hg					5.26	5.16	1.07	0.143071	0.62713		5.21	5.13	1.06	0.114361	0.778087		5.13	5.16	-1.02	0.415436	0.733993		5.21	5.26	-1.04	0.467151	0.768921
ADGB	androglobin	6	146598965	146815462	+	TC06001067.hg	ENSG00000118492	ENST00000397944	protein_coding		4.01	3.98	1.02	0.08946	0.577011		4.06	4	1.05	0.143803	0.782735		4	3.98	1.01	0.209966	0.561216		4.06	4.01	1.03	0.152734	0.470027
ADGRA1	adhesion G protein-coupled receptor A1	10	133070929	133131675	+	TC10000948.hg	ENSG00000197177	ENST00000607359	protein_coding		4.53	4.46	1.05	0.043196	0.529779		4.54	4.49	1.04	0.730583	0.942024		4.49	4.46	1.02	0.180682	0.529354		4.54	4.53	1	0.988854	0.996646
ADGRA2	adhesion G protein-coupled receptor A2	8	37796906	37844896	+	TC08000279.hg	ENSG00000020181	ENST00000315215	protein_coding		10.12	9.33	1.73	0.087551	0.575103		10.62	9.37	2.38	0.019978	0.778087		9.37	9.33	1.03	0.767397	0.918182		10.62	10.12	1.41	0.659264	0.870227
ADGRA3	adhesion G protein-coupled receptor A3	4	22387375	22516054	+	TC04001079.hg	ENSG00000152990	ENST00000334304	protein_coding		8.6	8.99	-1.31	0.296224	0.729525		7.38	7.93	-1.46	0.314443	0.825546		7.93	8.99	-2.09	0.337277	0.677117		7.38	8.6	-2.33	0.017669	0.143732
ADGRA3	adhesion G protein-coupled receptor A3	4	22387375	22516054	+	TC04002488.hg	ENSG00000152990	ENST00000334304	protein_coding		9.75	10.63	-1.84	0.263655	0.711766		8.16	9.09	-1.91	0.318249	0.826326		9.09	10.63	-2.91	0.312103	0.657476		8.16	9.75	-3.03	0.019704	0.152187
ADGRB1	adhesion G protein-coupled receptor B1	8	142464016	142545006	+	TC08000806.hg	ENSG00000181790	ENST00000323289	protein_coding		5.82	5.78	1.03	0.044379	0.53168		5.87	5.77	1.07	0.386801	0.843624		5.77	5.78	-1	0.88421	0.962519		5.87	5.82	1.04	0.938133	0.98175
ADGRB2	adhesion G protein-coupled receptor B2	1	31727117	31759423	+	TC01002457.hg	ENSG00000121753	ENST00000398556	protein_coding		6.01	5.99	1.02	0.825374	0.952986		6	6.03	-1.02	0.956731	0.992948		6.03	5.99	1.03	0.776348	0.921875		6	6.01	-1.01	0.989283	0.996722
ADGRB3	adhesion G protein-coupled receptor B3	6	68635367	69389511	+	TC06000710.hg	ENSG00000135298	ENST00000370598	protein_coding		4.34	4.21	1.1	0.749356	0.928384		4.3	4.22	1.05	0.33867	0.832106		4.22	4.21	1.01	0.234595	0.586101		4.3	4.34	-1.03	0.353558	0.687788
ADGRD1	adhesion G protein-coupled receptor D1	12	130953907	131141247	+	TC12001040.hg	ENSG00000111452	ENST00000261654	protein_coding		6.73	4.5	4.69	0.012469	0.49402		4.95	4.6	1.28	0.038982	0.778087		4.6	4.5	1.07	0.43663	0.748862		4.95	6.73	-3.42	0.006075	0.077563
ADGRD1	adhesion G protein-coupled receptor D1					TC12003183.hg					4.25	4.79	-1.46	0.19754	0.665979		4.48	5.06	-1.5	0.030459	0.778087		5.06	4.79	1.21	0.575036	0.832301		4.48	4.25	1.18	0.86439	0.957394
ADGRD2	adhesion G protein-coupled receptor D2	9	124452091	124478589	+	TC09000638.hg	ENSG00000180264	ENST00000334810	protein_coding		4.89	4.74	1.11	0.013496	0.495272		4.84	4.76	1.06	0.028981	0.778087		4.76	4.74	1.01	0.850402	0.95064		4.84	4.89	-1.03	0.961882	0.989454
ADGRE1	adhesion G protein-coupled receptor E1	19	6887566	6940459	+	TC19000120.hg	ENSG00000174837	ENST00000250572	protein_coding		4.69	4.61	1.06	0.079041	0.569545		4.73	4.62	1.08	0.599628	0.907493		4.62	4.61	1	0.517048	0.799742		4.73	4.69	1.03	0.765771	0.91863
ADGRE1	adhesion G protein-coupled receptor E1	19	6894994	6896832	+	TC19002307.hg	ENSG00000280091	ENST00000624996	TEC		5.52	5.58	-1.04	0.726069	0.920955		5.77	5.6	1.13	0.337151	0.831846		5.6	5.58	1.01	0.907239	0.969812		5.77	5.52	1.19	0.243822	0.584596
ADGRE2	adhesion G protein-coupled receptor E2	19	14732393	14778537	+	TC19001242.hg	ENSG00000127507	ENST00000315576	protein_coding		5.52	5.57	-1.03	0.503503	0.832652		5.78	5.5	1.21	0.025511	0.778087		5.5	5.57	-1.05	0.715722	0.896172		5.78	5.52	1.19	0.329872	0.667314
ADGRE3	adhesion G protein-coupled receptor E3	19	14619117	14674844	+	TC19001241.hg	ENSG00000131355	ENST00000443157	protein_coding		4.46	4.5	-1.02	0.41127	0.791859		4.67	4.57	1.08	0.082653	0.778087		4.57	4.5	1.05	0.101795	0.411869		4.67	4.46	1.16	0.010494	0.106786
ADGRE4P	adhesion G protein-coupled receptor E4, pseudogene	19	6952500	6997872	+	TC19001106.hg	ENSG00000268758	ENST00000600751	transcribed_unprocessed_pseudogene		4.57	4.51	1.04	0.122253	0.609077		4.62	4.58	1.03	0.641686	0.91992		4.58	4.51	1.05	0.224842	0.577458		4.62	4.57	1.04	0.207355	0.541329
ADGRE4P	adhesion G protein-coupled receptor E4, pseudogene	19	6952500	6997872	+	TC19002308.hg	ENSG00000268758	ENST00000600751	transcribed_unprocessed_pseudogene		4.73	4.73	-1	0.754973	0.930571		4.77	4.72	1.04	0.54856	0.89433		4.72	4.73	-1.01	0.652556	0.869121		4.77	4.73	1.03	0.228681	0.567587
ADGRE5	adhesion G protein-coupled receptor E5	19	14381156	14408275	+	TC19000256.hg	ENSG00000123146	ENST00000358600	protein_coding		9.48	9.7	-1.17	0.899301	0.974132		10.32	9.58	1.68	0.026067	0.778087		9.58	9.7	-1.09	0.730823	0.902663		10.32	9.48	1.79	0.157872	0.477583
ADGRF1	adhesion G protein-coupled receptor F1	6	46997703	47042363	+	TC06001776.hg	ENSG00000153292	ENST00000371253	protein_coding		4.23	4.17	1.04	0.374803	0.774681		4.31	4.27	1.03	0.831113	0.966286		4.27	4.17	1.07	0.08707	0.383764		4.31	4.23	1.06	0.331308	0.668723
ADGRF2	adhesion G protein-coupled receptor F2	6	47656436	47683528	+	TC06004091.hg	ENSG00000164393	ENST00000507065	protein_coding		3.72	3.75	-1.02	0.909866	0.977557		3.8	3.85	-1.03	0.848924	0.970402		3.85	3.75	1.07	0.055168	0.310309		3.8	3.72	1.06	0.055907	0.277699
ADGRF3	adhesion G protein-coupled receptor F3	2	26309944	26319049	+	TC02001666.hg	ENSG00000173567	ENST00000311519	protein_coding		4.65	4.58	1.04	0.224348	0.685279		4.68	4.6	1.06	0.471784	0.871097		4.6	4.58	1.01	0.407361	0.728225		4.68	4.65	1.02	0.453485	0.760195
ADGRF3	adhesion G protein-coupled receptor F3	2	26309216	26319102	+	TC02004122.hg	ENSG00000173567	ENST00000421160	protein_coding		5.25	5.17	1.06	0.721879	0.919519		5.2	5.11	1.07	0.683927	0.93166		5.11	5.17	-1.04	0.756291	0.913626		5.2	5.25	-1.03	0.778991	0.924579
ADGRF4	adhesion G protein-coupled receptor F4	6	47685864	47722021	+	TC06004090.hg	ENSG00000153294	ENST00000371220	protein_coding		3.9	3.9	-1	0.775173	0.938149		3.96	3.97	-1.01	0.5369	0.890852		3.97	3.9	1.05	0.138953	0.473786		3.96	3.9	1.04	0.387696	0.713715
ADGRF5	adhesion G protein-coupled receptor F5	6	46852599	46954943	+	TC06001775.hg	ENSG00000069122	ENST00000265417	protein_coding		4.35	4.32	1.02	0.609097	0.876484		4.37	4.39	-1.02	0.792016	0.956821		4.39	4.32	1.05	0.986532	0.996219		4.37	4.35	1.01	0.480784	0.777
ADGRF5	adhesion G protein-coupled receptor F5	6	46852599	46954943	+	TC06003667.hg	ENSG00000069122	ENST00000265417	protein_coding		3.79	3.73	1.04	0.835423	0.956079		3.76	3.8	-1.03	0.35741	0.836088		3.8	3.73	1.05	0.880439	0.961452		3.76	3.79	-1.02	0.329401	0.666901
ADGRG1	adhesion G protein-coupled receptor G1					TC16000493.hg					5.8	5.98	-1.13	0.162535	0.64108		5.81	5.98	-1.12	0.280525	0.816833		5.98	5.98	1	0.423117	0.739837		5.81	5.8	1.01	0.568572	0.826256
ADGRG2	adhesion G protein-coupled receptor G2	X	18989315	19122464	+	TC0X000901.hg	ENSG00000173698	ENST00000356606	protein_coding		4.71	4.58	1.1	0.965757	0.992649		4.73	4.73	-1	0.715933	0.939241		4.73	4.58	1.11	0.4564	0.76264		4.73	4.71	1.01	0.146043	0.460009
ADGRG3	adhesion G protein-coupled receptor G3	16	57668187	57689378	+	TC16000494.hg	ENSG00000182885	ENST00000333493	protein_coding		4.76	4.68	1.06	0.232483	0.690838		4.88	4.65	1.17	0.294027	0.820785		4.65	4.68	-1.02	0.60052	0.844926		4.88	4.76	1.08	0.31029	0.65064
ADGRG4	adhesion G protein-coupled receptor G4	X	136300963	136416888	+	TC0X000659.hg	ENSG00000156920	ENST00000394143	protein_coding		4.29	4.22	1.05	0.54061	0.848479		4.29	4.24	1.04	0.3752	0.840878		4.24	4.22	1.02	0.390973	0.717592		4.29	4.29	1	0.248497	0.59004
ADGRG5	adhesion G protein-coupled receptor G5	16	57542421	57577189	+	TC16000492.hg	ENSG00000159618	ENST00000349457	protein_coding		4.75	4.72	1.02	0.454904	0.810714		4.88	4.71	1.13	0.293168	0.820708		4.71	4.72	-1.01	0.530583	0.807722		4.88	4.75	1.09	0.257644	0.599475
ADGRG6	adhesion G protein-coupled receptor G6	6	142301854	142446266	+	TC06001046.hg	ENSG00000112414	ENST00000230173	protein_coding		9.17	10.81	-3.12	0.092258	0.578611		8.32	8.73	-1.32	0.124115	0.778087		8.73	10.81	-4.25	0.004231	0.092951		8.32	9.17	-1.8	0.111404	0.401349
ADGRG7	adhesion G protein-coupled receptor G7	3	100609589	100695479	+	TC03000510.hg	ENSG00000144820	ENST00000273352	protein_coding		4.65	4.64	1.01	0.638729	0.887658		4.72	4.66	1.04	0.573177	0.900149		4.66	4.64	1.02	0.937666	0.980256		4.72	4.65	1.05	0.817063	0.940519
ADGRL1	adhesion G protein-coupled receptor L1	19	14147743	14206187	+	TC19001233.hg	ENSG00000072071	ENST00000340736	protein_coding		5.86	6.1	-1.18	0.311725	0.740448		5.73	5.72	1.01	0.480403	0.87354		5.72	6.1	-1.3	0.086223	0.3821		5.73	5.86	-1.09	0.017359	0.142144
ADGRL1	adhesion G protein-coupled receptor L1	19	14147743	14206187	+	TC19002351.hg	ENSG00000072071	ENST00000340736	protein_coding		5.87	5.97	-1.08	0.547424	0.850599		5.45	5.71	-1.19	0.125086	0.778087		5.71	5.97	-1.2	0.114377	0.434865		5.45	5.87	-1.33	0.002475	0.04775
ADGRL2	adhesion G protein-coupled receptor L2					TC01000800.hg					9.39	9.65	-1.2	0.460265	0.813152		7.62	7.79	-1.13	0.516352	0.885047		7.79	9.65	-3.64	0.019922	0.192022		7.62	9.39	-3.42	0.002037	0.042784
ADGRL3	adhesion G protein-coupled receptor L3	4	61201258	62078335	+	TC04000351.hg	ENSG00000150471	ENST00000512091	protein_coding		4.74	4.64	1.07	0.359071	0.767235		4.8	4.71	1.06	0.495453	0.878096		4.71	4.64	1.05	0.676788	0.880662		4.8	4.74	1.04	0.627633	0.855234
ADGRL3	adhesion G protein-coupled receptor L3	4	61201258	62078335	+	TC04000353.hg	ENSG00000150471	ENST00000512091	protein_coding		3.58	3.9	-1.25	0.092903	0.578627		3.91	3.67	1.18	0.996622	0.999466		3.67	3.9	-1.18	0.571933	0.830521		3.91	3.58	1.25	0.006023	0.07723
ADGRL3	adhesion G protein-coupled receptor L3	4	61201258	62078335	+	TC04002039.hg	ENSG00000150471	ENST00000512091	protein_coding		3.54	3.91	-1.29	0.078067	0.568424		3.87	3.65	1.16	0.992415	0.999071		3.65	3.91	-1.2	0.52439	0.803914		3.87	3.54	1.25	0.005343	0.072514
ADGRL4	adhesion G protein-coupled receptor L4	1	78889764	79006718	+	TC01002807.hg	ENSG00000162618	ENST00000370742	protein_coding		8.9	9.54	-1.56	0.603866	0.874684		9.8	9.89	-1.06	0.886261	0.977853		9.89	9.54	1.27	0.433174	0.746666		9.8	8.9	1.87	0.400639	0.722954
ADGRV1	adhesion G protein-coupled receptor V1	5	90558797	91164437	+	TC05000442.hg	ENSG00000164199	ENST00000405460	protein_coding		4.08	4.08	1	0.774725	0.937953		4.16	4.2	-1.02	0.423852	0.855377		4.2	4.08	1.08	0.000634	0.037589		4.16	4.08	1.06	0.119121	0.415246
ADGRV1	adhesion G protein-coupled receptor V1	5	90558797	91164437	+	TC05002502.hg	ENSG00000164199	ENST00000405460	protein_coding		4.06	4.06	1	0.654658	0.893459		4.11	4.15	-1.03	0.226671	0.803837		4.15	4.06	1.07	0.003007	0.07869		4.11	4.06	1.03	0.16648	0.489914
ADH1A	alcohol dehydrogenase 1A (class I), alpha polypeptide	4	99276367	99291028	+	TC04001409.hg	ENSG00000187758	ENST00000209668	protein_coding		7.66	7.7	-1.02	0.805118	0.947314		5.11	5.13	-1.02	0.887453	0.978128		5.13	7.7	-5.92	3.05e-07	0.001482		5.11	7.66	-5.88	0.000197	0.012637
ADH1B	alcohol dehydrogenase 1B (class I), beta polypeptide	4	99304964	99321399	+	TC04001410.hg	ENSG00000196616	ENST00000305046	protein_coding		14.19	15.4	-2.32	0.763823	0.934037		5.33	5.4	-1.05	0.893356	0.979207		5.4	15.4	-1025.71	1.1e-05	0.006308		5.33	14.19	-461.99	1.2e-05	0.003793
ADH1C	alcohol dehydrogenase 1C (class I), gamma polypeptide	4	99336492	99353027	+	TC04001411.hg	ENSG00000248144	ENST00000515683	protein_coding		8.36	9.45	-2.13	0.330032	0.751066		5.79	5.78	1.01	0.947632	0.991285		5.78	9.45	-12.69	7.23e-08	0.000652		5.79	8.36	-5.92	3.2e-05	0.005311
ADH4	alcohol dehydrogenase 4 (class II), pi polypeptide	4	99123657	99144297	+	TC04001406.hg	ENSG00000198099	ENST00000508393	protein_coding		4.82	4.76	1.04	0.914961	0.979406		4.82	4.68	1.1	0.303342	0.822388		4.68	4.76	-1.06	0.657439	0.87144		4.82	4.82	1	0.435509	0.746464
ADH5	alcohol dehydrogenase 5 (class III), chi polypeptide	4	99070978	99088751	+	TC04001405.hg	ENSG00000197894	ENST00000296412	protein_coding		11.37	11.18	1.14	0.122061	0.609077		9.96	9.7	1.2	0.577773	0.901769		9.7	11.18	-2.78	0.000141	0.018512		9.96	11.37	-2.65	4e-06	0.002406
ADH6	alcohol dehydrogenase 6 (class V)	4	99202638	99219235	+	TC04001408.hg	ENSG00000172955	ENST00000394897	protein_coding		4.48	4.4	1.05	0.032319	0.522706		4.43	4.43	1	0.458926	0.867056		4.43	4.4	1.02	0.589408	0.839173		4.43	4.48	-1.03	0.551626	0.817248
ADH7	alcohol dehydrogenase 7 (class IV), mu or sigma polypeptide	4	99412261	99435737	+	TC04001412.hg	ENSG00000196344	ENST00000437033	protein_coding		4.43	4.42	1	0.900404	0.974466		4.4	4.37	1.02	0.32602	0.828165		4.37	4.42	-1.03	0.044939	0.280668		4.4	4.43	-1.02	0.513534	0.796148
ADH7	alcohol dehydrogenase 7 (class IV), mu or sigma polypeptide	4	99412261	99435737	+	TC04002642.hg	ENSG00000196344	ENST00000437033	protein_coding		4.35	4.39	-1.03	0.638051	0.887317		4.39	4.31	1.06	0.493351	0.877518		4.31	4.39	-1.06	0.52769	0.806142		4.39	4.35	1.03	0.665805	0.87365
ADHFE1	alcohol dehydrogenase, iron containing 1	8	66432486	66468907	+	TC08002604.hg	ENSG00000147576	ENST00000396623	protein_coding		6.93	6.81	1.09	0.637562	0.887224		5.57	5.62	-1.04	0.875755	0.975922		5.62	6.81	-2.27	2.1e-05	0.008599		5.57	6.93	-2.57	0.000105	0.009429
ADI1	acireductone dioxygenase 1	2	3497361	3519736	+	TC02001524.hg	ENSG00000182551	ENST00000327435	protein_coding		8.4	8.44	-1.03	0.825477	0.952999		8	7.94	1.04	0.493795	0.877518		7.94	8.44	-1.41	0.011225	0.14715		8	8.4	-1.32	0.009131	0.098118
ADIG	adipogenin	20	38581195	38588463	+	TC20000286.hg	ENSG00000182035	ENST00000470147	protein_coding		5.36	5.39	-1.02	0.643845	0.889714		5.36	5.38	-1.01	0.928208	0.986564		5.38	5.39	-1.01	0.451284	0.759124		5.36	5.36	-1	0.403741	0.725256
ADIPOQ	adiponectin, C1Q and collagen domain containing	3	186842690	186858463	+	TC03001027.hg	ENSG00000181092	ENST00000320741	protein_coding		3.65	3.7	-1.03	0.039381	0.52671		3.62	3.71	-1.06	0.511779	0.883234		3.71	3.7	1.01	0.944539	0.982045		3.62	3.65	-1.02	0.69736	0.887876
ADIPOQ-AS1	ADIPOQ antisense RNA 1	3	186851886	186856123	+	TC03002090.hg	ENSG00000226482	ENST00000422718	antisense		3.53	3.53	1	0.746155	0.927309		3.66	3.54	1.09	0.419877	0.853701		3.54	3.53	1	0.817575	0.937561		3.66	3.53	1.09	0.157557	0.477022
ADIPOQ-AS1	ADIPOQ antisense RNA 1	3	186851886	186856123	+	TC03003256.hg	ENSG00000226482	ENST00000422718	antisense		3.84	3.73	1.07	0.791249	0.943111		3.9	3.76	1.1	0.330716	0.830097		3.76	3.73	1.02	0.821916	0.939412		3.9	3.84	1.04	0.146796	0.461067
ADIPOR1	adiponectin receptor 1	1	202940823	202958389	+	TC01003711.hg	ENSG00000159346	ENST00000340990	protein_coding		11.5	11.55	-1.04	0.436783	0.803331		11.73	11.73	1	0.697586	0.934747		11.73	11.55	1.13	0.232877	0.584664		11.73	11.5	1.18	0.012443	0.117814
ADIPOR2	adiponectin receptor 2	12	1691027	1788678	+	TC12000018.hg	ENSG00000006831	ENST00000357103	protein_coding		9.53	9.68	-1.11	0.720806	0.919169		9.96	9.79	1.13	0.295549	0.821158		9.79	9.68	1.08	0.519986	0.801425		9.96	9.53	1.35	0.067523	0.308045
ADIRF	adipogenesis regulatory factor	10	86968490	86983934	+	TC10002938.hg	ENSG00000148671	ENST00000561504	protein_coding		7.94	8.05	-1.08	0.992931	0.998453		7.58	7.55	1.02	0.683666	0.9316		7.55	8.05	-1.41	0.10283	0.41404		7.58	7.94	-1.28	0.468542	0.769785
ADIRF-AS1	ADIRF antisense RNA 1	10	86965741	86971311	+	TC10001483.hg	ENSG00000272734	ENST00000609111	processed_transcript		6.25	6.29	-1.03	0.842051	0.957805		5.84	5.82	1.01	0.703889	0.936395		5.82	6.29	-1.39	0.010118	0.139919		5.84	6.25	-1.33	0.006556	0.081033
ADK	adenosine kinase	10	74176686	74709303	+	TC10000479.hg	ENSG00000156110	ENST00000372734	protein_coding		9.75	9.46	1.22	0.182908	0.654969		10.31	10.13	1.14	0.732994	0.94276		10.13	9.46	1.58	0.064774	0.33393		10.31	9.75	1.48	0.072629	0.32039
ADM	adrenomedullin	11	10304680	10307397	+	TC11000182.hg	ENSG00000148926	ENST00000278175	protein_coding		11.64	10.83	1.76	0.819364	0.952176		7.71	6.98	1.66	0.161409	0.785953		6.98	10.83	-14.39	1e-05	0.006016		7.71	11.64	-15.23	0.003012	0.053168
ADM2	adrenomedullin 2	22	50481556	50486440	+	TC22000426.hg	ENSG00000128165	ENST00000395738	protein_coding		3.92	3.68	1.18	0.009922	0.487994		4.08	3.89	1.15	0.254747	0.809709		3.89	3.68	1.15	0.080299	0.370274		4.08	3.92	1.12	0.037115	0.21987
ADM2	adrenomedullin 2	22	50481556	50486440	+	TC22001177.hg	ENSG00000128165	ENST00000395738	protein_coding		4.7	4.44	1.2	0.272191	0.716768		6.06	5.85	1.15	0.747912	0.945924		5.85	4.44	2.67	0.037351	0.256966		6.06	4.7	2.57	0.06178	0.293815
ADM5	adrenomedullin 5 (putative)	19	49687853	49689029	+	TC19002647.hg	ENSG00000126457	ENST00000527866	protein_coding		3.82	3.79	1.02	0.259555	0.708543		3.96	3.83	1.09	0.208236	0.796736		3.83	3.79	1.03	0.331896	0.673182		3.96	3.82	1.1	0.060892	0.291334
ADNP	activity-dependent neuroprotector homeobox	20	50889048	50931240	+	TC20000939.hg	ENSG00000101126	ENST00000396029	protein_coding		8.1	8.34	-1.18	0.338418	0.755894		8.04	8.14	-1.07	0.346003	0.83355		8.14	8.34	-1.15	0.613069	0.850665		8.04	8.1	-1.04	0.408751	0.729297
ADNP-AS1	ADNP antisense RNA 1	20	50930984	50945134	+	TC20000409.hg	ENSG00000259456	ENST00000558899	antisense		6.47	6.53	-1.04	0.520891	0.840627		6.42	6.54	-1.09	0.403406	0.849002		6.54	6.53	1	0.857841	0.953082		6.42	6.47	-1.04	0.73817	0.906286
ADNP2	ADNP homeobox 2	18	80109031	80140351	+	TC18000268.hg	ENSG00000101544	ENST00000262198	protein_coding		8.34	8.38	-1.03	0.820547	0.95237		8.49	8.58	-1.06	0.426603	0.85627		8.58	8.38	1.15	0.049832	0.29469		8.49	8.34	1.11	0.320804	0.659319
ADO	2-aminoethanethiol (cysteamine) dioxygenase	10	62804857	62808483	+	TC10000383.hg	ENSG00000181915	ENST00000373783	protein_coding		8.55	8.57	-1.02	0.610143	0.877122		9.12	9.09	1.02	0.564141	0.898168		9.09	8.57	1.43	0.002457	0.071228		9.12	8.55	1.49	0.001439	0.035502
ADORA1	adenosine A1 receptor	1	203090654	203167404	+	TC01001683.hg	ENSG00000163485	ENST00000309502	protein_coding		5.67	5.74	-1.05	0.621678	0.881465		5.58	5.52	1.04	0.518951	0.885363		5.52	5.74	-1.16	0.059495	0.321284		5.58	5.67	-1.06	0.23633	0.577113
ADORA2A	adenosine A2a receptor					TC22001457.hg					5.09	5.11	-1.01	0.503887	0.832845		5.05	5.14	-1.06	0.245604	0.806884		5.14	5.11	1.02	0.782928	0.924617		5.05	5.09	-1.03	0.466174	0.768413
ADORA2A-AS1	ADORA2A antisense RNA 1	22	24438276	24495074	+	TC22000588.hg	ENSG00000178803	ENST00000427813	antisense		5.02	4.99	1.02	0.849714	0.959849		5.05	5	1.04	0.989821	0.99857		5	4.99	1.01	0.412899	0.732523		5.05	5.02	1.02	0.119298	0.415607
ADORA2A-AS1	ADORA2A antisense RNA 1	22	24429206	24494800	+	TC22001264.hg	ENSG00000178803	ENST00000326341	antisense		5.29	5.2	1.07	0.261054	0.709766		5.35	5.23	1.09	0.318911	0.826769		5.23	5.2	1.02	0.679263	0.881701		5.35	5.29	1.04	0.461945	0.765841
ADORA2B	adenosine A2b receptor	17	15944917	15975746	+	TC17000180.hg	ENSG00000170425	ENST00000304222	protein_coding		7.46	7.42	1.03	0.684267	0.905083		7.19	7.23	-1.03	0.770549	0.951028		7.23	7.42	-1.14	0.0055	0.104888		7.19	7.46	-1.21	0.013332	0.122426
ADORA3; TMIGD3	adenosine A3 receptor; transmembrane and immunoglobulin domain containing 3					TC01002986.hg					4.76	4.63	1.1	0.007606	0.486575		4.79	4.72	1.05	0.330472	0.830049		4.72	4.63	1.07	0.106246	0.420155		4.79	4.76	1.02	0.278951	0.620312
ADPGK	ADP-dependent glucokinase	15	72751369	72783731	+	TC15001630.hg	ENSG00000159322	ENST00000567941	protein_coding		8.59	8.79	-1.15	0.474324	0.819835		8.97	9.02	-1.03	0.89822	0.980343		9.02	8.79	1.18	0.574194	0.831796		8.97	8.59	1.31	0.054907	0.274854
ADPGK	ADP-dependent glucokinase	15	72751369	72783731	+	TC15002616.hg	ENSG00000159322	ENST00000567941	protein_coding		8.69	8.64	1.03	0.64812	0.891015		8.92	9.01	-1.06	0.91845	0.984304		9.01	8.64	1.29	0.516903	0.799742		8.92	8.69	1.18	0.140532	0.451185
ADPGK	ADP-dependent glucokinase					TC15001631.hg					4.62	4.7	-1.05	0.404946	0.789415		4.66	4.73	-1.05	0.373199	0.840272		4.73	4.7	1.02	0.800005	0.931041		4.66	4.62	1.03	0.911327	0.974057
ADPGK-AS1	ADPGK antisense RNA 1	15	72782835	72798199	+	TC15000663.hg	ENSG00000260898	ENST00000563592	antisense		5.28	5.39	-1.08	0.892989	0.97229		5.26	5.36	-1.07	0.651676	0.922558		5.36	5.39	-1.02	0.848888	0.950073		5.26	5.28	-1.01	0.702742	0.890784
ADPGK-AS1	ADPGK antisense RNA 1	15	72782835	72798199	+	TC15002269.hg	ENSG00000260898	ENST00000563592	antisense		5.3	4.9	1.32	0.192871	0.662531		4.96	4.83	1.1	0.46465	0.868493		4.83	4.9	-1.05	0.298558	0.645248		4.96	5.3	-1.26	0.22898	0.567944
ADPRH	ADP-ribosylarginine hydrolase	3	119579268	119589945	+	TC03000610.hg	ENSG00000144843	ENST00000478399	protein_coding		5.06	5.18	-1.09	0.668652	0.8992		5.13	5.11	1.01	0.443359	0.862327		5.11	5.18	-1.05	0.163697	0.506838		5.13	5.06	1.05	0.824592	0.94305
ADPRHL1	ADP-ribosylhydrolase like 1	13	113421940	113449142	+	TC13000894.hg	ENSG00000153531	ENST00000356501	protein_coding		5.45	5.29	1.12	0.010238	0.489372		5.54	5.39	1.11	0.028571	0.778087		5.39	5.29	1.07	0.568176	0.828159		5.54	5.45	1.07	0.219823	0.556505
ADPRHL2	ADP-ribosylhydrolase like 2	1	36088875	36093932	+	TC01000467.hg	ENSG00000116863	ENST00000373178	protein_coding		6.74	6.92	-1.13	0.049758	0.536568		7.52	7.35	1.12	0.947635	0.991285		7.35	6.92	1.35	0.00502	0.100273		7.52	6.74	1.72	0.000831	0.026395
ADPRM	ADP-ribose/CDP-alcohol diphosphatase, manganese-dependent	17	10697594	10711233	+	TC17000151.hg	ENSG00000170222	ENST00000379774	protein_coding		6.12	6.29	-1.13	0.194383	0.664174		5.87	5.83	1.03	0.83817	0.967818		5.83	6.29	-1.38	0.003444	0.084319		5.87	6.12	-1.19	0.06767	0.308318
ADRA1A	adrenoceptor alpha 1A					TC08001076.hg					4.95	4.86	1.07	0.111605	0.601407		4.97	4.92	1.03	0.982242	0.997415		4.92	4.86	1.04	0.145947	0.483158		4.97	4.95	1.01	0.342693	0.678767
ADRA1A	adrenoceptor alpha 1A					TC08001848.hg					4.52	4.43	1.06	0.009298	0.486575		4.61	4.63	-1.01	0.850359	0.970734		4.63	4.43	1.14	0.013914	0.162504		4.61	4.52	1.06	0.314853	0.654802
ADRA1B	adrenoceptor alpha 1B	5	159916783	159972544	+	TC05000889.hg	ENSG00000170214	ENST00000306675	protein_coding		6.13	5.88	1.19	0.097267	0.583549		5.9	5.87	1.02	0.985946	0.998162		5.87	5.88	-1.01	0.852808	0.951309		5.9	6.13	-1.17	0.050623	0.262542
ADRA1D	adrenoceptor alpha 1D	20	4220631	4249074	+	TC20000584.hg	ENSG00000171873	ENST00000379453	protein_coding		4.67	4.56	1.08	0.62409	0.882328		4.51	4.51	-1	0.708446	0.9376		4.51	4.56	-1.04	0.420479	0.737591		4.51	4.67	-1.12	0.063638	0.298222
ADRA2A	adrenoceptor alpha 2A	10	111077163	111080907	+	TC10000811.hg	ENSG00000150594	ENST00000280155	protein_coding		4.57	4.5	1.05	0.079952	0.570455		4.77	4.58	1.14	0.061392	0.778087		4.58	4.5	1.06	0.319263	0.662691		4.77	4.57	1.15	0.03471	0.211676
ADRA2B	adrenoceptor alpha 2B	2	96112875	96116245	+	TC02002100.hg	ENSG00000274286	ENST00000620793	protein_coding		5.34	5.47	-1.09	0.252037	0.703076		5.42	5.33	1.06	0.658781	0.924676		5.33	5.47	-1.1	0.800772	0.931538		5.42	5.34	1.06	0.493944	0.785027
ADRA2C	adrenoceptor alpha 2C	4	3766348	3768491	+	TC04000052.hg	ENSG00000184160	ENST00000509482	protein_coding		4.97	4.93	1.03	0.758202	0.931568		5.04	4.95	1.07	0.067669	0.778087		4.95	4.93	1.01	0.594842	0.841813		5.04	4.97	1.05	0.602096	0.843404
ADRB1	adrenoceptor beta 1	10	114044056	114046908	+	TC10000829.hg	ENSG00000043591	ENST00000369295	protein_coding		5.25	5.03	1.16	0.075796	0.566449		5.32	5.11	1.15	0.215138	0.797327		5.11	5.03	1.05	0.609601	0.849081		5.32	5.25	1.05	0.587435	0.835499
ADRB1	adrenoceptor beta 1					TC10002305.hg					3.61	3.81	-1.15	0.65125	0.892179		3.77	3.79	-1.01	0.641419	0.919888		3.79	3.81	-1.01	0.952128	0.984584		3.77	3.61	1.12	0.438094	0.748151
ADRB2	adrenoceptor beta 2, surface	5	148825245	148828687	+	TC05000814.hg	ENSG00000169252	ENST00000305988	protein_coding		5.21	5.25	-1.03	0.818602	0.951995		5	5.06	-1.05	0.523853	0.886291		5.06	5.25	-1.14	0.174256	0.520762		5	5.21	-1.16	0.248531	0.59004
ADRB3	adrenoceptor beta 3	8	37962991	37966965	+	TC08001140.hg	ENSG00000188778	ENST00000345060	protein_coding		4.26	4.32	-1.04	0.250262	0.701843		4.26	4.22	1.02	0.56522	0.898168		4.22	4.32	-1.07	0.206595	0.557628		4.26	4.26	-1	0.818546	0.940966
ADRBK1	adrenergic, beta, receptor kinase 1	11	67266410	67286556	+	TC11000682.hg	ENSG00000173020	ENST00000308595	protein_coding		7.98	8.29	-1.24	0.160417	0.640478		8.36	8.52	-1.12	0.887925	0.978198		8.52	8.29	1.17	0.212029	0.563591		8.36	7.98	1.3	0.009495	0.100517
ADRBK2	adrenergic, beta, receptor kinase 2	22	25564849	25729294	+	TC22000165.hg	ENSG00000100077	ENST00000324198	protein_coding		6.1	6.6	-1.42	0.070369	0.559642		5.83	6.1	-1.2	0.122065	0.778087		6.1	6.6	-1.41	0.050154	0.295786		5.83	6.1	-1.2	0.171021	0.49623
ADRBK2	adrenergic, beta, receptor kinase 2	22	25564849	25729294	+	TC22001043.hg	ENSG00000100077	ENST00000324198	protein_coding		5.18	6.06	-1.84	0.037303	0.525044		4.59	4.98	-1.31	0.193341	0.792515		4.98	6.06	-2.12	0.012446	0.154096		4.59	5.18	-1.51	0.230598	0.570345
ADRM1	adhesion regulating molecule 1	20	62302093	62308862	+	TC20000487.hg	ENSG00000130706	ENST00000491935	protein_coding		8.71	8.76	-1.04	0.543791	0.849357		9.06	9	1.04	0.44889	0.86444		9	8.76	1.18	0.002525	0.07205		9.06	8.71	1.28	0.010246	0.105264
ADSL	adenylosuccinate lyase	22	40346500	40369367	+	TC22001472.hg	ENSG00000239900	ENST00000623063	protein_coding		8.94	9.03	-1.06	0.561969	0.857984		9.33	9.42	-1.06	0.721068	0.93976		9.42	9.03	1.31	0.001128	0.049661		9.33	8.94	1.31	0.016051	0.136079
ADSS	adenylosuccinate synthase	1	244408494	244452134	+	TC01004046.hg	ENSG00000035687	ENST00000366535	protein_coding		10.45	10.26	1.14	0.303068	0.734191		10.65	10.59	1.04	0.472328	0.871131		10.59	10.26	1.25	0.740218	0.907058		10.65	10.45	1.15	0.427907	0.741614
ADSSL1	adenylosuccinate synthase like 1	14	104724186	104747310	+	TC14000819.hg	ENSG00000185100	ENST00000330877	protein_coding		5.75	6.14	-1.31	0.072299	0.562206		5.53	5.55	-1.01	0.656058	0.923792		5.55	6.14	-1.51	0.028427	0.227301		5.53	5.75	-1.17	0.022161	0.163145
ADTRP	androgen-dependent TFPI-regulating protein					TC06001275.hg					4.9	4.92	-1.01	0.955681	0.9899		5	4.95	1.04	0.522081	0.885938		4.95	4.92	1.02	0.154523	0.494349		5	4.9	1.07	0.02056	0.15613
AEBP1; MIR4649	AE binding protein 1; microRNA 4649	7	44104361	44114560	+	TC07000273.hg	ENSG00000106624	ENST00000223357	protein_coding		9.74	9.68	1.04	0.847846	0.959565		11.55	11.48	1.05	0.975384	0.996136		11.48	9.68	3.5	0.004189	0.09242		11.55	9.74	3.52	0.001286	0.033319
AEBP2	AE binding protein 2	12	19439674	19522239	+	TC12000222.hg	ENSG00000139154	ENST00000398864	protein_coding		9.75	9.81	-1.04	0.105974	0.59375		9.24	9.32	-1.05	0.359555	0.836209		9.32	9.81	-1.4	0.002084	0.066184		9.24	9.75	-1.42	0.000527	0.020558
AEN	apoptosis enhancing nuclease	15	88621296	88632282	+	TC15000840.hg	ENSG00000181026	ENST00000332810	protein_coding		7.08	7.26	-1.13	0.313629	0.741684		7	7.26	-1.2	0.720545	0.939674		7.26	7.26	1	0.666187	0.87527		7	7.08	-1.06	0.798232	0.933251
AES	amino-terminal enhancer of split	19	3052910	3056768	+	TC19001041.hg	ENSG00000104964	ENST00000592414	protein_coding		12.81	12.87	-1.05	0.597913	0.87203		12.2	12.47	-1.2	0.258874	0.810159		12.47	12.87	-1.32	0.115328	0.436661		12.2	12.81	-1.52	0.001163	0.031401
AES	amino-terminal enhancer of split	19	3052910	3056768	+	TC19002293.hg	ENSG00000104964	ENST00000592414	protein_coding		15.11	15.18	-1.05	0.756776	0.93112		14.35	14.68	-1.25	0.323064	0.827102		14.68	15.18	-1.41	0.12058	0.444411		14.35	15.11	-1.69	0.001517	0.036457
AFAP1	actin filament associated protein 1	4	7758714	7872313	+	TC04001014.hg	ENSG00000196526	ENST00000360265	protein_coding		7.02	7.14	-1.09	0.523422	0.841841		8.36	7.63	1.66	0.389901	0.844433		7.63	7.14	1.4	0.164139	0.507434		8.36	7.02	2.54	0.009359	0.099616
AFAP1-AS1	AFAP1 antisense RNA 1	4	7754090	7778928	+	TC04000083.hg	ENSG00000272620	ENST00000608442	antisense		4.73	4.63	1.07	0.004799	0.486575		4.74	4.63	1.08	0.412437	0.85117		4.63	4.63	-1	0.790889	0.928554		4.74	4.73	1.01	0.767698	0.919467
AFAP1-AS1	AFAP1 antisense RNA 1	4	7754090	7778928	+	TC04001887.hg	ENSG00000272620	ENST00000608442	antisense		4.13	4.11	1.01	0.331559	0.752178		4.15	4.16	-1.01	0.456549	0.866814		4.16	4.11	1.03	0.225169	0.578035		4.15	4.13	1.01	0.812583	0.938856
AFAP1L1	actin filament associated protein 1-like 1	5	149271871	149341802	+	TC05000817.hg	ENSG00000157510	ENST00000296721	protein_coding		5.57	5.48	1.06	0.484792	0.824285		5.6	5.35	1.2	0.483384	0.874542		5.35	5.48	-1.1	0.984022	0.995293		5.6	5.57	1.03	0.6719	0.876336
AFAP1L2	actin filament associated protein 1-like 2	10	114294824	114404485	+	TC10001675.hg	ENSG00000169129	ENST00000304129	protein_coding		4.56	4.53	1.02	0.568805	0.86049		4.62	4.53	1.07	0.446261	0.863222		4.53	4.53	-1.01	0.776086	0.921859		4.62	4.56	1.04	0.881698	0.963077
AFF1	AF4/FMR2 family, member 1	4	87006988	87141038	+	TC04000470.hg	ENSG00000172493	ENST00000307808	protein_coding		9.62	10.07	-1.37	0.119661	0.608061		8.8	9.43	-1.55	0.029461	0.778087		9.43	10.07	-1.55	0.003362	0.083273		8.8	9.62	-1.76	0.005667	0.0746
AFF1	AF4/FMR2 family, member 1	4	86935011	87091824	+	TC04002095.hg	ENSG00000172493	ENST00000507468	protein_coding		12.04	12.59	-1.46	0.101018	0.58711		10.95	11.71	-1.7	0.022322	0.778087		11.71	12.59	-1.83	0.003748	0.088199		10.95	12.04	-2.13	0.00249	0.047893
AFF2	AF4/FMR2 family, member 2	X	148501047	148991402	+	TC0X000708.hg	ENSG00000155966	ENST00000370457	protein_coding		4.89	4.7	1.14	0.116471	0.604725		4.85	4.77	1.06	0.235591	0.805749		4.77	4.7	1.05	0.537734	0.811407		4.85	4.89	-1.03	0.978048	0.993401
AFF3	AF4/FMR2 family, member 3	2	99547256	100142575	+	TC02002136.hg	ENSG00000144218	ENST00000317233	protein_coding		5.14	5.11	1.02	0.800611	0.946095		5.54	5.3	1.18	0.581651	0.902116		5.3	5.11	1.14	0.280931	0.630423		5.54	5.14	1.32	0.154242	0.472235
AFF4	AF4/FMR2 family, member 4	5	132875379	132963634	+	TC05001776.hg	ENSG00000072364	ENST00000265343	protein_coding		11.4	11.7	-1.24	0.24927	0.701391		12.12	12.17	-1.04	0.552875	0.895489		12.17	11.7	1.38	0.006718	0.115791		12.12	11.4	1.65	0.004967	0.069598
AFF4	AF4/FMR2 family, member 4	5	132875379	132963634	+	TC05003238.hg	ENSG00000072364	ENST00000265343	protein_coding		6.74	6.72	1.01	0.982178	0.996071		6.89	6.91	-1.02	0.826751	0.965173		6.91	6.72	1.14	0.247082	0.598821		6.89	6.74	1.11	0.17289	0.498422
AFG3L1P	AFG3-like AAA ATPase 1, pseudogene	16	89972586	89996626	+	TC16001721.hg	ENSG00000223959	ENST00000418696	transcribed_unitary_pseudogene		6.5	6.43	1.05	0.998066	0.999562		6.47	6.45	1.01	0.540576	0.89145		6.45	6.43	1.01	0.604442	0.846836		6.47	6.5	-1.02	0.944647	0.984273
AFG3L1P	AFG3-like AAA ATPase 1, pseudogene					TC16000710.hg					5.79	5.76	1.02	0.753664	0.929934		5.86	5.7	1.12	0.258986	0.810298		5.7	5.76	-1.04	0.864027	0.955641		5.86	5.79	1.05	0.2375	0.578347
AFG3L2	AFG3-like AAA ATPase 2	18	12328944	12377314	+	TC18000373.hg	ENSG00000141385	ENST00000269143	protein_coding		9.28	9.34	-1.04	0.386951	0.780476		9.14	9.17	-1.02	0.849042	0.970402		9.17	9.34	-1.12	0.348466	0.686462		9.14	9.28	-1.1	0.922644	0.977139
AFM	afamin	4	73481683	73504001	+	TC04000405.hg	ENSG00000079557	ENST00000226355	protein_coding		4.53	4.44	1.07	0.092547	0.578627		4.62	4.57	1.04	0.405771	0.849539		4.57	4.44	1.09	0.031436	0.2374		4.62	4.53	1.07	0.21555	0.551017
AFM	afamin	4	73481683	73504001	+	TC04002064.hg	ENSG00000079557	ENST00000226355	protein_coding		4.68	4.06	1.54	0.090298	0.577915		4.65	4.56	1.07	0.292726	0.820518		4.56	4.06	1.41	0.49864	0.788963		4.65	4.68	-1.02	0.937467	0.981498
AFMID	arylformamidase	17	78187317	78207701	+	TC17000898.hg	ENSG00000183077	ENST00000409257	protein_coding		7.61	7.37	1.18	0.055252	0.541665		7.25	7.23	1.02	0.689812	0.933108		7.23	7.37	-1.1	0.096364	0.401683		7.25	7.61	-1.28	0.003919	0.061324
AFMID	arylformamidase	17	78187317	78207701	+	TC17002390.hg	ENSG00000183077	ENST00000409257	protein_coding		6.29	6.24	1.04	0.833029	0.95525		6.03	5.99	1.03	0.724198	0.940259		5.99	6.24	-1.19	0.269738	0.620016		6.03	6.29	-1.2	0.249721	0.591294
AFP	alpha-fetoprotein	4	73436163	73456174	+	TC04000404.hg	ENSG00000081051	ENST00000395792	protein_coding		4.2	4.25	-1.04	0.11684	0.605117		4.2	4.31	-1.07	0.067582	0.778087		4.31	4.25	1.04	0.309252	0.654956		4.2	4.2	1	0.566892	0.825147
AFTPH	aftiphilin	2	64524305	64593005	+	TC02000368.hg	ENSG00000119844	ENST00000238856	protein_coding		8.54	8.75	-1.15	0.046533	0.534206		8.72	8.77	-1.03	0.498628	0.878879		8.77	8.75	1.02	0.798696	0.930659		8.72	8.54	1.13	0.149157	0.464675
AGA	aspartylglucosaminidase	4	177430770	177442503	+	TC04001769.hg	ENSG00000038002	ENST00000264595	protein_coding		9.02	8.74	1.21	0.712103	0.91547		9.43	9.27	1.12	0.381219	0.842167		9.27	8.74	1.44	0.001438	0.056326		9.43	9.02	1.33	0.088087	0.355505
AGA	aspartylglucosaminidase	4	177430770	177442503	+	TC04002851.hg	ENSG00000038002	ENST00000264595	protein_coding		9.03	8.65	1.3	0.794653	0.94437		9.59	9.37	1.16	0.360082	0.836298		9.37	8.65	1.65	0.003276	0.081989		9.59	9.03	1.48	0.071726	0.317935
AGAP1	ArfGAP with GTPase domain, ankyrin repeat and PH domain 1	2	235494107	236126554	+	TC02001430.hg	ENSG00000157985	ENST00000336665	protein_coding		7.14	7.3	-1.12	0.194741	0.664298		6.77	7.04	-1.21	0.334205	0.831059		7.04	7.3	-1.2	0.032961	0.242285		6.77	7.14	-1.3	0.016356	0.137478
AGAP1-IT1	AGAP1 intronic transcript 1	2	235505751	235507566	+	TC02001431.hg	ENSG00000235529	ENST00000440498	sense_intronic		4.95	4.94	1.01	0.75911	0.931919		5.19	4.97	1.17	0.241929	0.806452		4.97	4.94	1.02	0.960136	0.987496		5.19	4.95	1.18	0.31808	0.657251
AGAP11	ankyrin repeat and GTPase domain Arf GTPase activating protein 11	10	86970741	87010126	+	TC10002939.hg	ENSG00000271880	ENST00000433214	processed_transcript		6.86	6.78	1.06	0.156956	0.637985		6.7	6.64	1.04	0.529191	0.888071		6.64	6.78	-1.1	0.039355	0.263485		6.7	6.86	-1.12	0.036202	0.217229
AGAP2	ArfGAP with GTPase domain, ankyrin repeat and PH domain 2	12	57726552	57738246	+	TC12001632.hg	ENSG00000135439	ENST00000547588	protein_coding		5.17	5.15	1.01	0.984508	0.996749		5.12	5.11	1.01	0.096708	0.778087		5.11	5.15	-1.03	0.01456	0.165672		5.12	5.17	-1.03	0.605821	0.845047
AGAP2-AS1	AGAP2 antisense RNA 1	12	57726271	57728356	+	TC12000540.hg	ENSG00000255737	ENST00000542466	antisense		5.87	6.01	-1.1	0.450535	0.809142		5.53	6.17	-1.56	0.286764	0.817902		6.17	6.01	1.12	0.753794	0.912746		5.53	5.87	-1.27	0.248182	0.589636
AGAP2-AS1	AGAP2 antisense RNA 1	12	57726271	57728356	+	TC12002401.hg	ENSG00000255737	ENST00000542466	antisense		7.28	7.27	1.01	0.724139	0.920298		6.83	7.17	-1.27	0.195062	0.792802		7.17	7.27	-1.07	0.400261	0.72403		6.83	7.28	-1.37	0.023454	0.168712
AGAP3	ArfGAP with GTPase domain, ankyrin repeat and PH domain 3					TC07001013.hg					6.38	6.36	1.01	0.956605	0.990099		6.28	6.31	-1.02	0.505938	0.881541		6.31	6.36	-1.04	0.703343	0.8913		6.28	6.38	-1.07	0.036238	0.217229
AGAP4	ArfGAP with GTPase domain, ankyrin repeat and PH domain 4	10	45827340	45853875	+	TC10001228.hg	ENSG00000188234	ENST00000430779	protein_coding		9.57	9.64	-1.05	0.520558	0.840627		9.53	9.71	-1.14	0.460457	0.8674		9.71	9.64	1.05	0.969849	0.990515		9.53	9.57	-1.03	0.689759	0.884548
AGAP4; BMS1P5	ArfGAP with GTPase domain, ankyrin repeat and PH domain 4; BMS1 ribosome biogenesis factor pseudogene 5					TC10001255.hg					9.72	9.86	-1.11	0.68255	0.904593		9.71	9.86	-1.11	0.705784	0.937117		9.86	9.86	-1.01	0.889594	0.964147		9.71	9.72	-1.01	0.916561	0.975546
AGAP4; PARG; PARGP1	ArfGAP with GTPase domain, ankyrin repeat and PH domain 4; poly (ADP-ribose) glycohydrolase; poly (ADP-ribose) glycohydrolase pseudogene 1					TC10001279.hg					8.43	8.52	-1.07	0.189447	0.659964		8.35	8.48	-1.1	0.060779	0.778087		8.48	8.52	-1.03	0.647414	0.866677		8.35	8.43	-1.06	0.168196	0.49226
AGAP5; BMS1P4	ArfGAP with GTPase domain, ankyrin repeat and PH domain 5; BMS1 ribosome biogenesis factor pseudogene 4	10	73674295	73730466	+	TC10001416.hg	ENSG00000242288	ENST00000399449	processed_transcript		8.6	8.54	1.04	0.862755	0.963359		8.56	8.63	-1.05	0.649712	0.922077		8.63	8.54	1.06	0.638291	0.863069		8.56	8.6	-1.03	0.886623	0.965022
AGAP6; AGAP4	ArfGAP with GTPase domain, ankyrin repeat and PH domain 6; ArfGAP with GTPase domain, ankyrin repeat and PH domain 4	10	49982190	50010497	+	TC10000340.hg	ENSG00000204149	ENST00000618025	protein_coding		10.27	10.4	-1.09	0.592422	0.870444		10.28	10.5	-1.16	0.37174	0.840033		10.5	10.4	1.07	0.841444	0.947617		10.28	10.27	1	0.723761	0.900607
AGAP7P	ArfGAP with GTPase domain, ankyrin repeat and PH domain 7, pseudogene	10	49988644	50010425	+	TC10001281.hg	ENSG00000204149	ENST00000412531	protein_coding		10.55	10.79	-1.18	0.425221	0.798685		10.57	10.88	-1.24	0.109754	0.778087		10.88	10.79	1.06	0.787301	0.926765		10.57	10.55	1.02	0.532131	0.806571
AGAP9; BMS1P6	ArfGAP with GTPase domain, ankyrin repeat and PH domain 9; BMS1 ribosome biogenesis factor pseudogene 6					TC10000312.hg					8.46	8.55	-1.06	0.723027	0.919916		8.45	8.56	-1.08	0.675701	0.929295		8.56	8.55	1.01	0.942609	0.981477		8.45	8.46	-1.01	0.953115	0.986569
AGAP9; BMS1P6	ArfGAP with GTPase domain, ankyrin repeat and PH domain 9; BMS1 ribosome biogenesis factor pseudogene 6					TC10001240.hg					8.38	8.46	-1.05	0.679473	0.903399		8.4	8.5	-1.07	0.678031	0.929394		8.5	8.46	1.03	0.85814	0.95321		8.4	8.38	1.01	0.910511	0.973803
AGBL1	ATP/GTP binding protein-like 1	15	86079973	87029052	+	TC15000832.hg	ENSG00000273540	ENST00000441037	protein_coding		4.43	4.3	1.09	0.265293	0.7124		4.63	4.43	1.15	0.038067	0.778087		4.43	4.3	1.09	0.282257	0.631548		4.63	4.43	1.15	0.025142	0.176208
AGBL1-AS1	AGBL1 antisense RNA 1	15	86296868	86316963	+	TC15001810.hg	ENSG00000260125	ENST00000566878	antisense		4.68	4.52	1.12	0.891895	0.972113		4.65	4.57	1.06	0.541627	0.891637		4.57	4.52	1.04	0.703904	0.891539		4.65	4.68	-1.02	0.413524	0.732409
AGBL2	ATP/GTP binding protein-like 2	11	47659591	47715360	+	TC11001747.hg	ENSG00000165923	ENST00000525123	protein_coding		5.41	5.2	1.16	0.225885	0.686633		4.72	4.88	-1.12	0.001084	0.778087		4.88	5.2	-1.25	0.001475	0.056816		4.72	5.41	-1.62	0.000651	0.023281
AGBL3	ATP/GTP binding protein-like 3					TC07000839.hg					4.52	4.52	-1	0.767176	0.935575		4.45	4.49	-1.03	0.172004	0.788522		4.49	4.52	-1.02	0.363989	0.698315		4.45	4.52	-1.05	0.121805	0.420552
AGBL4	ATP/GTP binding protein-like 4					TC01002638.hg					4.64	4.53	1.08	0.14408	0.628068		4.53	4.44	1.07	0.471618	0.871013		4.44	4.53	-1.06	0.734075	0.904498		4.53	4.64	-1.08	0.619877	0.851365
AGBL4-IT1	AGBL4 intronic transcript 1	1	49374201	49472085	+	TC01002640.hg	ENSG00000225623	ENST00000457061	sense_intronic		4.28	4.46	-1.13	0.850237	0.960002		4.34	4.46	-1.09	0.188425	0.790762		4.46	4.46	1	0.536184	0.810518		4.34	4.28	1.04	0.797535	0.933088
AGBL5	ATP/GTP binding protein-like 5	2	27051646	27070622	+	TC02000159.hg	ENSG00000084693	ENST00000487078	protein_coding		6.03	5.99	1.03	0.769764	0.936453		5.39	5.52	-1.09	0.143386	0.781959		5.52	5.99	-1.38	0.002718	0.074637		5.39	6.03	-1.56	4.2e-05	0.005965
AGBL5-AS1	AGBL5 antisense RNA 1	2	27049683	27050264	+	TC02001672.hg	ENSG00000231636	ENST00000444217	antisense		4.84	4.76	1.05	0.505648	0.833404		4.84	4.68	1.12	0.030909	0.778087		4.68	4.76	-1.06	0.066341	0.337595		4.84	4.84	-1	0.619662	0.851174
AGER	advanced glycosylation end product-specific receptor	6	32180968	32184246	+	TC06004049.hg	ENSG00000204305	ENST00000484849	protein_coding		5.08	4.96	1.09	0.136287	0.620857		5.03	4.98	1.04	0.737238	0.943365		4.98	4.96	1.01	0.762898	0.916526		5.03	5.08	-1.03	0.586593	0.834901
AGER	advanced glycosylation end product-specific receptor	CHR_HSCHR6_MHC_COX_CTG1	32129439	32131402	+	TC06003599.hg	ENSG00000234729	ENST00000460764	protein_coding		5.1	5.13	-1.02	0.65322	0.893083		5.21	5.16	1.04	0.635202	0.918129		5.16	5.13	1.02	0.733275	0.904164		5.21	5.1	1.08	0.328694	0.6663
AGFG1	ArfGAP with FG repeats 1	2	227472152	227554559	+	TC02001363.hg	ENSG00000173744	ENST00000409979	protein_coding		11.11	11.11	1	0.625735	0.882788		11.92	11.58	1.27	0.491284	0.876637		11.58	11.11	1.38	0.036778	0.254727		11.92	11.11	1.75	0.003228	0.055264
AGFG2	ArfGAP with FG repeats 2	7	100539225	100568219	+	TC07000625.hg	ENSG00000106351	ENST00000300176	protein_coding		5.88	5.87	1.01	0.669638	0.899704		5.66	5.72	-1.04	0.578419	0.90187		5.72	5.87	-1.11	0.061114	0.325105		5.66	5.88	-1.16	0.012476	0.118023
AGGF1	angiogenic factor with G-patch and FHA domains 1	5	77030385	77065234	+	TC05000377.hg	ENSG00000164252	ENST00000312916	protein_coding		10.09	10.06	1.02	0.500696	0.831779		9.56	9.79	-1.17	0.430647	0.857006		9.79	10.06	-1.21	0.045599	0.282599		9.56	10.09	-1.45	0.000386	0.01755
AGK	acylglycerol kinase	7	141551189	141655244	+	TC07000889.hg	ENSG00000006530	ENST00000355413	protein_coding		8.15	8.07	1.05	0.277492	0.719029		8.25	8.24	1.01	0.871635	0.975177		8.24	8.07	1.13	0.003853	0.088803		8.25	8.15	1.08	0.346022	0.68127
AGL	amylo-alpha-1, 6-glucosidase, 4-alpha-glucanotransferase	1	99850084	99924020	+	TC01000895.hg	ENSG00000162688	ENST00000361915	protein_coding		8.18	8.26	-1.06	0.239975	0.695649		7.61	7.82	-1.16	0.136915	0.780905		7.82	8.26	-1.36	0.006921	0.117396		7.61	8.18	-1.48	0.001609	0.037509
AGMAT	agmatinase	1	15572353	15585110	+	TC01002246.hg	ENSG00000116771	ENST00000375826	protein_coding		5.16	5.21	-1.03	0.600035	0.872891		5.72	5.61	1.09	0.876888	0.976225		5.61	5.21	1.32	0.020893	0.196754		5.72	5.16	1.48	0.023366	0.168392
AGMO	alkylglycerol monooxygenase	7	15200318	15562015	+	TC07001155.hg	ENSG00000187546	ENST00000342526	protein_coding		4.18	4.08	1.07	0.054444	0.541004		4.18	4.08	1.07	0.116853	0.778087		4.08	4.08	-1	0.255161	0.606089		4.18	4.18	1	0.357351	0.691079
AGO1	argonaute RISC catalytic component 1	1	35869808	35920958	+	TC01000463.hg	ENSG00000092847	ENST00000373206	protein_coding		8.5	8.43	1.05	0.42828	0.799633		8.57	8.73	-1.12	0.271583	0.814058		8.73	8.43	1.23	0.618544	0.8537		8.57	8.5	1.05	0.802454	0.934934
AGO1	argonaute RISC catalytic component 1	1	35883209	35930528	+	TC01000464.hg	ENSG00000092847	ENST00000373204	protein_coding		6.5	7.03	-1.45	0.299689	0.731516		6.52	6.72	-1.15	0.457741	0.867056		6.72	7.03	-1.24	0.806054	0.933495		6.52	6.5	1.01	0.829843	0.945336
AGO1	argonaute RISC catalytic component 1	1	35883209	35930528	+	TC01004315.hg	ENSG00000092847	ENST00000373204	protein_coding		6.54	7	-1.38	0.399061	0.787211		6.49	6.68	-1.14	0.588408	0.904647		6.68	7	-1.25	0.736094	0.905409		6.49	6.54	-1.03	0.755127	0.914097
AGO2	argonaute RISC catalytic component 2	8	140520156	140635619	+	TC08001684.hg	ENSG00000123908	ENST00000220592	protein_coding		7.12	7.26	-1.1	0.948323	0.988305		7.3	7.19	1.08	0.882057	0.976989		7.19	7.26	-1.05	0.744958	0.909071		7.3	7.12	1.14	0.985106	0.995688
AGO2	argonaute RISC catalytic component 2					TC08002130.hg					4.65	4.6	1.04	0.685037	0.905444		4.4	4.55	-1.11	0.294201	0.820832		4.55	4.6	-1.04	0.777167	0.922361		4.4	4.65	-1.19	0.277298	0.618747
AGO3	argonaute RISC catalytic component 3	1	35931078	36072500	+	TC01000465.hg	ENSG00000126070	ENST00000373191	protein_coding		7.94	7.94	1	0.554601	0.854302		8.31	8.44	-1.09	0.242764	0.806856		8.44	7.94	1.41	0.089502	0.388098		8.31	7.94	1.29	0.003164	0.054652
AGO4	argonaute RISC catalytic component 4	1	35808172	35857890	+	TC01000462.hg	ENSG00000134698	ENST00000373210	protein_coding		8.25	8.27	-1.01	0.739737	0.924872		7.91	7.96	-1.03	0.419324	0.853692		7.96	8.27	-1.24	0.005989	0.108839		7.91	8.25	-1.27	0.01025	0.105289
AGPAT1	1-acylglycerol-3-phosphate O-acyltransferase 1					TC06001561.hg					8.25	8.27	-1.01	0.470199	0.817456		8.22	8.26	-1.03	0.403225	0.848849		8.26	8.27	-1	0.57503	0.832301		8.22	8.25	-1.03	0.528668	0.805106
AGPAT2	1-acylglycerol-3-phosphate O-acyltransferase 2	9	136673143	136687398	+	TC09001738.hg	ENSG00000169692	ENST00000371694	protein_coding		7.1	7.28	-1.13	0.117143	0.605203		6.96	7.07	-1.08	0.092224	0.778087		7.07	7.28	-1.16	0.044087	0.278497		6.96	7.1	-1.1	0.004117	0.063068
AGPAT3	1-acylglycerol-3-phosphate O-acyltransferase 3					TC21000215.hg					7.46	7.42	1.03	0.368095	0.771327		7.37	7.36	1	0.821668	0.963945		7.36	7.42	-1.04	0.709349	0.89365		7.37	7.46	-1.07	0.015374	0.132816
AGPAT4	1-acylglycerol-3-phosphate O-acyltransferase 4	6	161130025	161274061	+	TC06002284.hg	ENSG00000026652	ENST00000320285	protein_coding		6.94	6.61	1.26	0.525313	0.842583		7.25	7.53	-1.21	0.265599	0.812469		7.53	6.61	1.89	0.163245	0.506269		7.25	6.94	1.24	0.022586	0.165108
AGPAT4-IT1	AGPAT4 intronic transcript 1	6	161160105	161161982	+	TC06002285.hg	ENSG00000279355	ENST00000624499	TEC		3.97	4.27	-1.23	0.123266	0.609816		4.09	4.18	-1.06	0.276089	0.81576		4.18	4.27	-1.07	0.667725	0.876104		4.09	3.97	1.09	0.52282	0.801847
AGPAT4-IT1	AGPAT4 intronic transcript 1	6	161160105	161161982	+	TC06003973.hg	ENSG00000279355	ENST00000624499	TEC		4.15	4.2	-1.04	0.54414	0.849546		4.21	4.25	-1.03	0.782427	0.954858		4.25	4.2	1.03	0.934616	0.979217		4.21	4.15	1.04	0.436611	0.747344
AGPAT5	1-acylglycerol-3-phosphate O-acyltransferase 5	8	6708357	6759666	+	TC08000022.hg	ENSG00000155189	ENST00000285518	protein_coding		7.38	7.65	-1.2	0.497682	0.830229		7.79	7.88	-1.06	0.992267	0.999071		7.88	7.65	1.17	0.196519	0.546658		7.79	7.38	1.32	0.067156	0.307054
AGPS	alkylglycerone phosphate synthase	2	177392644	177543836	+	TC02001065.hg	ENSG00000018510	ENST00000264167	protein_coding		9.15	8.79	1.28	0.171184	0.647372		11.28	10.89	1.31	0.229318	0.804359		10.89	8.79	4.29	7.6e-05	0.013556		11.28	9.15	4.37	8.35e-07	0.00115
AGR2	anterior gradient 2, protein disulphide isomerase family member					TC07001163.hg					4.29	4.28	1.01	0.831418	0.954537		4.37	4.3	1.05	0.839636	0.967938		4.3	4.28	1.01	0.313517	0.65884		4.37	4.29	1.05	0.391891	0.716787
AGR3	anterior gradient 3, protein disulphide isomerase family member	7	16859405	16881987	+	TC07001164.hg	ENSG00000173467	ENST00000310398	protein_coding		3.61	3.69	-1.06	0.450654	0.809205		3.81	3.73	1.06	0.368297	0.838996		3.73	3.69	1.03	0.689657	0.886158		3.81	3.61	1.15	0.054579	0.273903
AGRN	agrin	1	1020123	1056116	+	TC01000024.hg	ENSG00000188157	ENST00000379370	protein_coding		6.65	6.87	-1.16	0.320482	0.745422		6.78	7.04	-1.19	0.062398	0.778087		7.04	6.87	1.13	0.069004	0.344192		6.78	6.65	1.09	0.408259	0.728893
AGRP	agouti related neuropeptide	16	67482571	67483813	+	TC16001191.hg	ENSG00000159723	ENST00000290953	protein_coding		4.89	4.95	-1.05	0.542547	0.848974		4.99	5.11	-1.09	0.077742	0.778087		5.11	4.95	1.11	0.018253	0.184012		4.99	4.89	1.07	0.472188	0.772467
AGT	angiotensinogen (serpin peptidase inhibitor, clade A, member 8)	1	230702523	230714297	+	TC01006281.hg	ENSG00000135744	ENST00000366667	protein_coding		6.74	7.25	-1.42	0.313017	0.741234		6.21	6.94	-1.66	0.269309	0.813039		6.94	7.25	-1.24	0.848532	0.94998		6.21	6.74	-1.45	0.812692	0.938865
AGTPBP1	ATP/GTP binding protein 1	9	85546539	85741818	+	TC09001287.hg	ENSG00000135049	ENST00000376083	protein_coding		7.43	7.37	1.04	0.466758	0.816036		7.27	7.27	1	0.477329	0.872249		7.27	7.37	-1.07	0.74292	0.908355		7.27	7.43	-1.11	0.139982	0.450301
AGTPBP1	ATP/GTP binding protein 1					TC09002051.hg					4.86	4.86	-1	0.945329	0.987615		4.65	4.86	-1.16	0.490598	0.876501		4.86	4.86	1	0.920602	0.974507		4.65	4.86	-1.16	0.526373	0.803819
AGTR1	angiotensin II receptor, type 1					TC03000798.hg					5.58	5.41	1.12	0.073229	0.56373		5.88	5.44	1.36	0.025846	0.778087		5.44	5.41	1.02	0.575427	0.832365		5.88	5.58	1.23	0.119438	0.41585
AGTR2	angiotensin II receptor, type 2	X	116170722	116174972	+	TC0X000570.hg	ENSG00000180772	ENST00000371906	protein_coding		3.67	3.73	-1.04	0.852884	0.960661		3.67	3.74	-1.05	0.61818	0.913426		3.74	3.73	1.01	0.751911	0.911802		3.67	3.67	1	0.717159	0.89772
AGTR2	angiotensin II receptor, type 2	X	116170722	116174972	+	TC0X001845.hg	ENSG00000180772	ENST00000371906	protein_coding		3.64	3.73	-1.06	0.763537	0.93391		3.72	3.79	-1.05	0.258489	0.809942		3.79	3.73	1.04	0.226198	0.57901		3.72	3.64	1.06	0.64148	0.861293
AGTRAP	angiotensin II receptor-associated protein	1	11736142	11750488	+	TC01000147.hg	ENSG00000177674	ENST00000491346	protein_coding		7.17	7.24	-1.04	0.239451	0.695269		8.08	8.05	1.03	0.977332	0.996391		8.05	7.24	1.75	0.010729	0.144213		8.08	7.17	1.88	0.00032	0.015972
AGXT	alanine-glyoxylate aminotransferase	2	240868479	240879120	+	TC02001471.hg	ENSG00000172482	ENST00000307503	protein_coding		5.07	4.95	1.08	0.035371	0.523114		5.07	5.01	1.05	0.242358	0.806856		5.01	4.95	1.04	0.068398	0.342669		5.07	5.07	1	0.723006	0.900155
AGXT2	alanine--glyoxylate aminotransferase 2	5	34998101	35048093	+	TC05001260.hg	ENSG00000113492	ENST00000231420	protein_coding		4.18	4.1	1.06	0.158427	0.638855		4.18	4.12	1.04	0.726028	0.941051		4.12	4.1	1.02	0.44271	0.753145		4.18	4.18	-1	0.966238	0.990523
AHCTF1	AT hook containing transcription factor 1	1	246839098	246931424	+	TC01004062.hg	ENSG00000153207	ENST00000326225	protein_coding		9.83	9.94	-1.08	0.961029	0.991355		10.36	10.12	1.17	0.103229	0.778087		10.12	9.94	1.13	0.390672	0.71749		10.36	9.83	1.44	0.024858	0.174842
AHCTF1P1	AT hook containing transcription factor 1 pseudogene 1	1	246839098	246931424	+	TC02002477.hg	ENSG00000153207	ENST00000326225	protein_coding		8.82	8.79	1.02	0.915596	0.979569		9.3	8.95	1.27	0.092857	0.778087		8.95	8.79	1.12	0.483279	0.779268		9.3	8.82	1.39	0.109075	0.3966
AHCY	adenosylhomocysteinase	20	34280270	34303317	+	TC20000780.hg	ENSG00000101444	ENST00000480653	protein_coding		7.58	7.39	1.14	0.601897	0.873746		7.46	7.44	1.02	0.936854	0.988687		7.44	7.39	1.03	0.792011	0.928788		7.46	7.58	-1.08	0.882091	0.963165
AHCYL1	adenosylhomocysteinase like 1	1	109984686	110023735	+	TC01000956.hg	ENSG00000168710	ENST00000369799	protein_coding		11.68	11.74	-1.04	0.716943	0.917718		13.34	12.93	1.32	0.608363	0.910638		12.93	11.74	2.28	0.000626	0.037578		13.34	11.68	3.15	4e-06	0.002582
AHCYL2	adenosylhomocysteinase-like 2	7	129225023	129430211	+	TC07000796.hg	ENSG00000158467	ENST00000325006	protein_coding		7.56	7.41	1.11	0.626332	0.883058		7.07	7.23	-1.12	0.498423	0.878858		7.23	7.41	-1.13	0.112302	0.431472		7.07	7.56	-1.41	0.012803	0.119687
AHDC1	AT hook, DNA binding motif, containing 1	1	27534035	27603591	+	TC01002409.hg	ENSG00000126705	ENST00000247087	protein_coding		6.09	6.08	1.01	0.775786	0.938443		6.24	6.25	-1	0.614643	0.912521		6.25	6.08	1.12	0.002297	0.069819		6.24	6.09	1.11	0.002555	0.04864
AHI1	Abelson helper integration site 1					TC06002136.hg					7.58	7.9	-1.25	0.143418	0.627581		8.07	8.35	-1.21	0.471588	0.871013		8.35	7.9	1.37	0.350451	0.687843		8.07	7.58	1.41	0.000211	0.013003
AHNAK	AHNAK nucleoprotein	11	62515905	62546835	+	TC11001867.hg	ENSG00000124942	ENST00000378024	protein_coding		10.88	9.98	1.86	0.002834	0.47369		9.29	9.05	1.19	0.187746	0.79076		9.05	9.98	-1.92	0.005958	0.108671		9.29	10.88	-3.01	4.8e-05	0.006309
AHNAK2	AHNAK nucleoprotein 2	14	104937244	104970481	+	TC14001562.hg	ENSG00000185567	ENST00000555122	protein_coding		7.75	6.97	1.72	0.125905	0.611562		6.54	6.31	1.17	0.215749	0.797327		6.31	6.97	-1.57	0.15132	0.490489		6.54	7.75	-2.3	0.068934	0.311454
AHNAK2	AHNAK nucleoprotein 2	14	104937244	104970481	+	TC14002183.hg	ENSG00000185567	ENST00000555122	protein_coding		8.47	7.44	2.04	0.122664	0.609529		6.87	6.46	1.33	0.12662	0.778155		6.46	7.44	-1.97	0.132097	0.462436		6.87	8.47	-3.02	0.065664	0.303401
AHR	aryl hydrocarbon receptor	7	17298622	17346150	+	TC07000112.hg	ENSG00000106546	ENST00000242057	protein_coding		12.37	12.17	1.15	0.86333	0.963603		11.72	11.59	1.09	0.693239	0.933525		11.59	12.17	-1.5	0.053422	0.304709		11.72	12.37	-1.57	0.123947	0.42403
AHRR; PDCD6	aryl-hydrocarbon receptor repressor; programmed cell death 6					TC05000005.hg					6.74	6.81	-1.05	0.783218	0.940987		6.32	6.33	-1.01	0.867463	0.974293		6.33	6.81	-1.4	0.090328	0.389506		6.32	6.74	-1.34	0.043155	0.239557
AHSA1	AHA1, activator of heat shock 90kDa protein ATPase homolog 1 (yeast)	14	77457870	77469247	+	TC14000491.hg	ENSG00000100591	ENST00000555133	protein_coding		10.25	10.39	-1.1	0.162826	0.64138		10.81	10.88	-1.05	0.494029	0.877518		10.88	10.39	1.4	3.4e-05	0.010162		10.81	10.25	1.47	0.000591	0.02203
AHSA2	AHA1, activator of heat shock 90kDa protein ATPase homolog 2 (yeast)	2	61177418	61187551	+	TC02003265.hg	ENSG00000173209	ENST00000357022	protein_coding		9.24	9.21	1.02	0.912027	0.978176		7.89	8.3	-1.33	0.150109	0.784311		8.3	9.21	-1.88	0.0201	0.193038		7.89	9.24	-2.56	0.000761	0.025317
AHSA2	AHA1, activator of heat shock 90kDa protein ATPase homolog 2 (yeast)					TC02000353.hg					8.52	8.45	1.05	0.775136	0.938137		7.74	7.81	-1.05	0.419312	0.853692		7.81	8.45	-1.56	0.009725	0.137128		7.74	8.52	-1.72	0.001674	0.038261
AHSG	alpha-2-HS-glycoprotein	3	186612923	186621318	+	TC03001020.hg	ENSG00000145192	ENST00000411641	protein_coding		4.4	4.39	1	0.936371	0.985102		4.53	4.38	1.11	0.960995	0.994056		4.38	4.39	-1.01	0.718182	0.897379		4.53	4.4	1.1	0.759543	0.915981
AHSP	alpha hemoglobin stabilizing protein	16	31527864	31528803	+	TC16000380.hg	ENSG00000169877	ENST00000302312	protein_coding		3.57	3.38	1.14	0.110184	0.598967		3.6	3.29	1.24	0.015988	0.778087		3.29	3.38	-1.06	0.969148	0.990125		3.6	3.57	1.03	0.260199	0.601963
AICDA	activation-induced cytidine deaminase	12	8602166	8612871	+	TC12001180.hg	ENSG00000111732	ENST00000229335	protein_coding		4.3	4.24	1.04	0.756739	0.93112		4.41	4.39	1.01	0.990349	0.998677		4.39	4.24	1.11	0.751222	0.911695		4.41	4.3	1.08	0.46401	0.76685
AICDA	activation-induced cytidine deaminase	12	8602166	8612871	+	TC12002739.hg	ENSG00000111732	ENST00000229335	protein_coding		3.84	3.99	-1.11	0.253206	0.704019		3.94	3.9	1.02	0.364359	0.837493		3.9	3.99	-1.06	0.142786	0.47911		3.94	3.84	1.07	0.573585	0.828408
AIDA	axin interactor, dorsalization associated	1	222668013	222712524	+	TC01003868.hg	ENSG00000186063	ENST00000340020	protein_coding		13.59	13.28	1.24	0.064823	0.552597		13.24	12.93	1.24	0.006578	0.778087		12.93	13.28	-1.28	0.284798	0.634066		13.24	13.59	-1.28	0.020526	0.156003
AIF1	allograft inflammatory factor 1	6	31615280	31617021	+	TC06000373.hg	ENSG00000204472	ENST00000466820	protein_coding		4.91	4.85	1.04	0.408402	0.791217		4.97	4.84	1.09	0.465835	0.869071		4.84	4.85	-1.01	0.550938	0.818474		4.97	4.91	1.04	0.486386	0.780412
AIF1L	allograft inflammatory factor 1-like	9	131096476	131123152	+	TC09000745.hg	ENSG00000126878	ENST00000372309	protein_coding		4.83	4.61	1.16	0.015833	0.502481		4.95	4.71	1.19	0.184861	0.790634		4.71	4.61	1.07	0.12245	0.446841		4.95	4.83	1.09	0.203575	0.536656
AIF1L	allograft inflammatory factor 1-like	9	131096530	131123145	+	TC09002305.hg	ENSG00000126878	ENST00000372314	protein_coding		5.18	4.99	1.13	0.144388	0.628246		5.39	5.23	1.12	0.419893	0.853701		5.23	4.99	1.18	0.184559	0.534133		5.39	5.18	1.16	0.15967	0.480747
AIFM1	apoptosis-inducing factor, mitochondrion-associated, 1	X	130129362	130165664	+	TC0X001358.hg	ENSG00000156709	ENST00000416073	protein_coding		8.15	8.31	-1.12	0.080523	0.570913		8.24	8.3	-1.04	0.501636	0.87984		8.3	8.31	-1.01	0.596718	0.842848		8.24	8.15	1.07	0.190567	0.521651
AIFM2	apoptosis-inducing factor, mitochondrion-associated, 2	10	70112271	70132934	+	TC10001359.hg	ENSG00000042286	ENST00000307864	protein_coding		6.67	6.81	-1.1	0.165908	0.643713		6.54	6.46	1.06	0.639866	0.919619		6.46	6.81	-1.27	0.026808	0.221087		6.54	6.67	-1.09	0.044924	0.244941
AIFM3	apoptosis-inducing factor, mitochondrion-associated, 3	22	20965108	20981360	+	TC22000984.hg	ENSG00000183773	ENST00000399167	protein_coding		5.07	5.01	1.04	0.826911	0.953253		5.04	5.04	-1	0.563901	0.898156		5.04	5.01	1.02	0.207161	0.558315		5.04	5.07	-1.02	0.932756	0.979711
AIFM3	apoptosis-inducing factor, mitochondrion-associated, 3					TC22001453.hg					5.31	5.28	1.02	0.232276	0.69055		5.36	5.3	1.04	0.221069	0.800283		5.3	5.28	1.01	0.940895	0.981042		5.36	5.31	1.03	0.699828	0.889119
AIG1	androgen-induced 1					TC06001050.hg					6.86	6.72	1.11	0.392121	0.783875		6.44	6.39	1.03	0.865609	0.973967		6.39	6.72	-1.25	0.016019	0.172393		6.44	6.86	-1.34	0.007609	0.088005
AIM1	absent in melanoma 1	6	106360808	106571978	+	TC06000846.hg	ENSG00000112297	ENST00000633556	protein_coding		5.82	6.19	-1.3	0.337081	0.755347		5.2	5.34	-1.1	0.2873	0.817902		5.34	6.19	-1.81	0.005033	0.10038		5.2	5.82	-1.53	0.005815	0.075446
AIM1	absent in melanoma 1	6	106360808	106571978	+	TC06002965.hg	ENSG00000112297	ENST00000633556	protein_coding		5.09	5.17	-1.06	0.604631	0.874974		4.79	4.87	-1.06	0.609714	0.911184		4.87	5.17	-1.23	0.039257	0.263095		4.79	5.09	-1.23	0.00111	0.030609
AIM1L	absent in melanoma 1-like	1	26321859	26354130	+	TC01002389.hg	ENSG00000176092	ENST00000308182	protein_coding		4.81	4.72	1.06	0.026969	0.518789		4.9	4.81	1.06	0.093569	0.778087		4.81	4.72	1.06	0.021143	0.197777		4.9	4.81	1.07	0.016808	0.139396
AIM2	absent in melanoma 2	1	159062484	159076901	+	TC01003383.hg	ENSG00000163568	ENST00000368130	protein_coding		4.63	4.55	1.06	0.31174	0.740448		4.62	4.64	-1.01	0.644894	0.920742		4.64	4.55	1.07	0.237135	0.588505		4.62	4.63	-1.01	0.93851	0.981852
AIMP1	aminoacyl tRNA synthetase complex-interacting multifunctional protein 1	4	106315696	106348491	+	TC04000549.hg	ENSG00000164022	ENST00000358008	protein_coding		10.12	9.92	1.15	0.090816	0.578508		10.25	10.14	1.08	0.312185	0.824967		10.14	9.92	1.16	0.053006	0.303514		10.25	10.12	1.09	0.112279	0.402907
AIMP2	aminoacyl tRNA synthetase complex-interacting multifunctional protein 2	7	6009245	6023834	+	TC07000059.hg	ENSG00000106305	ENST00000223029	protein_coding		9.46	9.38	1.06	0.754278	0.930352		10.85	10.67	1.13	0.94093	0.98986		10.67	9.38	2.45	0.001263	0.053166		10.85	9.46	2.62	0.011266	0.111472
AIP	aryl hydrocarbon receptor interacting protein	11	67483041	67490886	+	TC11000693.hg	ENSG00000110711	ENST00000528641	protein_coding		8.62	8.87	-1.19	0.148849	0.633576		7.88	8.23	-1.27	0.107649	0.778087		8.23	8.87	-1.56	0.023354	0.207102		7.88	8.62	-1.66	0.000272	0.01474
AIPL1	aryl hydrocarbon receptor interacting protein-like 1	17	6423737	6435132	+	TC17001062.hg	ENSG00000129221	ENST00000381128	protein_coding		4.97	4.89	1.06	0.308873	0.738583		4.96	4.93	1.02	0.8611	0.972912		4.93	4.89	1.03	0.446976	0.756115		4.96	4.97	-1.01	0.865561	0.957751
AIRE	autoimmune regulator	21	44285838	44298648	+	TC21000221.hg	ENSG00000160224	ENST00000530812	protein_coding		4.97	4.89	1.06	0.190627	0.660156		5.02	4.85	1.13	0.338439	0.832003		4.85	4.89	-1.03	0.839355	0.946525		5.02	4.97	1.04	0.867988	0.958641
AJAP1	adherens junctions associated protein 1	1	4654732	4777794	+	TC01000080.hg	ENSG00000196581	ENST00000378190	protein_coding		4.44	4.42	1.02	0.571903	0.861763		4.51	4.47	1.03	0.428968	0.857006		4.47	4.42	1.03	0.475244	0.775144		4.51	4.44	1.05	0.034328	0.210204
AJAP1	adherens junctions associated protein 1	1	4655045	4792534	+	TC01000081.hg	ENSG00000196581	ENST00000378191	protein_coding		3.55	3.46	1.06	0.126807	0.612304		3.49	3.34	1.11	0.179635	0.789936		3.34	3.46	-1.09	0.176295	0.523681		3.49	3.55	-1.04	0.460886	0.765392
AJAP1	adherens junctions associated protein 1	1	4655045	4792534	+	TC01004159.hg	ENSG00000196581	ENST00000378191	protein_coding		3.34	3.36	-1.02	0.558985	0.856242		3.48	3.36	1.08	0.192746	0.792515		3.36	3.36	-1	0.849864	0.950556		3.48	3.34	1.1	0.19887	0.531118
AJUBA	ajuba LIM protein	14	22971174	22982642	+	TC14000943.hg	ENSG00000129474	ENST00000262713	protein_coding		8.32	7.42	1.87	0.588302	0.868689		9.43	9.46	-1.02	0.247885	0.808021		9.46	7.42	4.11	0.100624	0.410166		9.43	8.32	2.16	0.00159	0.03724
AK1	adenylate kinase 1	9	127866480	127877743	+	TC09002920.hg	ENSG00000106992	ENST00000373176	protein_coding		6.15	6.29	-1.1	0.400896	0.788191		6	6.22	-1.16	0.277196	0.816083		6.22	6.29	-1.05	0.323172	0.666509		6	6.15	-1.11	0.122881	0.422391
AK2	adenylate kinase 2	1	33007984	33036870	+	TC01005394.hg	ENSG00000004455	ENST00000373449	protein_coding		9.53	9.69	-1.12	0.766494	0.93536		10.1	10.16	-1.04	0.718177	0.939628		10.16	9.69	1.38	0.005652	0.106054		10.1	9.53	1.49	0.003122	0.05426
AK2	adenylate kinase 2					TC01002479.hg					9.2	9.35	-1.12	0.306703	0.73719		9.71	9.68	1.02	0.980259	0.9968		9.68	9.35	1.25	0.02403	0.210086		9.71	9.2	1.43	0.004801	0.06845
AK3	adenylate kinase 3					TC09000884.hg					8.89	8.86	1.02	0.951893	0.989021		7.85	8.02	-1.13	0.283387	0.817362		8.02	8.86	-1.79	0.001174	0.050807		7.85	8.89	-2.06	0.001067	0.030014
AK4	adenylate kinase 4	1	65148203	65232136	+	TC01000728.hg	ENSG00000162433	ENST00000327299	protein_coding		6.54	6.33	1.16	0.835491	0.956141		7.75	7.37	1.3	0.426851	0.856284		7.37	6.33	2.06	0.091695	0.392026		7.75	6.54	2.32	0.01939	0.150677
AK4	adenylate kinase 4	1	65148203	65232136	+	TC01004452.hg	ENSG00000162433	ENST00000327299	protein_coding		5.22	5	1.17	0.721374	0.919393		6.95	6.44	1.42	0.551118	0.895316		6.44	5	2.71	0.266258	0.616597		6.95	5.22	3.31	0.076563	0.329673
AK4	adenylate kinase 4					TC01005543.hg					5.15	4.99	1.12	0.238404	0.694668		5.16	4.95	1.16	0.527986	0.887706		4.95	4.99	-1.03	0.629079	0.859127		5.16	5.15	1.01	0.772436	0.921622
AK4P3	adenylate kinase 4 pseudogene 3	12	31615771	31616439	+	TC12001366.hg	ENSG00000233381	ENST00000418260	processed_pseudogene		5.96	6.04	-1.05	0.657983	0.894853		8.04	7.58	1.38	0.598797	0.907346		7.58	6.04	2.92	0.098449	0.405997		8.04	5.96	4.23	0.030023	0.194964
AK5	adenylate kinase 5	1	77282051	77559969	+	TC01000785.hg	ENSG00000154027	ENST00000354567	protein_coding		9.29	9.31	-1.02	0.647655	0.890928		7.81	7.44	1.3	0.2353	0.805665		7.44	9.31	-3.68	0.008386	0.128243		7.81	9.29	-2.79	0.000413	0.018186
AK6; TAF9	adenylate kinase 6; TAF9 RNA polymerase II, TATA box binding protein (TBP)-associated factor, 32kDa					TC05001438.hg					9	9.02	-1.01	0.456152	0.81138		9.26	9.2	1.04	0.733754	0.942782		9.2	9.02	1.14	0.012345	0.153665		9.26	9	1.2	0.024736	0.174229
AK7	adenylate kinase 7	14	96392111	96489427	+	TC14000604.hg	ENSG00000140057	ENST00000267584	protein_coding		4.19	4.26	-1.05	0.063505	0.550495		4.26	4.24	1.01	0.387074	0.843814		4.24	4.26	-1.01	0.324485	0.667474		4.26	4.19	1.05	0.082233	0.34257
AK8	adenylate kinase 8	9	132725578	132878777	+	TC09001676.hg	ENSG00000165695	ENST00000477396	protein_coding		5	4.96	1.03	0.080609	0.570933		5.01	4.91	1.07	0.280643	0.816861		4.91	4.96	-1.03	0.573576	0.831309		5.01	5	1.01	0.741969	0.908213
AK9	adenylate kinase 9	6	109492856	109691212	+	TC06002005.hg	ENSG00000155085	ENST00000424296	protein_coding		5.66	5.95	-1.22	0.073048	0.563282		5.36	5.64	-1.22	0.067045	0.778087		5.64	5.95	-1.23	0.070081	0.346707		5.36	5.66	-1.23	0.000961	0.028521
AKAP1	A kinase (PRKA) anchor protein 1	17	57085717	57121342	+	TC17000704.hg	ENSG00000121057	ENST00000621116	protein_coding		5.9	5.96	-1.04	0.027134	0.518789		5.77	5.87	-1.07	0.227863	0.804034		5.87	5.96	-1.06	0.144158	0.480813		5.77	5.9	-1.1	0.265558	0.607658
AKAP10	A kinase (PRKA) anchor protein 10	17	19904302	19977837	+	TC17001252.hg	ENSG00000108599	ENST00000225737	protein_coding		8.71	8.75	-1.03	0.554864	0.854478		8.59	8.58	1.01	0.334278	0.831059		8.58	8.75	-1.13	0.523989	0.803808		8.59	8.71	-1.09	0.237722	0.578547
AKAP11	A kinase (PRKA) anchor protein 11	13	42272153	42323267	+	TC13000152.hg	ENSG00000023516	ENST00000025301	protein_coding		10.08	10.34	-1.2	0.99399	0.998785		9.77	9.83	-1.04	0.66054	0.925008		9.83	10.34	-1.42	0.005003	0.100216		9.77	10.08	-1.24	0.142759	0.454868
AKAP11-IT1; RP11-215B13.4	AKPA11 intronic transcript 1 (non-protein coding)					TC13000153.hg					4.36	4.24	1.08	0.495087	0.829017		3.94	4.03	-1.06	0.423897	0.855377		4.03	4.24	-1.16	0.681529	0.882431		3.94	4.36	-1.34	0.054812	0.274601
AKAP12	A kinase (PRKA) anchor protein 12	6	151239999	151358557	+	TC06001100.hg	ENSG00000131016	ENST00000402676	protein_coding		8.37	8.7	-1.26	0.867859	0.965134		7.78	8.05	-1.21	0.323048	0.827102		8.05	8.7	-1.57	0.022728	0.204586		7.78	8.37	-1.5	0.197979	0.530014
AKAP13	A kinase (PRKA) anchor protein 13	15	85380715	85749355	+	TC15000827.hg	ENSG00000170776	ENST00000394518	protein_coding		8.95	8.93	1.01	0.745817	0.927297		8.87	9.05	-1.13	0.849449	0.970659		9.05	8.93	1.08	0.892201	0.964996		8.87	8.95	-1.05	0.722286	0.900061
AKAP14	A kinase (PRKA) anchor protein 14	X	119895837	119920716	+	TC0X000590.hg	ENSG00000186471	ENST00000371431	protein_coding		4.24	4.26	-1.01	0.785283	0.941566		4.32	4.24	1.05	0.181099	0.790464		4.24	4.26	-1.01	0.969158	0.990125		4.32	4.24	1.05	0.175986	0.502632
AKAP16BP	A kinase (PRKA) anchor protein 16B, pseudogene	X	119249346	119257667	+	TC0X001307.hg	ENSG00000214992	ENST00000431706	unprocessed_pseudogene		5.11	5.07	1.03	0.671273	0.900737		5.38	5.12	1.2	0.941184	0.989921		5.12	5.07	1.04	0.246148	0.597737		5.38	5.11	1.21	0.352132	0.686576
AKAP17A	A kinase (PRKA) anchor protein 17A	X	1591593	1602514	+	TC0X002310.hg	ENSG00000197976	ENST00000313871	protein_coding		7.16	7.21	-1.04	0.388851	0.781107		7.48	7.32	1.12	0.940274	0.989644		7.32	7.21	1.08	0.218135	0.569856		7.48	7.16	1.25	0.046289	0.249243
AKAP17A	A kinase (PRKA) anchor protein 17A	X	1591593	1602514	+	TC0Y000349.hg	ENSG00000197976	ENST00000313871	protein_coding		7.2	7.27	-1.05	0.317275	0.743733		7.5	7.37	1.09	0.985862	0.998162		7.37	7.27	1.08	0.262507	0.612802		7.5	7.2	1.24	0.051855	0.265965
AKAP2; PALM2; PALM2-AKAP2	A kinase (PRKA) anchor protein 2; paralemmin 2; PALM2-AKAP2 readthrough					TC09000550.hg					7.72	7.93	-1.16	0.350748	0.762184		7.69	7.71	-1.01	0.529268	0.888071		7.71	7.93	-1.17	0.281274	0.630604		7.69	7.72	-1.02	0.694213	0.886482
AKAP3	A kinase (PRKA) anchor protein 3	12	4615508	4649047	+	TC12001124.hg	ENSG00000111254	ENST00000545990	protein_coding		4.29	4.28	1	0.369612	0.771922		4.3	4.31	-1.01	0.893034	0.979137		4.31	4.28	1.02	0.927657	0.976893		4.3	4.29	1	0.226815	0.565243
AKAP4	A kinase (PRKA) anchor protein 4	X	50190768	50201013	+	TC0X001036.hg	ENSG00000147081	ENST00000358526	protein_coding		4.16	4.13	1.02	0.33715	0.755347		4.16	4.18	-1.02	0.411737	0.851037		4.18	4.13	1.04	0.181515	0.530506		4.16	4.16	-1	0.425121	0.740487
AKAP5	A kinase (PRKA) anchor protein 5	14	64465499	64474503	+	TC14000389.hg	ENSG00000179841	ENST00000394718	protein_coding		4.11	4.22	-1.08	0.104665	0.592192		4.65	4.66	-1.01	0.843464	0.969198		4.66	4.22	1.36	0.020571	0.195514		4.65	4.11	1.46	0.002017	0.042612
AKAP5	A kinase (PRKA) anchor protein 5	14	64465499	64474503	+	TC14001730.hg	ENSG00000179841	ENST00000394718	protein_coding		4.74	4.99	-1.19	0.602301	0.873927		6.31	5.57	1.67	0.464154	0.868359		5.57	4.99	1.5	0.025269	0.21477		6.31	4.74	2.98	0.000209	0.01296
AKAP6	A kinase (PRKA) anchor protein 6	14	32329273	32837681	+	TC14000208.hg	ENSG00000151320	ENST00000280979	protein_coding		4.25	4.47	-1.16	0.254162	0.704701		4.5	4.36	1.1	0.404475	0.849287		4.36	4.47	-1.08	0.683974	0.883851		4.5	4.25	1.19	0.095583	0.371012
AKAP7	A kinase (PRKA) anchor protein 7					TC06000982.hg					5.52	5.33	1.14	0.757651	0.93143		5.37	5.27	1.07	0.087528	0.778087		5.27	5.33	-1.04	0.179366	0.527599		5.37	5.52	-1.11	0.601019	0.842945
AKAP8	A kinase (PRKA) anchor protein 8	19	15353385	15379792	+	TC19001253.hg	ENSG00000105127	ENST00000269701	protein_coding		8.1	8.15	-1.04	0.549318	0.85149		8.06	8.12	-1.05	0.840195	0.968034		8.12	8.15	-1.02	0.757999	0.914186		8.06	8.1	-1.03	0.999135	0.999694
AKAP8L	A kinase (PRKA) anchor protein 8-like	19	15380048	15419054	+	TC19001254.hg	ENSG00000011243	ENST00000397410	protein_coding		9.67	9.73	-1.04	0.81492	0.950578		9.46	9.2	1.2	0.854893	0.971193		9.2	9.73	-1.44	0.121146	0.445333		9.46	9.67	-1.15	0.062513	0.295468
AKAP9	A kinase (PRKA) anchor protein 9	7	91940867	92110673	+	TC07000545.hg	ENSG00000127914	ENST00000356239	protein_coding		8.94	9.24	-1.23	0.568421	0.860361		8.76	9	-1.18	0.240785	0.806181		9	9.24	-1.18	0.780214	0.923576		8.76	8.94	-1.13	0.337158	0.673618
AKIP1	A kinase (PRKA) interacting protein 1					TC11000165.hg					7.18	7.11	1.05	0.670073	0.899895		7.25	7.05	1.16	0.038605	0.778087		7.05	7.11	-1.04	0.751138	0.911632		7.25	7.18	1.05	0.970845	0.991699
AKIRIN1	akirin 1	1	38991223	39006059	+	TC01000491.hg	ENSG00000174574	ENST00000432648	protein_coding		10.28	10.38	-1.07	0.573556	0.86207		11.14	11.11	1.03	0.706009	0.937117		11.11	10.38	1.66	0.001332	0.054279		11.14	10.28	1.82	0.001146	0.031131
AKIRIN2	akirin 2	6	87675072	87702209	+	TC06001929.hg	ENSG00000135334	ENST00000257787	protein_coding		10.23	10.37	-1.11	0.398858	0.786995		10.13	10.25	-1.09	0.432965	0.857925		10.25	10.37	-1.09	0.336205	0.676362		10.13	10.23	-1.07	0.622621	0.852681
AKIRIN2	akirin 2					TC06000790.hg					4.2	4.57	-1.29	0.002423	0.47369		4.37	4.56	-1.14	0.143116	0.781959		4.56	4.57	-1	0.430937	0.745188		4.37	4.2	1.12	0.150044	0.466007
AKNA	AT-hook transcription factor					TC09001508.hg					5.74	5.68	1.05	0.068293	0.555964		6.01	5.75	1.2	0.078839	0.778087		5.75	5.68	1.05	0.037841	0.258511		6.01	5.74	1.2	0.163929	0.486241
AKNAD1	AKNA domain containing 1	1	108815898	108857094	+	TC01006363.hg	ENSG00000162641	ENST00000370001	protein_coding		4.56	4.63	-1.05	0.992923	0.998453		4.52	4.45	1.05	0.44542	0.863222		4.45	4.63	-1.13	0.095372	0.399879		4.52	4.56	-1.02	0.274932	0.616531
AKR1A1	aldo-keto reductase family 1, member A1 (aldehyde reductase)	1	45550543	45570049	+	TC01000574.hg	ENSG00000117448	ENST00000372070	protein_coding		7.96	8.21	-1.19	0.008988	0.486575		8.46	8.68	-1.16	0.012434	0.778087		8.68	8.21	1.38	0.001976	0.06482		8.46	7.96	1.42	0.000124	0.010187
AKR1B1	aldo-keto reductase family 1, member B1 (aldose reductase)	7	134442387	134459102	+	TC07001883.hg	ENSG00000085662	ENST00000465351	protein_coding		8.06	8.3	-1.18	0.544265	0.849546		6.65	6.85	-1.15	0.873651	0.975456		6.85	8.3	-2.74	0.001523	0.057494		6.65	8.06	-2.66	0.049711	0.259922
AKR1B10	aldo-keto reductase family 1, member B10 (aldose reductase)	7	134527592	134541408	+	TC07000834.hg	ENSG00000198074	ENST00000359579	protein_coding		5.08	5.29	-1.15	0.172457	0.648603		4.69	4.73	-1.03	0.698009	0.93486		4.73	5.29	-1.47	0.002112	0.066703		4.69	5.08	-1.31	0.002974	0.052924
AKR1B10	aldo-keto reductase family 1, member B10 (aldose reductase)	7	134527592	134541408	+	TC07002600.hg	ENSG00000198074	ENST00000359579	protein_coding		5.03	5.28	-1.19	0.237089	0.693777		4.69	4.68	1	0.644613	0.920731		4.68	5.28	-1.52	0.008981	0.132824		4.69	5.03	-1.27	0.003675	0.059292
AKR1B15	aldo-keto reductase family 1, member B15	7	134549136	134579875	+	TC07000835.hg	ENSG00000227471	ENST00000457545	protein_coding		4.14	4.14	1	0.627406	0.883438		4.12	4.07	1.04	0.570265	0.899623		4.07	4.14	-1.05	0.046569	0.285507		4.12	4.14	-1.02	0.285884	0.627632
AKR1B1P6	aldo-keto reductase family 1, member B1 pseudogene 6	18	8545635	8546817	+	TC18000038.hg	ENSG00000225212	ENST00000584733	processed_pseudogene		4.75	4.65	1.07	0.541522	0.848778		4.95	4.62	1.26	0.055323	0.778087		4.62	4.65	-1.02	0.458575	0.763987		4.95	4.75	1.15	0.647511	0.864556
AKR1C1	aldo-keto reductase family 1, member C1					TC10002924.hg					9.96	9.76	1.15	0.23692	0.693637		6.32	6.74	-1.34	0.384025	0.842746		6.74	9.76	-8.11	0.013998	0.162974		6.32	9.96	-12.54	0.002926	0.052448
AKR1C2	aldo-keto reductase family 1, member C2	10	4987400	5004023	+	TC10000986.hg	ENSG00000151632	ENST00000380753	protein_coding		9.6	9.11	1.41	0.468914	0.816956		6.54	7.03	-1.4	0.459694	0.867155		7.03	9.11	-4.23	0.013275	0.158861		6.54	9.6	-8.34	0.003547	0.058173
AKR1C3	aldo-keto reductase family 1, member C3					TC10002925.hg					8.29	8.36	-1.06	0.456092	0.81138		6.45	6.97	-1.43	0.220751	0.800067		6.97	8.36	-2.63	0.002953	0.077653		6.45	8.29	-3.56	0.001837	0.04022
AKR1C4	aldo-keto reductase family 1, member C4	10	5195463	5218949	+	TC10000044.hg	ENSG00000198610	ENST00000380448	protein_coding		5.63	5.52	1.08	0.67865	0.902992		4.53	4.63	-1.07	0.183907	0.790634		4.63	5.52	-1.85	0.002161	0.067859		4.53	5.63	-2.14	0.002732	0.050392
AKR1C6P	aldo-keto reductase family 1, member C6, pseudogene	10	4871901	4891975	+	TC10000983.hg	ENSG00000151631	ENST00000432950	unprocessed_pseudogene		4.54	4.59	-1.03	0.785305	0.941566		4.4	4.43	-1.02	0.854435	0.971193		4.43	4.59	-1.12	0.000963	0.045974		4.4	4.54	-1.11	0.085446	0.349718
AKR1C8P	aldo-keto reductase family 1, member C8, pseudogene	10	5154143	5185104	+	TC10000989.hg	ENSG00000264006	ENST00000584929	transcribed_unprocessed_pseudogene		4.43	4.47	-1.03	0.087518	0.575103		4.45	4.42	1.02	0.901586	0.980628		4.42	4.47	-1.04	0.067837	0.341481		4.45	4.43	1.01	0.831332	0.94585
AKR1D1	aldo-keto reductase family 1, member D1					TC07000858.hg					3.9	3.89	1.01	0.658821	0.895076		3.89	3.93	-1.03	0.661725	0.925504		3.93	3.89	1.03	0.129504	0.45816		3.89	3.9	-1	0.41286	0.731887
AKR1E2	aldo-keto reductase family 1, member E2	10	4826177	4848062	+	TC10000039.hg	ENSG00000165568	ENST00000474119	protein_coding		5.02	4.91	1.08	0.782988	0.940907		4.97	4.92	1.03	0.91255	0.983038		4.92	4.91	1	0.985697	0.996032		4.97	5.02	-1.04	0.935464	0.980809
AKR7A2	aldo-keto reductase family 7, member A2	1	19303965	19312146	+	TC01002298.hg	ENSG00000053371	ENST00000235835	protein_coding		8.86	8.67	1.13	0.498217	0.830563		8.11	8.09	1.01	0.831736	0.966455		8.09	8.67	-1.49	0.012745	0.156255		8.11	8.86	-1.67	0.014657	0.129175
AKR7A2P1	aldo-keto reductase family 7, member A2 pseudogene 1	1	112923423	112924337	+	TC01000995.hg	ENSG00000229020	ENST00000460134	processed_pseudogene		4.91	4.75	1.12	0.035324	0.523114		4.97	4.46	1.43	0.021976	0.778087		4.46	4.75	-1.22	0.05163	0.300245		4.97	4.91	1.04	0.72193	0.899931
AKR7A2P1	aldo-keto reductase family 7, member A2 pseudogene 1	1	112923423	112924337	+	TC01004635.hg	ENSG00000229020	ENST00000460134	processed_pseudogene		4.83	4.65	1.13	0.122363	0.609179		5.01	4.51	1.41	0.002873	0.778087		4.51	4.65	-1.11	0.305357	0.65134		5.01	4.83	1.13	0.173904	0.499624
AKR7A3	aldo-keto reductase family 7, member A3 (aflatoxin aldehyde reductase)	1	19282558	19289250	+	TC01002296.hg	ENSG00000162482	ENST00000361640	protein_coding		5.81	5.85	-1.03	0.814226	0.950376		5.65	5.64	1.01	0.943109	0.990373		5.64	5.85	-1.15	0.070806	0.348579		5.65	5.81	-1.12	0.080203	0.338075
AKR7L	aldo-keto reductase family 7-like (gene/pseudogene)	1	19265982	19273941	+	TC01002295.hg	ENSG00000211454	ENST00000457194	polymorphic_pseudogene		5.88	5.81	1.05	0.662188	0.896389		5.68	5.59	1.06	0.797492	0.958122		5.59	5.81	-1.17	0.043497	0.276782		5.68	5.88	-1.15	0.051506	0.265064
AKR7L	aldo-keto reductase family 7-like (gene/pseudogene)	1	19265982	19273941	+	TC01005303.hg	ENSG00000211454	ENST00000457194	polymorphic_pseudogene		6.6	6.4	1.15	0.477019	0.820773		5.99	6.02	-1.02	0.812567	0.961926		6.02	6.4	-1.3	0.042586	0.273505		5.99	6.6	-1.53	0.009065	0.097808
AKT1	v-akt murine thymoma viral oncogene homolog 1	14	104769349	104794124	+	TC14001560.hg	ENSG00000142208	ENST00000554581	protein_coding		9.25	9.28	-1.03	0.447734	0.807807		9.14	9.19	-1.04	0.642874	0.920215		9.19	9.28	-1.06	0.49329	0.785487		9.14	9.25	-1.08	0.320107	0.658629
AKT1S1	AKT1 substrate 1 (proline rich)	19	49869046	49878028	+	TC19001728.hg	ENSG00000204673	ENST00000391835	protein_coding		8.51	8.57	-1.04	0.417674	0.795193		8.64	8.58	1.04	0.942443	0.990294		8.58	8.57	1.01	0.387966	0.715521		8.64	8.51	1.09	0.425589	0.740742
AKT2	v-akt murine thymoma viral oncogene homolog 2					TC19001532.hg					6.94	6.69	1.19	0.028689	0.519429		6.78	6.67	1.08	0.189761	0.79195		6.67	6.69	-1.01	0.877882	0.960333		6.78	6.94	-1.12	0.256767	0.598598
AKT3	v-akt murine thymoma viral oncogene homolog 3	1	243501763	243850128	+	TC01006240.hg	ENSG00000117020	ENST00000366539	protein_coding		9.11	9.31	-1.15	0.276966	0.718479		9.56	10.31	-1.68	0.560323	0.897338		10.31	9.31	2	0.248468	0.600133		9.56	9.11	1.37	0.139747	0.449879
AKT3	v-akt murine thymoma viral oncogene homolog 3					TC01004040.hg					8.84	8.9	-1.04	0.216134	0.679585		9.05	9.19	-1.1	0.617089	0.91319		9.19	8.9	1.22	0.261588	0.612012		9.05	8.84	1.16	0.02954	0.193083
AKTIP	AKT interacting protein	5	24170370	24171246	+	TC16001120.hg	ENSG00000226432	ENST00000514047	processed_pseudogene		7.9	7.85	1.03	0.643716	0.8897		8.79	8.5	1.22	0.570324	0.899623		8.5	7.85	1.56	0.099661	0.4083		8.79	7.9	1.85	0.009158	0.098349
AL353791.1						TC09000231.hg					4.43	4.51	-1.06	0.268573	0.715373		4.54	4.68	-1.1	0.888413	0.978361		4.68	4.51	1.12	0.886614	0.963193		4.54	4.43	1.08	0.153677	0.471556
AL583842.1						TC01001054.hg					3.68	3.79	-1.08	0.714701	0.916733		3.76	3.74	1.01	0.817267	0.963084		3.74	3.79	-1.04	0.913232	0.971702		3.76	3.68	1.06	0.603339	0.843899
AL583842.2						TC01003061.hg					4.38	4.56	-1.13	0.101439	0.587494		4.68	4.69	-1	0.942904	0.990373		4.69	4.56	1.1	0.221925	0.57416		4.68	4.38	1.23	0.001698	0.038536
AL583842.3						TC01006404.hg					6.68	6.18	1.41	0.076328	0.566449		6.54	6.24	1.23	0.483998	0.874796		6.24	6.18	1.04	0.845664	0.948889		6.54	6.68	-1.1	0.236738	0.577482
ALAD	aminolevulinate dehydratase	9	113386317	113401333	+	TC09001502.hg	ENSG00000148218	ENST00000409155	protein_coding		7.92	7.6	1.25	0.050785	0.538387		7.25	7.12	1.09	0.180855	0.79029		7.12	7.6	-1.39	0.008363	0.12818		7.25	7.92	-1.6	0.0032	0.055002
ALAS1	5-aminolevulinate synthase 1	3	52198144	52214292	+	TC03000329.hg	ENSG00000023330	ENST00000484952	protein_coding		10.28	10.23	1.03	0.846109	0.958954		10.02	10.1	-1.06	0.460722	0.867438		10.1	10.23	-1.1	0.183433	0.532646		10.02	10.28	-1.2	0.087601	0.354604
ALAS2	5-aminolevulinate synthase 2	X	55009055	55030977	+	TC0X001077.hg	ENSG00000158578	ENST00000396198	protein_coding		4.73	4.55	1.13	0.019206	0.505176		4.78	4.62	1.12	0.263783	0.811778		4.62	4.55	1.05	0.141366	0.477045		4.78	4.73	1.04	0.947278	0.985054
ALB	albumin	4	73404239	73421412	+	TC04000403.hg	ENSG00000163631	ENST00000295897	protein_coding		4.23	4.08	1.11	0.061765	0.549462		4.25	4.16	1.06	0.446824	0.863472		4.16	4.08	1.05	0.158167	0.499243		4.25	4.23	1.01	0.385529	0.711876
ALCAM	activated leukocyte cell adhesion molecule	3	105366909	105576900	+	TC03000534.hg	ENSG00000170017	ENST00000306107	protein_coding		11.94	12.65	-1.64	0.553721	0.854154		11.57	11.85	-1.21	0.969443	0.994971		11.85	12.65	-1.75	0.145202	0.482088		11.57	11.94	-1.29	0.321076	0.659516
ALDH16A1	aldehyde dehydrogenase 16 family, member A1	19	49453169	49471048	+	TC19000733.hg	ENSG00000161618	ENST00000293350	protein_coding		6.1	6.07	1.02	0.729283	0.92216		6.01	6.04	-1.02	0.879732	0.976686		6.04	6.07	-1.02	0.557892	0.822579		6.01	6.1	-1.06	0.358246	0.691538
ALDH18A1	aldehyde dehydrogenase 18 family, member A1	10	95605929	95656706	+	TC10001551.hg	ENSG00000059573	ENST00000371224	protein_coding		10.52	10.56	-1.02	0.864767	0.96398		12.1	12.26	-1.12	0.231104	0.804359		12.26	10.56	3.26	2.02e-07	0.001241		12.1	10.52	2.98	0.000121	0.01006
ALDH1A1	aldehyde dehydrogenase 1 family, member A1	9	72900662	72953055	+	TC09001211.hg	ENSG00000165092	ENST00000297785	protein_coding		12.49	6.51	63.16	0.152567	0.636267		7.68	6.22	2.76	0.115154	0.778087		6.22	6.51	-1.22	0.133588	0.465029		7.68	12.49	-27.96	0.019874	0.15306
ALDH1A2	aldehyde dehydrogenase 1 family, member A2	15	57953424	58066418	+	TC15001482.hg	ENSG00000128918	ENST00000249750	protein_coding		4.67	4.66	1.01	0.425492	0.798735		4.66	4.62	1.03	0.695304	0.933938		4.62	4.66	-1.03	0.864586	0.955772		4.66	4.67	-1.01	0.78792	0.928741
ALDH1A3	aldehyde dehydrogenase 1 family, member A3	15	100879376	100916626	+	TC15000971.hg	ENSG00000184254	ENST00000329841	protein_coding		7.43	6.46	1.95	0.023903	0.51291		6.21	5.88	1.26	0.038783	0.778087		5.88	6.46	-1.49	0.019284	0.189104		6.21	7.43	-2.32	0.005145	0.071088
ALDH1A3	aldehyde dehydrogenase 1 family, member A3	15	100861843	100873862	+	TC15002803.hg	ENSG00000259604	ENST00000558475	lincRNA		4.28	4.29	-1.01	0.125694	0.611562		4.45	4.23	1.16	0.151132	0.784311		4.23	4.29	-1.04	0.523512	0.803443		4.45	4.28	1.13	0.36047	0.693289
ALDH1A3	aldehyde dehydrogenase 1 family, member A3	15	100849831	100865457	+	TC15002802.hg	ENSG00000272808	ENST00000431060	processed_transcript		4.69	4.61	1.05	0.027093	0.518789		4.61	4.58	1.02	0.528986	0.888051		4.58	4.61	-1.02	0.395917	0.720885		4.61	4.69	-1.05	0.01556	0.13368
ALDH1A3	aldehyde dehydrogenase 1 family, member A3					TC15002745.hg					5.65	5.11	1.46	0.025782	0.518789		4.62	4.75	-1.09	0.325459	0.827784		4.75	5.11	-1.28	0.395864	0.720842		4.62	5.65	-2.04	0.001239	0.03256
ALDH1B1	aldehyde dehydrogenase 1 family, member B1	9	38392664	38398661	+	TC09000222.hg	ENSG00000137124	ENST00000377698	protein_coding		7.33	7.37	-1.03	0.962338	0.99177		10.7	10.07	1.54	0.521901	0.885938		10.07	7.37	6.5	0.000179	0.020379		10.7	7.33	10.36	9.5e-05	0.00899
ALDH1L1	aldehyde dehydrogenase 1 family, member L1					TC03001733.hg					4.7	4.69	1	0.801798	0.946374		4.75	4.73	1.02	0.849651	0.970659		4.73	4.69	1.02	0.316998	0.661412		4.75	4.7	1.04	0.374512	0.704221
ALDH1L1-AS1	ALDH1L1 antisense RNA 1	3	126103640	126108069	+	TC03000653.hg	ENSG00000250218	ENST00000512384	antisense		5.75	5.64	1.07	0.422059	0.796783		5.88	5.66	1.16	0.044827	0.778087		5.66	5.64	1.01	0.859203	0.95368		5.88	5.75	1.09	0.339185	0.675489
ALDH1L1-AS2	ALDH1L1 antisense RNA 2	3	126180065	126210169	+	TC03000654.hg	ENSG00000246022	ENST00000500232	antisense		3.84	3.64	1.15	0.029631	0.520149		3.87	3.75	1.08	0.381615	0.842167		3.75	3.64	1.08	0.138764	0.473493		3.87	3.84	1.02	0.963249	0.989824
ALDH1L1-AS2	ALDH1L1 antisense RNA 2	3	126180065	126210169	+	TC03002511.hg	ENSG00000246022	ENST00000500232	antisense		4.06	3.86	1.15	0.007702	0.486575		4.02	3.94	1.06	0.813966	0.962348		3.94	3.86	1.06	0.127533	0.454796		4.02	4.06	-1.03	0.46344	0.766752
ALDH1L2	aldehyde dehydrogenase 1 family, member L2	12	105019784	105066605	+	TC12001910.hg	ENSG00000136010	ENST00000549335	protein_coding		11.5	9.87	3.1	0.20251	0.66942		13.86	13.14	1.65	0.128122	0.778784		13.14	9.87	9.67	0.018239	0.184012		13.86	11.5	5.14	0.007109	0.084938
ALDH1L2	aldehyde dehydrogenase 1 family, member L2	12	105019784	105066605	+	TC12003055.hg	ENSG00000136010	ENST00000549335	protein_coding		11.5	9.91	3	0.222874	0.684559		13.94	13.22	1.65	0.133965	0.779521		13.22	9.91	9.93	0.018653	0.185977		13.94	11.5	5.45	0.007762	0.08909
ALDH2	aldehyde dehydrogenase 2 family (mitochondrial)	12	111766922	111817529	+	TC12000871.hg	ENSG00000111275	ENST00000261733	protein_coding		5.68	6.2	-1.43	0.195226	0.66461		4.93	4.96	-1.02	0.348479	0.833922		4.96	6.2	-2.36	0.024644	0.212295		4.93	5.68	-1.68	0.036827	0.219133
ALDH2	aldehyde dehydrogenase 2 family (mitochondrial)	12	111766887	111809638	+	TC12003212.hg	ENSG00000111275	ENST00000416293	protein_coding		10.78	10.85	-1.05	0.969638	0.993608		8.85	9.33	-1.39	0.299633	0.821455		9.33	10.85	-2.88	0.024113	0.210412		8.85	10.78	-3.82	0.002713	0.050171
ALDH3A1	aldehyde dehydrogenase 3 family, member A1	17	19737984	19748364	+	TC17001250.hg	ENSG00000108602	ENST00000479677	protein_coding		5.05	4.96	1.07	0.039187	0.52671		5.07	4.9	1.13	0.158996	0.78458		4.9	4.96	-1.04	0.856974	0.952892		5.07	5.05	1.02	0.851947	0.953312
ALDH3A2	aldehyde dehydrogenase 3 family, member A2	17	19648526	19677596	+	TC17000246.hg	ENSG00000072210	ENST00000176643	protein_coding		7.87	8.24	-1.29	0.280374	0.720314		6.03	6.42	-1.32	0.025265	0.778087		6.42	8.24	-3.51	0.000621	0.037528		6.03	7.87	-3.58	1.3e-05	0.003844
ALDH3B1	aldehyde dehydrogenase 3 family, member B1	11	68010327	68029282	+	TC11000702.hg	ENSG00000006534	ENST00000615368	protein_coding		8.89	8.77	1.08	0.647447	0.890879		7.84	7.92	-1.06	0.60149	0.907992		7.92	8.77	-1.81	0.002197	0.068484		7.84	8.89	-2.07	3.7e-05	0.0057
ALDH3B2	aldehyde dehydrogenase 3 family, member B2	11	67662163	67674631	+	TC11001995.hg	ENSG00000132746	ENST00000349015	protein_coding		6.15	5.97	1.13	0.134718	0.618909		6.01	5.92	1.07	0.483063	0.874351		5.92	5.97	-1.04	0.40217	0.725308		6.01	6.15	-1.1	0.125497	0.426438
ALDH3B2	aldehyde dehydrogenase 3 family, member B2					TC11002740.hg					7.31	7.32	-1	0.620279	0.881001		7.41	7.3	1.08	0.478294	0.872878		7.3	7.32	-1.01	0.212568	0.56422		7.41	7.31	1.07	0.768649	0.920039
ALDH4A1; MIR4695	aldehyde dehydrogenase 4 family, member A1; microRNA 4695	1	18871430	18902553	+	TC01006347.hg	ENSG00000159423	ENST00000290597	protein_coding		6.05	6.06	-1	0.701837	0.911312		6	6.07	-1.05	0.551692	0.895316		6.07	6.06	1.01	0.973749	0.991935		6	6.05	-1.04	0.26853	0.610439
ALDH5A1	aldehyde dehydrogenase 5 family, member A1	6	24494852	24537207	+	TC06000146.hg	ENSG00000112294	ENST00000357578	protein_coding		4.48	4.45	1.03	0.822036	0.95254		4.51	4.44	1.05	0.06297	0.778087		4.44	4.45	-1.01	0.393787	0.719431		4.51	4.48	1.02	0.2081	0.542277
ALDH5A1	aldehyde dehydrogenase 5 family, member A1	6	24494852	24537207	+	TC06002625.hg	ENSG00000112294	ENST00000357578	protein_coding		4.38	4.24	1.1	0.11327	0.602516		4.35	4.36	-1.01	0.274973	0.815561		4.36	4.24	1.08	0.107849	0.422755		4.35	4.38	-1.02	0.282021	0.623403
ALDH6A1	aldehyde dehydrogenase 6 family, member A1	14	74056850	74084493	+	TC14001303.hg	ENSG00000119711	ENST00000553458	protein_coding		8.79	8.39	1.32	0.137438	0.622393		7.38	7.49	-1.08	0.782801	0.954962		7.49	8.39	-1.87	0.004859	0.098904		7.38	8.79	-2.66	0.000226	0.013404
ALDH7A1	aldehyde dehydrogenase 7 family, member A1	5	126541841	126595418	+	TC05001742.hg	ENSG00000164904	ENST00000409134	protein_coding		9.01	8.91	1.07	0.331761	0.752346		8.13	8.28	-1.11	0.272253	0.814385		8.28	8.91	-1.54	0.067361	0.340195		8.13	9.01	-1.84	1.3e-05	0.003875
ALDH8A1	aldehyde dehydrogenase 8 family, member A1	6	134917390	134950122	+	TC06002132.hg	ENSG00000118514	ENST00000265605	protein_coding		4.51	4.51	-1	0.93337	0.98436		4.38	4.5	-1.08	0.349731	0.834039		4.5	4.51	-1.01	0.67424	0.879301		4.38	4.51	-1.09	0.120343	0.417709
ALDH9A1	aldehyde dehydrogenase 9 family, member A1	1	165662216	165698863	+	TC01003466.hg	ENSG00000143149	ENST00000354775	protein_coding		9.75	9.03	1.64	0.079591	0.570356		9.2	8.96	1.18	0.187936	0.79076		8.96	9.03	-1.05	0.770522	0.919517		9.2	9.75	-1.46	0.573799	0.828503
ALDOA	aldolase A, fructose-bisphosphate					TC16000338.hg					6.99	7.08	-1.07	0.46299	0.814371		7.39	7.24	1.11	0.241482	0.806421		7.24	7.08	1.12	0.298223	0.644925		7.39	6.99	1.33	0.00713	0.085065
ALDOB	aldolase B, fructose-bisphosphate	9	101420578	101435823	+	TC09001421.hg	ENSG00000136872	ENST00000374855	protein_coding		4.61	4.6	1.01	0.275215	0.718293		4.62	4.57	1.03	0.819982	0.963579		4.57	4.6	-1.02	0.555227	0.821113		4.62	4.61	1.01	0.782756	0.926325
ALDOB	aldolase B, fructose-bisphosphate					TC09002144.hg					4.03	3.99	1.03	0.46572	0.815781		4.07	4.16	-1.06	0.67106	0.928031		4.16	3.99	1.13	0.666702	0.875522		4.07	4.03	1.03	0.456707	0.762378
ALDOC	aldolase C, fructose-bisphosphate	17	28574710	28576895	+	TC17001301.hg	ENSG00000109107	ENST00000584086	protein_coding		6.58	6.95	-1.29	0.467488	0.816383		6.72	6.91	-1.15	0.967599	0.994658		6.91	6.95	-1.02	0.359717	0.695472		6.72	6.58	1.1	0.931841	0.979379
ALG1; NAGPA-AS1	ALG1, chitobiosyldiphosphodolichol beta-mannosyltransferase; NAGPA antisense RNA 1	16	5033960	5085390	+	TC16000139.hg	ENSG00000033011	ENST00000588623	protein_coding		8.31	8.28	1.03	0.291179	0.726271		8.84	8.76	1.06	0.910592	0.982756		8.76	8.28	1.4	0.000669	0.038633		8.84	8.31	1.44	0.021889	0.161917
ALG10	ALG10, alpha-1,2-glucosyltransferase	12	34022281	34028302	+	TC12000301.hg	ENSG00000139133	ENST00000266483	protein_coding		7.34	7.48	-1.1	0.548006	0.850932		7.4	7.43	-1.02	0.509728	0.882928		7.43	7.48	-1.04	0.51072	0.796321		7.4	7.34	1.05	0.569499	0.82662
ALG10B	ALG10B, alpha-1,2-glucosyltransferase	12	38316578	38329728	+	TC12000305.hg	ENSG00000175548	ENST00000308742	protein_coding		6.14	6.18	-1.03	0.63117	0.885006		6.11	6.2	-1.06	0.261605	0.8112		6.2	6.18	1.02	0.9158	0.972689		6.11	6.14	-1.02	0.700875	0.889687
ALG11	ALG11, alpha-1,2-mannosyltransferase	13	52024691	52033600	+	TC13001098.hg	ENSG00000253797	ENST00000521776	protein_coding		10.56	10.69	-1.09	0.699863	0.910534		11.21	11.15	1.05	0.610321	0.911492		11.15	10.69	1.37	0.010308	0.141287		11.21	10.56	1.57	0.000687	0.023935
ALG11; UTP14C	ALG11, alpha-1,2-mannosyltransferase; UTP14, U3 small nucleolar ribonucleoprotein, homolog C (yeast)	13	52024691	52033600	+	TC13000220.hg	ENSG00000253797	ENST00000521776	protein_coding		8.61	8.8	-1.14	0.259074	0.708233		9.27	9.34	-1.05	0.308432	0.824427		9.34	8.8	1.46	0.001063	0.048523		9.27	8.61	1.58	0.002209	0.044616
ALG12	ALG12, alpha-1,6-mannosyltransferase	22	49900229	49918458	+	TC22000904.hg	ENSG00000182858	ENST00000330817	protein_coding		8.43	8.37	1.04	0.982628	0.996071		8.21	8.26	-1.04	0.144349	0.78309		8.26	8.37	-1.08	0.484207	0.779794		8.21	8.43	-1.16	0.182816	0.511651
ALG13	ALG13, UDP-N-acetylglucosaminyltransferase subunit	X	111681150	111760649	+	TC0X000546.hg	ENSG00000101901	ENST00000394780	protein_coding		7.59	7.69	-1.07	0.650851	0.891982		7.71	7.62	1.06	0.887522	0.978128		7.62	7.69	-1.05	0.782368	0.924326		7.71	7.59	1.08	0.772235	0.921533
ALG13	ALG13, UDP-N-acetylglucosaminyltransferase subunit	X	111681150	111760649	+	TC0X001835.hg	ENSG00000101901	ENST00000394780	protein_coding		7.63	7.84	-1.15	0.470076	0.817456		7.77	7.83	-1.04	0.659871	0.924999		7.83	7.84	-1.01	0.967887	0.989725		7.77	7.63	1.11	0.917755	0.975971
ALG14	ALG14, UDP-N-acetylglucosaminyltransferase subunit	1	94974407	95072945	+	TC01002892.hg	ENSG00000172339	ENST00000370205	protein_coding		7.96	8.06	-1.07	0.435159	0.802402		8.52	8.21	1.24	0.693059	0.933492		8.21	8.06	1.11	0.134763	0.467257		8.52	7.96	1.47	0.033787	0.208442
ALG1L	ALG1, chitobiosyldiphosphodolichol beta-mannosyltransferase-like	3	125929275	125937039	+	TC03001731.hg	ENSG00000189366	ENST00000340333	protein_coding		8.42	8.36	1.05	0.379964	0.777562		8.67	8.5	1.12	0.34925	0.833922		8.5	8.36	1.1	0.056472	0.313918		8.67	8.42	1.18	0.087931	0.355227
ALG1L2	ALG1, chitobiosyldiphosphodolichol beta-mannosyltransferase-like 2	3	130081831	130098390	+	TC03000700.hg	ENSG00000251287	ENST00000425059	protein_coding		6.62	6.55	1.05	0.624114	0.882328		6.79	6.79	-1	0.89517	0.979524		6.79	6.55	1.18	0.041007	0.268298		6.79	6.62	1.12	0.104084	0.387699
ALG1L9P	asparagine-linked glycosylation 1-like 9, pseudogene	11	71794363	71813845	+	TC11003236.hg	ENSG00000248671	ENST00000511954	processed_transcript		5.99	5.91	1.06	0.557844	0.855867		5.66	5.75	-1.06	0.417036	0.852964		5.75	5.91	-1.12	0.072849	0.353121		5.66	5.99	-1.26	0.048207	0.254977
ALG1L9P	asparagine-linked glycosylation 1-like 9, pseudogene					TC11002045.hg					6.64	6.5	1.1	0.657076	0.894325		6.58	6.65	-1.05	0.305305	0.823497		6.65	6.5	1.11	0.274457	0.624688		6.58	6.64	-1.05	0.729831	0.903002
ALG2	ALG2, alpha-1,3/1,6-mannosyltransferase	9	99216426	99221942	+	TC09001411.hg	ENSG00000119523	ENST00000238477	protein_coding		8.35	8.39	-1.03	0.815681	0.950912		9.18	8.76	1.34	0.039639	0.778087		8.76	8.39	1.29	0.00209	0.066308		9.18	8.35	1.77	0.002201	0.044502
ALG2	ALG2, alpha-1,3/1,6-mannosyltransferase	9	99216426	99221942	+	TC09002699.hg	ENSG00000119523	ENST00000238477	protein_coding		9.49	9.62	-1.09	0.976213	0.995347		10.31	10.01	1.23	0.038775	0.778087		10.01	9.62	1.31	0.008506	0.129089		10.31	9.49	1.78	0.001361	0.03441
ALG3	ALG3, alpha-1,3- mannosyltransferase	3	184242301	184248962	+	TC03003246.hg	ENSG00000214160	ENST00000411922	protein_coding		11.08	11.49	-1.33	0.135649	0.619983		12.26	12.9	-1.55	0.036892	0.778087		12.9	11.49	2.64	0.001172	0.050807		12.26	11.08	2.27	2.1e-05	0.004599
ALG3	ALG3, alpha-1,3- mannosyltransferase					TC03002067.hg					7.49	7.78	-1.22	0.168986	0.645819		8.29	8.8	-1.42	0.0293	0.778087		8.8	7.78	2.03	0.001059	0.048372		8.29	7.49	1.74	3.7e-05	0.0057
ALG5	ALG5, dolichyl-phosphate beta-glucosyltransferase	13	36949830	36999367	+	TC13000570.hg	ENSG00000120697	ENST00000239891	protein_coding		7.57	7.73	-1.12	0.154185	0.637072		7.79	7.96	-1.13	0.02424	0.778087		7.96	7.73	1.17	0.018143	0.183568		7.79	7.57	1.16	0.018543	0.147365
ALG6	ALG6, alpha-1,3-glucosyltransferase	1	63367590	63438562	+	TC01000719.hg	ENSG00000088035	ENST00000371108	protein_coding		6.74	6.69	1.04	0.774377	0.937907		6.26	6.37	-1.08	0.419079	0.853609		6.37	6.69	-1.25	0.030207	0.233786		6.26	6.74	-1.4	0.187046	0.51722
ALG8	ALG8, alpha-1,3-glucosyltransferase	11	78100942	78139660	+	TC11002133.hg	ENSG00000159063	ENST00000299626	protein_coding		10.72	10.69	1.02	0.823929	0.952724		11.23	11.29	-1.05	0.91802	0.984283		11.29	10.69	1.51	0.001331	0.054279		11.23	10.72	1.42	0.000312	0.015777
ALG9	ALG9, alpha-1,2-mannosyltransferase	11	111786256	111871533	+	TC11003493.hg	ENSG00000086848	ENST00000614444	protein_coding		9	8.85	1.11	0.314509	0.742083		9.51	9.54	-1.03	0.775572	0.952268		9.54	8.85	1.61	6.7e-05	0.012959		9.51	9	1.42	0.00365	0.059087
ALG9	ALG9, alpha-1,2-mannosyltransferase					TC11002864.hg					3.82	4.12	-1.24	0.112449	0.601616		3.93	3.82	1.08	0.150571	0.784311		3.82	4.12	-1.24	0.578051	0.833717		3.93	3.82	1.08	0.447804	0.755946
ALK	anaplastic lymphoma receptor tyrosine kinase	2	29192774	29921566	+	TC02001708.hg	ENSG00000171094	ENST00000389048	protein_coding		4.78	4.68	1.07	0.175931	0.651043		4.83	4.7	1.09	0.196057	0.793715		4.7	4.68	1.02	0.589375	0.839173		4.83	4.78	1.03	0.236098	0.576921
ALKBH1	alkB homolog 1, histone H2A dioxygenase	14	77672404	77708020	+	TC14001349.hg	ENSG00000100601	ENST00000216489	protein_coding		7.49	7.7	-1.16	0.008404	0.486575		7.58	7.72	-1.1	0.629909	0.916955		7.72	7.7	1.01	0.450399	0.758486		7.58	7.49	1.07	0.755815	0.914369
ALKBH2	alkB homolog 2, alpha-ketoglutarate-dependent dioxygenase	12	109088189	109093472	+	TC12001947.hg	ENSG00000189046	ENST00000343075	protein_coding		7.59	7.83	-1.18	0.311538	0.740445		7.8	8.06	-1.2	0.138637	0.781264		8.06	7.83	1.18	0.045969	0.283697		7.8	7.59	1.16	0.363757	0.695641
ALKBH3-AS1	ALKBH3 antisense RNA 1	11	43909292	43920926	+	TC11001575.hg	ENSG00000244926	ENST00000499194	antisense		4.67	4.6	1.04	0.688295	0.905997		4.79	4.65	1.1	0.454091	0.865868		4.65	4.6	1.04	0.820578	0.938883		4.79	4.67	1.09	0.358936	0.692227
ALKBH3-AS1	ALKBH3 antisense RNA 1	11	43909292	43920926	+	TC11003131.hg	ENSG00000244926	ENST00000499194	antisense		4.26	4.32	-1.04	0.677292	0.90261		4.42	4.39	1.02	0.83234	0.966618		4.39	4.32	1.05	0.296875	0.643843		4.42	4.26	1.11	0.261002	0.602852
ALKBH3; SEC14L1P1	alkB homolog 3, alpha-ketoglutarate-dependent dioxygenase; SEC14-like 1 pseudogene 1	11	43880811	43920010	+	TC11000368.hg	ENSG00000166199	ENST00000532962	protein_coding		7.46	7.69	-1.18	0.216514	0.679971		7.6	7.82	-1.17	0.303237	0.822368		7.82	7.69	1.1	0.35613	0.692551		7.6	7.46	1.1	0.389475	0.714862
ALKBH4	alkB homolog 4, lysine demthylase	7	102456238	102464876	+	TC07001702.hg	ENSG00000160993	ENST00000292566	protein_coding		5.69	5.64	1.04	0.306896	0.737302		5.48	5.5	-1.01	0.292229	0.820228		5.5	5.64	-1.1	0.231177	0.583441		5.48	5.69	-1.15	0.229386	0.568544
ALKBH5	alkB homolog 5, RNA demethylase	17	18184239	18209954	+	TC17000207.hg	ENSG00000091542	ENST00000399138	protein_coding		9	9.18	-1.14	0.235903	0.693092		9.56	9.43	1.09	0.335822	0.831676		9.43	9.18	1.19	0.20165	0.552102		9.56	9	1.48	0.007374	0.086755
ALKBH6	alkB homolog 6	19	36009122	36014212	+	TC19002697.hg	ENSG00000239382	ENST00000471323	protein_coding		7.75	7.92	-1.13	0.073648	0.564488		7.91	7.97	-1.04	0.331109	0.830123		7.97	7.92	1.03	0.943404	0.981711		7.91	7.75	1.12	0.167135	0.490964
ALKBH7	alkB homolog 7	19	6372433	6375251	+	TC19000113.hg	ENSG00000125652	ENST00000245812	protein_coding		5.32	5.43	-1.08	0.055575	0.542677		5.09	5.33	-1.18	0.069084	0.778087		5.33	5.43	-1.07	0.687259	0.885213		5.09	5.32	-1.18	0.369178	0.699824
ALKBH8	alkB homolog 8, tRNA methyltransferase	11	107502726	107565746	+	TC11002260.hg	ENSG00000137760	ENST00000428149	protein_coding		6.85	6.77	1.06	0.162335	0.64108		7.1	7.01	1.07	0.26564	0.812469		7.01	6.77	1.18	0.024577	0.211968		7.1	6.85	1.19	0.013051	0.121004
ALLC	allantoicase	2	3658195	3702671	+	TC02000024.hg	ENSG00000151360	ENST00000252505	protein_coding		4.55	4.47	1.05	0.243328	0.698165		4.71	4.52	1.14	0.001525	0.778087		4.52	4.47	1.03	0.583621	0.836462		4.71	4.55	1.12	0.031046	0.198661
ALMS1	Alstrom syndrome protein 1	2	73385758	73609715	+	TC02000443.hg	ENSG00000116127	ENST00000484298	protein_coding		6.55	6.75	-1.15	0.261024	0.709738		6.85	6.95	-1.07	0.378946	0.841785		6.95	6.75	1.15	0.216975	0.568749		6.85	6.55	1.23	0.056127	0.27833
ALMS1P	Alstrom syndrome 1 pseudogene	2	73644919	73685576	+	TC02000445.hg	ENSG00000163016	ENST00000450720	transcribed_unprocessed_pseudogene		6.53	6.58	-1.04	0.522668	0.841483		6.7	6.86	-1.12	0.25517	0.809709		6.86	6.58	1.21	0.071519	0.349902		6.7	6.53	1.13	0.072562	0.320195
ALMS1P	Alstrom syndrome 1 pseudogene	2	73644919	73685576	+	TC02003330.hg	ENSG00000163016	ENST00000450720	transcribed_unprocessed_pseudogene		6.31	6.43	-1.08	0.198667	0.666721		6.46	6.93	-1.39	0.077986	0.778087		6.93	6.43	1.42	0.068104	0.342132		6.46	6.31	1.11	0.243952	0.584771
ALOX12	arachidonate 12-lipoxygenase	17	6996065	7010736	+	TC17000081.hg	ENSG00000108839	ENST00000251535	protein_coding		4.22	4.15	1.05	0.116447	0.604725		4.22	4.18	1.03	0.170524	0.788428		4.18	4.15	1.02	0.864239	0.955685		4.22	4.22	-1	0.699299	0.888957
ALOX12	arachidonate 12-lipoxygenase	17	6996065	7010736	+	TC17002029.hg	ENSG00000108839	ENST00000251535	protein_coding		5.6	5.49	1.08	0.645572	0.890313		5.7	5.54	1.12	0.164275	0.787236		5.54	5.49	1.04	0.444644	0.754366		5.7	5.6	1.07	0.266421	0.608477
ALOX12-AS1	ALOX12 antisense RNA 1	17	7001132	7012342	+	TC17001070.hg	ENSG00000215067	ENST00000399540	antisense		6.78	6.35	1.34	0.040127	0.52671		5.89	5.9	-1.01	0.997585	0.999492		5.9	6.35	-1.37	0.004956	0.099889		5.89	6.78	-1.84	0.001028	0.029354
ALOX12-AS1	ALOX12 antisense RNA 1	17	6985494	7019414	+	TC17002465.hg	ENSG00000267047	ENST00000572547	antisense		7.7	6.99	1.64	0.115179	0.60393		6.64	6.37	1.21	0.020238	0.778087		6.37	6.99	-1.53	0.000195	0.021194		6.64	7.7	-2.08	0.022001	0.162246
ALOX12B	arachidonate 12-lipoxygenase, 12R type	17	8072636	8087703	+	TC17001100.hg	ENSG00000179477	ENST00000319144	protein_coding		5.13	5.13	1	0.94054	0.986209		5.19	5.12	1.05	0.992159	0.999071		5.12	5.13	-1.01	0.479389	0.777262		5.19	5.13	1.04	0.281501	0.622905
ALOX12P2	arachidonate 12-lipoxygenase pseudogene 2	17	6853861	6902192	+	TC17000079.hg	ENSG00000262943	ENST00000574727	transcribed_unprocessed_pseudogene		4.31	4.26	1.04	0.334213	0.753916		4.33	4.32	1.01	0.827106	0.965343		4.32	4.26	1.05	0.016242	0.173598		4.33	4.31	1.01	0.322677	0.660943
ALOX15	arachidonate 15-lipoxygenase	17	4630902	4642294	+	TC17001027.hg	ENSG00000161905	ENST00000570836	protein_coding		4.74	4.68	1.05	0.157344	0.638183		4.77	4.65	1.09	0.095195	0.778087		4.65	4.68	-1.02	0.791494	0.928675		4.77	4.74	1.02	0.574964	0.829217
ALOX15B	arachidonate 15-lipoxygenase, type B	17	8039017	8049134	+	TC17000124.hg	ENSG00000179593	ENST00000380183	protein_coding		5	4.86	1.1	0.026495	0.518789		4.93	4.89	1.03	0.235526	0.805749		4.89	4.86	1.02	0.679295	0.881701		4.93	5	-1.05	0.170398	0.495106
ALOX15P1	arachidonate 15-lipoxygenase pseudogene 1	17	6657214	6661413	+	TC17000076.hg	ENSG00000274114	ENST00000621574	transcribed_unprocessed_pseudogene		4.43	4.23	1.15	0.010914	0.491647		4.46	4.37	1.07	0.368267	0.838996		4.37	4.23	1.1	0.031041	0.236398		4.46	4.43	1.02	0.133121	0.439298
ALOX5	arachidonate 5-lipoxygenase	10	45374227	45446115	+	TC10000293.hg	ENSG00000012779	ENST00000374391	protein_coding		5.09	5.06	1.02	0.174326	0.64999		5.1	5.11	-1.01	0.881908	0.976989		5.11	5.06	1.04	0.711512	0.894268		5.1	5.09	1.01	0.661545	0.871597
ALOX5AP	arachidonate 5-lipoxygenase-activating protein	13	30735508	30764426	+	TC13000100.hg	ENSG00000132965	ENST00000380490	protein_coding		4.71	4.75	-1.03	0.456963	0.811685		5.23	5.45	-1.16	0.058472	0.778087		5.45	4.75	1.62	4.8e-05	0.01128		5.23	4.71	1.44	0.000125	0.010187
ALOXE3	arachidonate lipoxygenase 3	17	8095900	8118489	+	TC17001101.hg	ENSG00000179148	ENST00000380149	protein_coding		4.46	4.43	1.02	0.196911	0.665873		4.49	4.54	-1.03	0.418555	0.853532		4.54	4.43	1.08	0.027264	0.222893		4.49	4.46	1.02	0.564703	0.823901
ALPI	alkaline phosphatase, intestinal	2	232456123	232460032	+	TC02001400.hg	ENSG00000163295	ENST00000295463	protein_coding		4.44	4.4	1.03	0.095862	0.581835		4.5	4.41	1.06	0.401629	0.848551		4.41	4.4	1.01	0.315226	0.660538		4.5	4.44	1.04	0.524356	0.802856
ALPK1	alpha kinase 1					TC04000581.hg					6.48	6.56	-1.05	0.721266	0.919391		5.95	5.93	1.02	0.952652	0.992418		5.93	6.56	-1.55	0.007503	0.121918		5.95	6.48	-1.44	0.003867	0.06086
ALPK2	alpha kinase 2	18	58481247	58628957	+	TC18000542.hg	ENSG00000198796	ENST00000361673	protein_coding		6.05	5.03	2.03	0.90634	0.976332		7.72	6.94	1.72	0.700974	0.935551		6.94	5.03	3.74	0.339151	0.678905		7.72	6.05	3.18	0.03071	0.197486
ALPK3	alpha kinase 3	15	84816680	84873482	+	TC15000822.hg	ENSG00000136383	ENST00000258888	protein_coding		4.25	4.26	-1.01	0.639106	0.887842		4.28	4.28	-1	0.702071	0.935854		4.28	4.26	1.01	0.667199	0.875834		4.28	4.25	1.02	0.718529	0.898115
ALPL	alkaline phosphatase, liver/bone/kidney	1	21509372	21578412	+	TC01000272.hg	ENSG00000162551	ENST00000374840	protein_coding		5.93	5.32	1.52	0.042256	0.52955		5.41	5.29	1.09	0.480708	0.873689		5.29	5.32	-1.03	0.802157	0.932078		5.41	5.93	-1.43	0.192265	0.523432
ALPP	alkaline phosphatase, placental	2	232378534	232382889	+	TC02001398.hg	ENSG00000163283	ENST00000392027	protein_coding		4.85	4.72	1.09	0.287765	0.724431		4.85	4.76	1.06	0.189236	0.791422		4.76	4.72	1.03	0.920517	0.974473		4.85	4.85	1	0.887802	0.965479
ALPPL2	alkaline phosphatase, placental like 2	2	232406843	232410714	+	TC02001399.hg	ENSG00000163286	ENST00000295453	protein_coding		4.93	4.81	1.09	0.004014	0.48515		5.04	4.92	1.09	0.119473	0.778087		4.92	4.81	1.08	0.110214	0.427168		5.04	4.93	1.08	0.106804	0.392674
ALS2	ALS2, alsin Rho guanine nucleotide exchange factor	2	201700554	201781189	+	TC02002678.hg	ENSG00000003393	ENST00000264276	protein_coding		7.49	7.51	-1.01	0.300214	0.731926		7.66	7.57	1.06	0.508279	0.882609		7.57	7.51	1.04	0.414397	0.733396		7.66	7.49	1.12	0.043103	0.239447
ALS2CL	ALS2 C-terminal like	3	46669189	46693701	+	TC03001359.hg	ENSG00000178038	ENST00000318962	protein_coding		5.6	6.06	-1.38	0.098628	0.584375		5.51	5.52	-1.01	0.196829	0.793715		5.52	6.06	-1.45	0.106795	0.42089		5.51	5.6	-1.06	0.06946	0.312594
ALS2CL	ALS2 C-terminal like	3	46669189	46693701	+	TC03002889.hg	ENSG00000178038	ENST00000318962	protein_coding		5.05	5.78	-1.66	0.092029	0.578611		4.99	4.95	1.03	0.407793	0.850196		4.95	5.78	-1.78	0.09904	0.407254		4.99	5.05	-1.04	0.168083	0.492153
ALS2CR11	amyotrophic lateral sclerosis 2 chromosome region candidate 11	2	201487425	201619175	+	TC02002675.hg	ENSG00000155754	ENST00000286195	protein_coding		6.3	5.62	1.6	0.173044	0.648921		5.63	5.27	1.28	0.554208	0.89594		5.27	5.62	-1.27	0.322675	0.665961		5.63	6.3	-1.59	0.012505	0.118169
ALS2CR12	amyotrophic lateral sclerosis 2 chromosome region candidate 12	2	201288271	201351451	+	TC02002673.hg	ENSG00000155749	ENST00000286190	protein_coding		5.2	5.29	-1.06	0.981418	0.996057		5.22	5.19	1.03	0.571244	0.899739		5.19	5.29	-1.08	0.536301	0.810554		5.22	5.2	1.01	0.564962	0.824097
ALX1	ALX homeobox 1	12	85280107	85301784	+	TC12000685.hg	ENSG00000180318	ENST00000316824	protein_coding		4.58	4.33	1.19	0.177084	0.651891		4.39	4.45	-1.04	0.167987	0.788141		4.45	4.33	1.09	0.001497	0.056938		4.39	4.58	-1.14	0.516423	0.797625
ALX3	ALX homeobox 3	1	110059994	110070700	+	TC01002965.hg	ENSG00000156150	ENST00000369792	protein_coding		4.55	4.52	1.02	0.85278	0.960637		4.59	4.64	-1.04	0.461503	0.867549		4.64	4.52	1.09	0.201504	0.551947		4.59	4.55	1.02	0.199834	0.532133
ALX4	ALX homeobox 4	11	44260444	44310166	+	TC11001577.hg	ENSG00000052850	ENST00000329255	protein_coding		4.96	4.94	1.01	0.634729	0.886274		5.14	5.05	1.06	0.79731	0.958116		5.05	4.94	1.08	0.062198	0.327518		5.14	4.96	1.13	0.015019	0.131304
ALYREF	Aly/REF export factor	17	81887844	81891586	+	TC17001962.hg	ENSG00000183684	ENST00000505490	protein_coding		7.68	7.79	-1.08	0.908659	0.977162		8.3	8.28	1.02	0.277278	0.816085		8.28	7.79	1.4	0.00095	0.045574		8.3	7.68	1.54	0.004074	0.06277
AMACR	alpha-methylacyl-CoA racemase	5	33986178	34008108	+	TC05003422.hg	ENSG00000242110	ENST00000335606	protein_coding		6.55	6.77	-1.17	0.049036	0.536238		7.13	6.95	1.13	0.978909	0.996649		6.95	6.77	1.13	0.814129	0.936284		7.13	6.55	1.49	0.061814	0.293895
AMBN	ameloblastin	4	70592256	70607288	+	TC04000388.hg	ENSG00000178522	ENST00000322937	protein_coding		4.15	4.11	1.03	0.27602	0.718293		4.16	4.17	-1	0.643921	0.920288		4.17	4.11	1.04	0.265357	0.615705		4.16	4.15	1.01	0.567918	0.825841
AMBP	alpha-1-microglobulin/bikunin precursor	9	114060127	114078472	+	TC09001506.hg	ENSG00000106927	ENST00000265132	protein_coding		5.17	5.19	-1.01	0.5777	0.86419		5.33	5.27	1.04	0.408727	0.850196		5.27	5.19	1.06	0.048034	0.289734		5.33	5.17	1.11	0.10274	0.384712
AMBRA1	autophagy/beclin-1 regulator 1	11	46396414	46591364	+	TC11001720.hg	ENSG00000110497	ENST00000314845	protein_coding		7.73	7.68	1.03	0.812915	0.949912		7.27	7.37	-1.07	0.449913	0.864689		7.37	7.68	-1.24	0.08704	0.383764		7.27	7.73	-1.37	0.007294	0.086243
AMD1	adenosylmethionine decarboxylase 1	6	110874770	110895713	+	TC06000883.hg	ENSG00000123505	ENST00000368885	protein_coding		10.3	9.81	1.4	0.756929	0.931166		11.08	10.95	1.09	0.734155	0.942923		10.95	9.81	2.2	0.139663	0.474916		11.08	10.3	1.72	0.004412	0.065559
AMDHD1	amidohydrolase domain containing 1	12	95943293	95968716	+	TC12000743.hg	ENSG00000139344	ENST00000266736	protein_coding		4.83	4.78	1.04	0.524079	0.842098		4.88	4.86	1.01	0.327764	0.828504		4.86	4.78	1.06	0.107947	0.42287		4.88	4.83	1.03	0.083161	0.344668
AMDHD2	amidohydrolase domain containing 2	16	2520357	2530491	+	TC16000076.hg	ENSG00000162066	ENST00000568263	protein_coding		6.43	6.41	1.01	0.979602	0.995798		6.1	6.08	1.01	0.697747	0.934778		6.08	6.41	-1.26	0.004012	0.090316		6.1	6.43	-1.26	0.00179	0.039484
AMELX	amelogenin, X-linked	X	11293413	11300761	+	TC0X000043.hg	ENSG00000125363	ENST00000380714	protein_coding		5.03	4.8	1.18	0.360594	0.767502		5.15	5.13	1.01	0.601079	0.907843		5.13	4.8	1.26	0.100867	0.410366		5.15	5.03	1.08	0.098856	0.376851
AMELY	amelogenin, Y-linked	Y	6865918	6874027	+	TC0Y000132.hg	ENSG00000099721	ENST00000215479	protein_coding		4.29	4.16	1.09	0.930344	0.983581		4.24	4.25	-1.01	0.394211	0.845647		4.25	4.16	1.07	0.964281	0.98856		4.24	4.29	-1.04	0.299278	0.640267
AMER1	APC membrane recruitment protein 1	X	64185117	64205744	+	TC0X001095.hg	ENSG00000184675	ENST00000374869	protein_coding		4.6	4.61	-1.01	0.175654	0.650776		4.93	5.27	-1.26	0.40737	0.850196		5.27	4.61	1.57	0.398942	0.723195		4.93	4.6	1.26	0.001615	0.037577
AMER2	APC membrane recruitment protein 2	13	25161684	25172288	+	TC13000496.hg	ENSG00000165566	ENST00000357816	protein_coding		4.99	5.04	-1.04	0.851478	0.96049		5.08	5.1	-1.01	0.620076	0.913947		5.1	5.04	1.04	0.468562	0.771015		5.08	4.99	1.07	0.484496	0.779167
AMER2	APC membrane recruitment protein 2	13	25161684	25172288	+	TC13001367.hg	ENSG00000165566	ENST00000357816	protein_coding		4.32	4.36	-1.03	0.525367	0.842583		4.23	4.41	-1.13	0.033979	0.778087		4.41	4.36	1.03	0.71553	0.896119		4.23	4.32	-1.07	0.055246	0.275917
AMER3	APC membrane recruitment protein 3	2	130755435	130765086	+	TC02000827.hg	ENSG00000178171	ENST00000321420	protein_coding		4.54	4.47	1.05	0.117303	0.60537		4.55	4.42	1.1	0.110778	0.778087		4.42	4.47	-1.04	0.576307	0.832802		4.55	4.54	1.01	0.910125	0.973675
AMFR	autocrine motility factor receptor, E3 ubiquitin protein ligase	16	56361452	56425538	+	TC16001132.hg	ENSG00000159461	ENST00000290649	protein_coding		11.25	11.49	-1.19	0.250573	0.701984		10.89	10.9	-1.01	0.820851	0.963781		10.9	11.49	-1.51	0.009486	0.135536		10.89	11.25	-1.28	0.034236	0.210007
AMH; MIR4321	anti-Mullerian hormone; microRNA 4321	19	2249309	2250749	+	TC19000051.hg	ENSG00000104899	ENST00000592877	protein_coding		4.6	4.69	-1.06	0.147146	0.631111		4.73	4.65	1.05	0.275222	0.815561		4.65	4.69	-1.03	0.501916	0.790663		4.73	4.6	1.09	0.074717	0.325164
AMHR2	anti-Mullerian hormone receptor, type II	12	53423855	53431534	+	TC12000438.hg	ENSG00000135409	ENST00000257863	protein_coding		4.92	4.72	1.15	0.046809	0.534206		4.96	4.68	1.21	0.018294	0.778087		4.68	4.72	-1.03	0.960763	0.98769		4.96	4.92	1.03	0.661639	0.871642
AMICA1	adhesion molecule, interacts with CXADR antigen 1	11	118193740	118225094	+	TC11002344.hg	ENSG00000160593	ENST00000356289	protein_coding		4.99	5.01	-1.01	0.398429	0.786723		5.22	5.1	1.09	0.558905	0.896891		5.1	5.01	1.06	0.211821	0.563276		5.22	4.99	1.17	0.463408	0.766752
AMIGO1	adhesion molecule with Ig-like domain 1	1	109504175	109509682	+	TC01002957.hg	ENSG00000181754	ENST00000369864	protein_coding		4.38	4.39	-1.01	0.957985	0.990565		4.13	4.22	-1.07	0.145072	0.783153		4.22	4.39	-1.12	0.028931	0.228842		4.13	4.38	-1.19	0.004669	0.067394
AMIGO2	adhesion molecule with Ig-like domain 2	12	47075707	47079865	+	TC12001430.hg	ENSG00000139211	ENST00000266581	protein_coding		6.68	7.09	-1.33	0.01647	0.502481		10.59	10.44	1.11	0.745187	0.945292		10.44	7.09	10.23	4e-05	0.010724		10.59	6.68	15.1	2e-06	0.001918
AMMECR1	Alport syndrome, mental retardation, midface hypoplasia and elliptocytosis chromosomal region gene 1	X	110194186	110318239	+	TC0X001273.hg	ENSG00000101935	ENST00000262844	protein_coding		7.09	7.19	-1.07	0.503195	0.832481		7.3	7.5	-1.15	0.187718	0.79076		7.5	7.19	1.24	0.037596	0.257901		7.3	7.09	1.15	0.048056	0.254515
AMMECR1	Alport syndrome, mental retardation, midface hypoplasia and elliptocytosis chromosomal region gene 1					TC0X001829.hg					4.88	5.15	-1.21	0.023408	0.512432		4.99	5.57	-1.49	0.026131	0.778087		5.57	5.15	1.34	0.250068	0.601953		4.99	4.88	1.08	0.203692	0.536734
AMMECR1L	AMMECR1 like	2	127861630	127885922	+	TC02002289.hg	ENSG00000144233	ENST00000272647	protein_coding		8.29	8.52	-1.17	0.182213	0.654354		8.87	9.16	-1.23	0.727723	0.941339		9.16	8.52	1.57	0.008455	0.12871		8.87	8.29	1.5	0.002194	0.044452
AMN	amnion associated transmembrane protein	14	102922656	102931192	+	TC14000790.hg	ENSG00000166126	ENST00000299155	protein_coding		5.41	5.41	-1	0.907818	0.976762		5.53	5.45	1.06	0.771638	0.95132		5.45	5.41	1.02	0.385728	0.714012		5.53	5.41	1.09	0.387746	0.713765
AMN1	antagonist of mitotic exit network 1 homolog	12	31671137	31729174	+	TC12001367.hg	ENSG00000151743	ENST00000281471	protein_coding		6.25	6.32	-1.05	0.518557	0.839542		5.95	6.1	-1.11	0.09673	0.778087		6.1	6.32	-1.16	0.234373	0.585997		5.95	6.25	-1.24	0.003797	0.060216
AMN1	antagonist of mitotic exit network 1 homolog	12	31671137	31729174	+	TC12002824.hg	ENSG00000151743	ENST00000281471	protein_coding		6.55	6.87	-1.24	0.386674	0.780256		6.15	6.46	-1.24	0.081869	0.778087		6.46	6.87	-1.33	0.347217	0.685261		6.15	6.55	-1.33	0.024158	0.171773
AMOT; MIR4329	angiomotin; microRNA 4329	X	112774503	112840815	+	TC0X001286.hg	ENSG00000126016	ENST00000304758	protein_coding		6.88	6.4	1.4	0.155118	0.637229		5.62	5.95	-1.25	0.142616	0.781891		5.95	6.4	-1.37	0.005041	0.100444		5.62	6.88	-2.41	0.00155	0.036814
AMOTL1	angiomotin like 1	11	94768371	94876753	+	TC11000924.hg	ENSG00000166025	ENST00000433060	protein_coding		10.51	10.91	-1.32	0.155884	0.637406		11.07	10.77	1.23	0.990147	0.998626		10.77	10.91	-1.1	0.889791	0.96422		11.07	10.51	1.48	0.257718	0.599497
AMOTL2	angiomotin like 2	3	134355874	134374594	+	TC03001804.hg	ENSG00000114019	ENST00000249883	protein_coding		6.93	6.71	1.16	0.338224	0.755894		7.02	6.73	1.22	0.171008	0.788428		6.73	6.71	1.01	0.686543	0.884976		7.02	6.93	1.06	0.355981	0.689822
AMPD1	adenosine monophosphate deaminase 1	1	114673090	114695473	+	TC01003013.hg	ENSG00000116748	ENST00000637080	protein_coding		4.39	4.3	1.06	0.288937	0.725012		4.25	4.33	-1.06	0.572767	0.900143		4.33	4.3	1.02	0.725139	0.900496		4.25	4.39	-1.1	0.240322	0.581235
AMPD2	adenosine monophosphate deaminase 2	1	109619837	109632051	+	TC01000950.hg	ENSG00000116337	ENST00000342115	protein_coding		7.81	7.86	-1.03	0.389833	0.7819		8.29	8.09	1.15	0.415916	0.852735		8.09	7.86	1.18	0.109215	0.425167		8.29	7.81	1.4	0.043716	0.241336
AMPD3	adenosine monophosphate deaminase 3					TC11000184.hg					7.92	7.71	1.15	0.72748	0.921451		5.99	5.89	1.07	0.809764	0.960976		5.89	7.71	-3.55	0.00102	0.047488		5.99	7.92	-3.8	0.000172	0.011827
AMPH	amphiphysin	7	38383704	38631567	+	TC07001303.hg	ENSG00000078053	ENST00000356264	protein_coding		7.05	6.36	1.61	0.180192	0.653694		6.37	5.99	1.3	0.27093	0.813355		5.99	6.36	-1.29	0.095635	0.400277		6.37	7.05	-1.6	0.237859	0.578619
AMT	aminomethyltransferase	3	49416777	49429314	+	TC03002902.hg	ENSG00000283189	ENST00000638115	protein_coding		6.34	6.43	-1.06	0.892826	0.972243		6.29	6.34	-1.04	0.524544	0.886477		6.34	6.43	-1.06	0.370826	0.703995		6.29	6.34	-1.04	0.038565	0.224753
AMT	aminomethyltransferase	3	49416795	49423856	+	TC03003386.hg	ENSG00000283189	ENST00000637442	protein_coding		5.41	5.35	1.04	0.170689	0.64678		5.35	5.23	1.08	0.903321	0.980906		5.23	5.35	-1.09	0.382413	0.712239		5.35	5.41	-1.05	0.086921	0.352935
AMTN	amelotin	4	70518540	70532742	+	TC04000387.hg	ENSG00000187689	ENST00000339336	protein_coding		4.53	4.57	-1.03	0.840892	0.957341		5.04	8.27	-9.35	0.023462	0.778087		8.27	4.57	12.97	0.009639	0.136635		5.04	4.53	1.43	0.008779	0.095837
AMY1B; AMY1C; AMY1A	amylase, alpha 1B (salivary); amylase, alpha 1C (salivary); amylase, alpha 1A (salivary)	1	103750406	103758690	+	TC01000919.hg	ENSG00000187733	ENST00000370079	protein_coding		5.72	5.72	-1	0.450281	0.808986		5.63	5.72	-1.07	0.332387	0.830786		5.72	5.72	1	0.277247	0.62739		5.63	5.72	-1.07	0.182439	0.511022
AMY1B; AMY1C; AMY1A	amylase, alpha 1B (salivary); amylase, alpha 1C (salivary); amylase, alpha 1A (salivary)	1	103750406	103758690	+	TC01000921.hg	ENSG00000187733	ENST00000370079	protein_coding		6.05	6.21	-1.12	0.112257	0.601616		5.89	5.99	-1.07	0.674894	0.928837		5.99	6.21	-1.16	0.030292	0.23395		5.89	6.05	-1.12	0.273479	0.615126
AMY1B; AMY1C; AMY1A	amylase, alpha 1B (salivary); amylase, alpha 1C (salivary); amylase, alpha 1A (salivary)	1	103750406	103758690	+	TC01002935.hg	ENSG00000187733	ENST00000370079	protein_coding		5.69	5.67	1.01	0.279039	0.719832		5.6	5.64	-1.03	0.461909	0.867776		5.64	5.67	-1.02	0.189128	0.539311		5.6	5.69	-1.06	0.403957	0.725489
AMY2A	amylase, alpha 2A (pancreatic)	1	103713723	103719871	+	TC01000920.hg	ENSG00000227408	ENST00000440059	unprocessed_pseudogene		5.3	5.59	-1.22	0.156801	0.637943		4.95	5.2	-1.19	0.018345	0.778087		5.2	5.59	-1.31	0.023848	0.209292		4.95	5.3	-1.27	0.007702	0.088709
AMY2A	amylase, alpha 2A (pancreatic)	1	103617377	103625780	+	TC01000918.hg	ENSG00000243480	ENST00000414303	protein_coding		5.31	5.49	-1.13	0.18715	0.658285		5.03	5.14	-1.08	0.039938	0.778087		5.14	5.49	-1.27	0.036808	0.254847		5.03	5.31	-1.22	0.001123	0.030826
AMZ1	archaelysin family metallopeptidase 1					TC07000037.hg					4.77	4.7	1.05	0.088521	0.576185		4.96	4.85	1.08	0.441654	0.861995		4.85	4.7	1.11	0.217537	0.569376		4.96	4.77	1.14	0.043585	0.240873
AMZ2	archaelysin family metallopeptidase 2	17	68247574	68257156	+	TC17000801.hg	ENSG00000196704	ENST00000359904	protein_coding		10.75	10.5	1.19	0.203358	0.670328		9.91	9.85	1.04	0.961714	0.994182		9.85	10.5	-1.57	0.011468	0.14855		9.91	10.75	-1.79	0.000117	0.009968
AMZ2P1	archaelysin family metallopeptidase 2 pseudogene 1	17	64966550	64975568	+	TC17001807.hg	ENSG00000214174	ENST00000430983	transcribed_unprocessed_pseudogene		7.68	7.34	1.26	0.299496	0.731425		6.54	6.63	-1.07	0.371464	0.839909		6.63	7.34	-1.63	0.009776	0.137506		6.54	7.68	-2.21	5.8e-05	0.007084
AMZ2P1	archaelysin family metallopeptidase 2 pseudogene 1	17	64966550	64975568	+	TC17002749.hg	ENSG00000214174	ENST00000430983	transcribed_unprocessed_pseudogene		6.65	6.58	1.05	0.442357	0.805453		6.11	6.13	-1.02	0.59161	0.905437		6.13	6.58	-1.37	0.006073	0.109446		6.11	6.65	-1.45	9e-06	0.003518
AMZ2P1	archaelysin family metallopeptidase 2 pseudogene 1					TC17002742.hg					4.34	4.25	1.06	0.479028	0.822242		4.29	4.34	-1.04	0.750244	0.946476		4.34	4.25	1.07	0.483816	0.779616		4.29	4.34	-1.03	0.636063	0.858842
ANAPC1	anaphase promoting complex subunit 1	2	111766271	111856847	+	TC02000530.hg	ENSG00000153107	ENST00000427997	protein_coding		8.1	7.91	1.15	0.049493	0.536568		8.21	8	1.15	0.16475	0.787557		8	7.91	1.07	0.693315	0.887616		8.21	8.1	1.08	0.667146	0.874489
ANAPC1	anaphase promoting complex subunit 1	2	111767637	111884690	+	TC02002211.hg	ENSG00000153107	ENST00000341068	protein_coding		8.85	8.55	1.22	0.00165	0.461293		8.92	8.72	1.15	0.07468	0.778087		8.72	8.55	1.12	0.33468	0.675067		8.92	8.85	1.05	0.248972	0.590415
ANAPC10	anaphase promoting complex subunit 10					TC04001608.hg					6.16	6.26	-1.07	0.247608	0.700105		6.22	6.32	-1.08	0.433389	0.858161		6.32	6.26	1.05	0.208692	0.560162		6.22	6.16	1.04	0.435311	0.746356
ANAPC11	anaphase promoting complex subunit 11					TC17000938.hg					8.65	8.46	1.14	0.048048	0.535166		8.61	8.68	-1.04	0.949442	0.991485		8.68	8.46	1.16	0.095833	0.400647		8.61	8.65	-1.02	0.626622	0.854477
ANAPC13	anaphase promoting complex subunit 13	3	134477706	134486023	+	TC03001805.hg	ENSG00000129055	ENST00000510994	protein_coding		8.63	8.62	1.01	0.967161	0.992862		7.81	8.02	-1.16	0.187997	0.79076		8.02	8.62	-1.52	0.014138	0.163727		7.81	8.63	-1.77	5.8e-05	0.007073
ANAPC15	anaphase promoting complex subunit 15	11	72109583	72112766	+	TC11002054.hg	ENSG00000110200	ENST00000543587	protein_coding		7.76	7.63	1.1	0.738148	0.92442		8.09	7.89	1.15	0.503906	0.880794		7.89	7.63	1.2	0.050957	0.298362		8.09	7.76	1.25	0.011352	0.111827
ANAPC16	anaphase promoting complex subunit 16	10	72216048	72235860	+	TC10000443.hg	ENSG00000166295	ENST00000299381	protein_coding		9.05	9.14	-1.06	0.298876	0.730986		8.4	8.62	-1.17	0.067538	0.778087		8.62	9.14	-1.43	0.000222	0.02255		8.4	9.05	-1.57	0.000255	0.01426
ANAPC16	anaphase promoting complex subunit 16	10	72216029	72233615	+	TC10002123.hg	ENSG00000166295	ENST00000478193	protein_coding		10.94	10.91	1.02	0.94713	0.987872		10.31	10.25	1.05	0.583805	0.903245		10.25	10.91	-1.58	0.002383	0.070587		10.31	10.94	-1.54	0.004293	0.06457
ANAPC1P1	anaphase promoting complex subunit 1 pseudogene 1	2	86861825	86895042	+	TC02000527.hg	ENSG00000233673	ENST00000616781	transcribed_unprocessed_pseudogene		7.85	7.55	1.23	0.000875	0.446627		7.78	7.66	1.08	0.408738	0.850196		7.66	7.55	1.08	0.255705	0.606676		7.78	7.85	-1.05	0.070525	0.314982
ANAPC1P1	anaphase promoting complex subunit 1 pseudogene 1	2	86861825	86895042	+	TC02003380.hg	ENSG00000233673	ENST00000616781	transcribed_unprocessed_pseudogene		8.16	7.77	1.31	0.000224	0.446627		8.06	7.91	1.11	0.310231	0.824442		7.91	7.77	1.1	0.242842	0.594643		8.06	8.16	-1.07	0.103394	0.385978
ANAPC2	anaphase promoting complex subunit 2	9	137174784	137188537	+	TC09001762.hg	ENSG00000176248	ENST00000323927	protein_coding		6.11	6.14	-1.02	0.376371	0.775436		6.08	6.18	-1.07	0.018465	0.778087		6.18	6.14	1.03	0.531574	0.808417		6.08	6.11	-1.02	0.2578	0.599543
ANAPC4	anaphase promoting complex subunit 4	4	25377213	25418498	+	TC04000176.hg	ENSG00000053900	ENST00000315368	protein_coding		8.51	8.35	1.12	0.081447	0.571411		8.34	8.34	-1	0.680526	0.930047		8.34	8.35	-1	0.901641	0.968182		8.34	8.51	-1.12	0.139846	0.450077
ANAPC5	anaphase promoting complex subunit 5	12	121308357	121347883	+	TC12002062.hg	ENSG00000089053	ENST00000441917	protein_coding		9.97	10.14	-1.13	0.430211	0.800418		10.6	10.72	-1.09	0.491222	0.876601		10.72	10.14	1.49	0.005793	0.107321		10.6	9.97	1.55	0.000766	0.025391
ANAPC7	anaphase promoting complex subunit 7	12	110372900	110403730	+	TC12003221.hg	ENSG00000196510	ENST00000455511	protein_coding		7.94	7.86	1.06	0.65426	0.893412		8.03	8.06	-1.02	0.857038	0.971873		8.06	7.86	1.15	0.062254	0.327633		8.03	7.94	1.07	0.258833	0.600655
ANG; RNASE4	angiogenin, ribonuclease, RNase A family, 5; ribonuclease, RNase A family, 4	14	20684177	20694186	+	TC14000067.hg	ENSG00000214274	ENST00000336811	protein_coding		7.97	8.2	-1.17	0.223385	0.684798		7.43	7.81	-1.3	0.192581	0.792515		7.81	8.2	-1.31	0.114435	0.435039		7.43	7.97	-1.46	0.090063	0.359805
ANGEL1	angel homolog 1 (Drosophila)	14	76786178	76812940	+	TC14001334.hg	ENSG00000013523	ENST00000251089	protein_coding		7.06	7.14	-1.05	0.070092	0.55908		6.58	7.02	-1.36	0.162004	0.786414		7.02	7.14	-1.08	0.0186	0.185633		6.58	7.06	-1.4	0.005024	0.070036
ANGEL2	angel homolog 2 (Drosophila)	1	212992182	213015826	+	TC01003813.hg	ENSG00000174606	ENST00000366962	protein_coding		7.72	7.7	1.01	0.95091	0.988774		7.19	7.3	-1.08	0.191125	0.792479		7.3	7.7	-1.32	0.006336	0.111772		7.19	7.72	-1.44	0.000138	0.010659
ANGPT1	angiopoietin 1	8	107249482	107498010	+	TC08001521.hg	ENSG00000154188	ENST00000517746	protein_coding		11.22	9.89	2.5	0.6455	0.890313		9.55	10.17	-1.53	0.297927	0.821455		10.17	9.89	1.21	0.843003	0.948159		9.55	11.22	-3.17	0.059896	0.288719
ANGPT2	angiopoietin 2	8	6499651	6563409	+	TC08000902.hg	ENSG00000091879	ENST00000325203	protein_coding		4.61	4.63	-1.01	0.428376	0.799633		4.52	4.56	-1.02	0.244828	0.806858		4.56	4.63	-1.05	0.601198	0.845238		4.52	4.61	-1.06	0.126621	0.428335
ANGPT4	angiopoietin 4	20	869899	916317	+	TC20000546.hg	ENSG00000101280	ENST00000381922	protein_coding		4.83	4.74	1.06	0.081888	0.571631		4.83	4.68	1.11	0.125057	0.778087		4.68	4.74	-1.04	0.852179	0.951141		4.83	4.83	1	0.802229	0.93492
ANGPTL1	angiopoietin like 1	1	178849705	178871052	+	TC01003565.hg	ENSG00000116194	ENST00000234816	protein_coding		5.57	5.54	1.02	0.418909	0.79582		5.61	6.14	-1.44	0.118445	0.778087		6.14	5.54	1.51	0.890915	0.964547		5.61	5.57	1.03	0.977067	0.993261
ANGPTL2	angiopoietin like 2	9	127087332	127122883	+	TC09001599.hg	ENSG00000136859	ENST00000373425	protein_coding		11.71	12.24	-1.45	0.446087	0.807263		9.53	10.68	-2.23	0.359803	0.836298		10.68	12.24	-2.94	0.164002	0.507279		9.53	11.71	-4.53	0.002596	0.049115
ANGPTL3	angiopoietin like 3	1	62597487	62606159	+	TC01000708.hg	ENSG00000132855	ENST00000371129	protein_coding		4.35	4.39	-1.03	0.908136	0.976902		4.6	4.6	1	0.945558	0.990977		4.6	4.39	1.15	0.061349	0.325662		4.6	4.35	1.18	0.024568	0.173612
ANGPTL4	angiopoietin like 4	19	8364151	8374373	+	TC19000147.hg	ENSG00000167772	ENST00000301455	protein_coding		5.84	6.02	-1.13	0.151795	0.63588		5.94	6.24	-1.23	0.217545	0.798047		6.24	6.02	1.17	0.952854	0.984923		5.94	5.84	1.07	0.843025	0.950616
ANGPTL5	angiopoietin like 5	11	101890674	101916522	+	TC11002223.hg	ENSG00000187151	ENST00000334289	protein_coding		4.67	4.63	1.03	0.324046	0.748338		4.65	4.5	1.11	0.172928	0.788628		4.5	4.63	-1.1	0.046158	0.284288		4.65	4.67	-1.01	0.699573	0.889038
ANGPTL6	angiopoietin like 6	19	10092339	10102659	+	TC19001157.hg	ENSG00000130812	ENST00000592641	protein_coding		4.52	4.36	1.12	0.084405	0.573396		4.51	4.47	1.03	0.510717	0.883048		4.47	4.36	1.08	0.276012	0.62621		4.51	4.52	-1.01	0.593251	0.838939
ANGPTL7	angiopoietin like 7	1	11189341	11195981	+	TC01000139.hg	ENSG00000171819	ENST00000376819	protein_coding		5.07	5.04	1.02	0.283929	0.722064		5.17	5.14	1.03	0.90879	0.98235		5.14	5.04	1.07	0.420392	0.737554		5.17	5.07	1.07	0.93086	0.979053
ANGPTL8	angiopoietin like 8	19	11237450	11241943	+	TC19000192.hg	ENSG00000130173	ENST00000616433	protein_coding		5.18	5.13	1.03	0.677244	0.9026		5.07	5.18	-1.08	0.090709	0.778087		5.18	5.13	1.04	0.686212	0.884946		5.07	5.18	-1.08	0.193337	0.524324
ANHX	anomalous homeobox	12	133218312	133236095	+	TC12002163.hg	ENSG00000227059	ENST00000545940	protein_coding		4.41	4.43	-1.02	0.839188	0.956962		4.49	4.41	1.06	0.897551	0.98026		4.41	4.43	-1.01	0.284957	0.63419		4.49	4.41	1.06	0.253111	0.594719
ANK1	ankyrin 1, erythrocytic	8	41653220	41797622	+	TC08001171.hg	ENSG00000029534	ENST00000347528	protein_coding		5.1	5.01	1.06	0.073416	0.564278		4.99	4.86	1.1	0.401704	0.848551		4.86	5.01	-1.11	0.1454	0.482331		4.99	5.1	-1.08	0.096667	0.373119
ANK2	ankyrin 2, neuronal	4	113049676	113383740	+	TC04000584.hg	ENSG00000145362	ENST00000357077	protein_coding		8.58	8.17	1.33	0.269009	0.715551		7.79	7.91	-1.08	0.710609	0.938132		7.91	8.17	-1.2	0.394306	0.719815		7.79	8.58	-1.73	0.020059	0.154049
ANK2	ankyrin 2, neuronal	4	112818109	113383735	+	TC04002146.hg	ENSG00000145362	ENST00000506722	protein_coding		10.4	10.03	1.29	0.294687	0.728619		9.02	9.4	-1.3	0.876417	0.976169		9.4	10.03	-1.55	0.263203	0.613262		9.02	10.4	-2.61	0.011058	0.110347
ANK3	ankyrin 3, node of Ranvier (ankyrin G)					TC10001319.hg					4.27	4.27	-1	0.258232	0.707886		4.32	4.29	1.02	0.737998	0.943605		4.29	4.27	1.01	0.665587	0.875003		4.32	4.27	1.04	0.058052	0.283501
ANKAR	ankyrin and armadillo repeat containing	2	189675985	189746644	+	TC02001111.hg	ENSG00000151687	ENST00000520309	protein_coding		5.88	5.87	1.01	0.862679	0.963307		5.68	5.68	1	0.849474	0.970659		5.68	5.87	-1.14	0.023197	0.206654		5.68	5.88	-1.15	0.0057	0.074826
ANKDD1A	ankyrin repeat and death domain containing 1A					TC15002765.hg					6.52	6.28	1.18	0.026161	0.518789		6.19	6.17	1.02	0.908207	0.982213		6.17	6.28	-1.08	0.185398	0.535092		6.19	6.52	-1.25	0.002766	0.050846
ANKDD1B	ankyrin repeat and death domain containing 1B	5	75611459	75671846	+	TC05000365.hg	ENSG00000189045	ENST00000601380	protein_coding		4.14	4.16	-1.01	0.27	0.715705		4.34	4.31	1.02	0.44309	0.862188		4.31	4.16	1.11	0.178473	0.526645		4.34	4.14	1.15	0.010706	0.108118
ANKEF1	ankyrin repeat and EF-hand domain containing 1	20	10035041	10055822	+	TC20001756.hg	ENSG00000132623	ENST00000378392	protein_coding		5.15	5.13	1.01	0.615077	0.879059		4.77	4.8	-1.03	0.230873	0.804359		4.8	5.13	-1.25	0.074696	0.357457		4.77	5.15	-1.3	0.006951	0.083813
ANKFN1	ankyrin-repeat and fibronectin type III domain containing 1	17	56153510	56511659	+	TC17000696.hg	ENSG00000153930	ENST00000566473	protein_coding		4.22	4.14	1.05	0.202338	0.669189		4.24	4.18	1.04	0.428911	0.857006		4.18	4.14	1.03	0.369627	0.703092		4.24	4.22	1.02	0.870422	0.95942
ANKFN1	ankyrin-repeat and fibronectin type III domain containing 1	17	56110958	56228550	+	TC17000697.hg	ENSG00000153930	ENST00000575594	protein_coding		3.57	3.7	-1.09	0.258362	0.708024		3.58	3.66	-1.06	0.552522	0.89537		3.66	3.7	-1.02	0.951111	0.984241		3.58	3.57	1.01	0.984227	0.995347
ANKFY1	ankyrin repeat and FYVE domain containing 1	17	4163907	4263977	+	TC17001019.hg	ENSG00000185722	ENST00000341657	protein_coding		9.6	9.57	1.02	0.614908	0.879047		9.53	9.37	1.12	0.3491	0.833922		9.37	9.57	-1.15	0.106047	0.420155		9.53	9.6	-1.04	0.365152	0.696842
ANKH	ANKH inorganic pyrophosphate transport regulator	5	14704804	14871778	+	TC05001172.hg	ENSG00000154122	ENST00000284268	protein_coding		8.28	9.11	-1.78	0.162921	0.64148		10.83	11.18	-1.27	0.989524	0.998542		11.18	9.11	4.2	0.049191	0.29339		10.83	8.28	5.87	0.000368	0.017213
ANKHD1; EIF4EBP3; ANKHD1-EIF4EBP3	ankyrin repeat and KH domain containing 1; eukaryotic translation initiation factor 4E binding protein 3; ANKHD1-EIF4EBP3 readthrough	5	140401908	140549569	+	TC05000726.hg	ENSG00000254996	ENST00000532219	protein_coding		9.33	9.23	1.07	0.419986	0.796284		8.92	8.77	1.11	0.496009	0.878102		8.77	9.23	-1.38	0.025133	0.214236		8.92	9.33	-1.34	0.014419	0.128123
ANKIB1	ankyrin repeat and IBR domain containing 1	7	92246234	92401384	+	TC07000547.hg	ENSG00000001629	ENST00000265742	protein_coding		11.11	11.07	1.03	0.355775	0.765168		11.15	11.18	-1.02	0.769867	0.950888		11.18	11.07	1.08	0.223901	0.576578		11.15	11.11	1.03	0.47553	0.774128
ANKK1	ankyrin repeat and kinase domain containing 1	11	113387791	113400418	+	TC11001018.hg	ENSG00000170209	ENST00000303941	protein_coding		4.69	4.71	-1.01	0.799863	0.94594		4.69	4.77	-1.06	0.171971	0.788522		4.77	4.71	1.04	0.006042	0.109183		4.69	4.69	-1	0.638216	0.859694
ANKLE1	ankyrin repeat and LEM domain containing 1	19	17281645	17287646	+	TC19002627.hg	ENSG00000160117	ENST00000394458	protein_coding		5.38	5.37	1.01	0.110652	0.599804		5.42	5.41	1	0.580381	0.90187		5.41	5.37	1.03	0.021022	0.197274		5.42	5.38	1.03	0.622278	0.852529
ANKLE2	ankyrin repeat and LEM domain containing 2	12	132725503	132761888	+	TC12002155.hg	ENSG00000176915	ENST00000357997	protein_coding		9.28	9.24	1.03	0.812515	0.949731		10.4	10.42	-1.01	0.991099	0.99885		10.42	9.24	2.27	0.00131	0.053992		10.4	9.28	2.18	0.009412	0.099922
ANKMY1	ankyrin repeat and MYND domain containing 1					TC02002938.hg					5.62	5.65	-1.02	0.451724	0.809684		5.62	5.62	1	0.917294	0.984218		5.62	5.65	-1.02	0.250175	0.60204		5.62	5.62	1	0.794985	0.931826
ANKMY2	ankyrin repeat and MYND domain containing 2	7	16599776	16645817	+	TC07001161.hg	ENSG00000106524	ENST00000306999	protein_coding		8.88	8.99	-1.08	0.404635	0.789383		8.2	8.5	-1.23	0.303582	0.822644		8.5	8.99	-1.41	0.009507	0.135654		8.2	8.88	-1.6	0.030244	0.195755
ANKRA2	ankyrin repeat, family A (RFXANK-like), 2	5	73552335	73565686	+	TC05001472.hg	ENSG00000164331	ENST00000296785	protein_coding		7.85	8.06	-1.16	0.192864	0.662531		7.27	7.62	-1.27	0.046692	0.778087		7.62	8.06	-1.36	0.015698	0.170796		7.27	7.85	-1.49	0.000264	0.014523
ANKRD1	ankyrin repeat domain 1 (cardiac muscle)	10	90912096	90921276	+	TC10001517.hg	ENSG00000148677	ENST00000371697	protein_coding		4.75	4.64	1.08	0.586509	0.868015		6.2	7.02	-1.78	0.781123	0.954466		7.02	4.64	5.21	0.12762	0.454987		6.2	4.75	2.72	0.044629	0.244103
ANKRD10	ankyrin repeat domain 10					TC13000878.hg					10.02	11.41	-2.61	0.331979	0.752591		8.79	9.56	-1.7	0.358652	0.836195		9.56	11.41	-3.61	0.23191	0.583736		8.79	10.02	-2.35	0.066086	0.304536
ANKRD10-IT1	ANKRD10 intronic transcript 1					TC13000880.hg					8.72	9.87	-2.22	0.272	0.716768		7.44	8.29	-1.8	0.313389	0.825222		8.29	9.87	-2.98	0.24399	0.595821		7.44	8.72	-2.42	0.054749	0.274369
ANKRD11	ankyrin repeat domain 11	16	89267627	89490318	+	TC16001350.hg	ENSG00000167522	ENST00000378330	protein_coding		8.53	8.52	1.01	0.771341	0.937028		8.7	8.8	-1.07	0.460673	0.867438		8.8	8.52	1.21	0.07475	0.357474		8.7	8.53	1.12	0.070833	0.315921
ANKRD12	ankyrin repeat domain 12	18	9136777	9285985	+	TC18000042.hg	ENSG00000101745	ENST00000262126	protein_coding		10.78	10.88	-1.07	0.609871	0.876951		9.99	9.94	1.04	0.933183	0.987603		9.94	10.88	-1.92	0.010439	0.142182		9.99	10.78	-1.72	0.000146	0.010924
ANKRD13A	ankyrin repeat domain 13A	12	109999523	110039763	+	TC12000854.hg	ENSG00000076513	ENST00000261739	protein_coding		11.38	10.15	2.35	0.268184	0.714989		11.96	11.16	1.74	0.228739	0.804207		11.16	10.15	2.01	0.180834	0.529569		11.96	11.38	1.49	0.207545	0.541638
ANKRD13B	ankyrin repeat domain 13B	17	29589783	29614761	+	TC17000343.hg	ENSG00000198720	ENST00000487527	protein_coding		7.36	7.21	1.11	0.133733	0.618301		6.82	6.97	-1.11	0.815465	0.962811		6.97	7.21	-1.19	0.033561	0.244026		6.82	7.36	-1.46	0.003146	0.054486
ANKRD13C	ankyrin repeat domain 13C	1	70260588	70354722	+	TC01002771.hg	ENSG00000118454	ENST00000370944	protein_coding		10.14	10.21	-1.05	0.175164	0.650633		10.01	9.9	1.08	0.615783	0.912704		9.9	10.21	-1.24	0.00661	0.114564		10.01	10.14	-1.09	0.19337	0.524348
ANKRD13D	ankyrin repeat domain 13 family, member D	11	67288547	67302481	+	TC11002735.hg	ENSG00000172932	ENST00000447274	protein_coding		6.51	6.66	-1.11	0.268821	0.715475		6.59	6.48	1.08	0.839775	0.967961		6.48	6.66	-1.13	0.447407	0.756365		6.59	6.51	1.05	0.947895	0.985076
ANKRD13D	ankyrin repeat domain 13 family, member D					TC11000683.hg					6.53	6.54	-1.01	0.565526	0.859413		6.45	6.38	1.05	0.730644	0.942024		6.38	6.54	-1.12	0.3316	0.672905		6.45	6.53	-1.06	0.796906	0.932838
ANKRD13D	ankyrin repeat domain 13 family, member D					TC11003217.hg					4.7	4.75	-1.03	0.464888	0.815375		4.87	4.73	1.1	0.134292	0.779521		4.73	4.75	-1.01	0.895425	0.966116		4.87	4.7	1.12	0.52612	0.803702
ANKRD16	ankyrin repeat domain 16	10	5861617	5889898	+	TC10001004.hg	ENSG00000134461	ENST00000380094	protein_coding		6.03	6.25	-1.17	0.270439	0.715887		5.66	5.77	-1.08	0.384278	0.842845		5.77	6.25	-1.4	0.048505	0.291094		5.66	6.03	-1.29	0.016265	0.137077
ANKRD17	ankyrin repeat domain 17	4	73073376	73258785	+	TC04001279.hg	ENSG00000132466	ENST00000358602	protein_coding		10.77	10.84	-1.05	0.423504	0.797367		10.69	10.82	-1.09	0.819903	0.963579		10.82	10.84	-1.01	0.504566	0.792342		10.69	10.77	-1.05	0.988967	0.996646
ANKRD18A; FAM95C	ankyrin repeat domain 18A; family with sequence similarity 95, member C	9	38571358	38620660	+	TC09001088.hg	ENSG00000180071	ENST00000399703	protein_coding		5.1	5.13	-1.01	0.511942	0.836293		5.16	5.14	1.01	0.575604	0.901103		5.14	5.13	1.01	0.584651	0.837068		5.16	5.1	1.04	0.294587	0.635932
ANKRD18B	ankyrin repeat domain 18B	9	33524394	33573001	+	TC09000143.hg	ENSG00000230453	ENST00000290943	protein_coding		4.66	4.76	-1.07	0.441605	0.805029		4.77	4.98	-1.16	0.164998	0.787755		4.98	4.76	1.17	0.358022	0.694194		4.77	4.66	1.08	0.77949	0.924774
ANKRD18CP	ankyrin repeat domain 18C, pseudogene	9	97156570	97221235	+	TC09002939.hg	ENSG00000159712	ENST00000354752	unprocessed_pseudogene		4.97	4.99	-1.01	0.88591	0.970269		4.97	4.95	1.01	0.707675	0.93733		4.95	4.99	-1.03	0.489254	0.782691		4.97	4.97	1	0.992839	0.997758
ANKRD18CP	ankyrin repeat domain 18C, pseudogene	6	26634383	26659752	+	TC09001390.hg	ENSG00000181315	ENST00000415922	protein_coding		8.06	8.1	-1.03	0.628317	0.883745		7.95	8.01	-1.04	0.841248	0.968352		8.01	8.1	-1.07	0.382005	0.71193		7.95	8.06	-1.07	0.444113	0.75284
ANKRD18DP	ankyrin repeat domain 18D, pseudogene	CHR_HSCHR3_9_CTG3	198057531	198080671	+	TC03002187.hg	ENSG00000281617	ENST00000626596	transcribed_unprocessed_pseudogene		4.64	4.63	1.01	0.676911	0.902513		4.71	4.74	-1.02	0.956824	0.992965		4.74	4.63	1.08	0.196981	0.547036		4.71	4.64	1.05	0.172496	0.498023
ANKRD18DP	ankyrin repeat domain 18D, pseudogene	CHR_HSCHR3_9_CTG3	198058053	198080720	+	TC03003312.hg	ENSG00000281617	ENST00000627510	transcribed_unprocessed_pseudogene		4.52	4.7	-1.13	0.103187	0.590153		4.71	4.76	-1.04	0.978436	0.996649		4.76	4.7	1.05	0.374039	0.706203		4.71	4.52	1.13	0.107113	0.393106
ANKRD19P	ankyrin repeat domain 19, pseudogene	9	92809388	92888693	+	TC09000438.hg	ENSG00000187984	ENST00000473204	transcribed_unprocessed_pseudogene		4.94	4.97	-1.02	0.808318	0.94842		4.96	5.03	-1.05	0.042153	0.778087		5.03	4.97	1.04	0.057058	0.315562		4.96	4.94	1.01	0.842996	0.950616
ANKRD19P	ankyrin repeat domain 19, pseudogene	9	92809388	92888693	+	TC09002097.hg	ENSG00000187984	ENST00000473204	transcribed_unprocessed_pseudogene		4.6	4.58	1.02	0.742557	0.925973		4.6	4.65	-1.04	0.149952	0.784311		4.65	4.58	1.05	0.055864	0.312286		4.6	4.6	-1	0.392036	0.716931
ANKRD2	ankyrin repeat domain 2 (stretch responsive muscle)	10	97572499	97583884	+	TC10000698.hg	ENSG00000165887	ENST00000370655	protein_coding		5.75	5.74	1.01	0.954984	0.989721		5.69	5.63	1.04	0.346292	0.833579		5.63	5.74	-1.08	0.205271	0.556091		5.69	5.75	-1.04	0.225384	0.5633
ANKRD20A11P	ankyrin repeat domain 20 family, member A11, pseudogene	21	13943769	13980437	+	TC21000281.hg	ENSG00000215559	ENST00000344693	transcribed_unprocessed_pseudogene		5.33	5.34	-1.01	0.409891	0.791657		5.35	5.06	1.22	0.051064	0.778087		5.06	5.34	-1.21	0.098587	0.406308		5.35	5.33	1.01	0.948589	0.985148
ANKRD20A12P	ankyrin repeat domain 20 family, member A12, pseudogene					TC01003062.hg					6.12	5.77	1.27	0.114047	0.603394		5.71	5.68	1.02	0.160899	0.785499		5.68	5.77	-1.06	0.359192	0.695341		5.71	6.12	-1.32	0.024205	0.17199
ANKRD20A19P	ankyrin repeat domain 20 family, member A19, pseudogene	13	23939557	23946782	+	TC13000487.hg	ENSG00000196593	ENST00000442969	transcribed_unprocessed_pseudogene		4.92	4.89	1.02	0.405513	0.789491		5	4.86	1.1	0.397219	0.846992		4.86	4.89	-1.02	0.744567	0.908977		5	4.92	1.05	0.156661	0.475631
ANKRD20A19P	ankyrin repeat domain 20 family, member A19, pseudogene					TC13001356.hg					4.53	4.41	1.09	0.052516	0.541004		4.48	4.48	1	0.623056	0.915034		4.48	4.41	1.05	0.309156	0.654851		4.48	4.53	-1.04	0.219547	0.556266
ANKRD20A2; ANKRD20A8P; FAM95A	ankyrin repeat domain 20 family, member A2; ankyrin repeat domain 20 family, member A8, pseudogene; family with sequence similarity 95, member A					TC02002086.hg					4.88	4.81	1.04	0.273183	0.71753		4.88	4.82	1.04	0.685766	0.93233		4.82	4.81	1.01	0.42957	0.74431		4.88	4.88	1	0.999113	0.999694
ANKRD20A3	ankyrin repeat domain 20 family, member A3	9	67859147	67902094	+	TC09002524.hg	ENSG00000260691	ENST00000562196	protein_coding		6.42	5.78	1.56	0.011893	0.49402		5.94	5.62	1.25	0.118527	0.778087		5.62	5.78	-1.11	0.329129	0.67108		5.94	6.42	-1.4	0.151995	0.469121
ANKRD20A3; ANKRD20A1	ankyrin repeat domain 20 family, member A3; ankyrin repeat domain 20 family, member A1	9	67859147	67902094	+	TC09002932.hg	ENSG00000260691	ENST00000562196	protein_coding		4.86	4.73	1.09	0.198673	0.666721		4.73	4.75	-1.02	0.963145	0.994412		4.75	4.73	1.01	0.972107	0.991376		4.73	4.86	-1.09	0.320038	0.658599
ANKRD20A3; ANKRD20A2	ankyrin repeat domain 20 family, member A3; ankyrin repeat domain 20 family, member A2	9	67859147	67902094	+	TC09001113.hg	ENSG00000260691	ENST00000562196	protein_coding		4.84	4.81	1.02	0.487413	0.825741		4.82	4.86	-1.03	0.841262	0.968352		4.86	4.81	1.04	0.337242	0.677078		4.82	4.84	-1.01	0.811611	0.938613
ANKRD20A3; ANKRD20A2	ankyrin repeat domain 20 family, member A3; ankyrin repeat domain 20 family, member A2	9	67859147	67902094	+	TC09002898.hg	ENSG00000260691	ENST00000562196	protein_coding		4.95	4.89	1.04	0.235503	0.692934		4.81	4.83	-1.01	0.76878	0.950759		4.83	4.89	-1.04	0.605459	0.847239		4.81	4.95	-1.1	0.407251	0.728113
ANKRD20A4	ankyrin repeat domain 20 family, member A4	9	67859147	67902094	+	TC09000295.hg	ENSG00000260691	ENST00000562196	protein_coding		4.85	4.79	1.05	0.502663	0.832169		4.81	4.85	-1.03	0.879753	0.976686		4.85	4.79	1.04	0.945707	0.982291		4.81	4.85	-1.03	0.652605	0.867235
ANKRD20A5P	ankyrin repeat domain 20 family, member A5, pseudogene	18	14179395	14244811	+	TC18000077.hg	ENSG00000186481	ENST00000431648	transcribed_unprocessed_pseudogene		4.85	4.73	1.08	0.27372	0.717662		4.83	4.83	1.01	0.743192	0.944935		4.83	4.73	1.07	0.170104	0.515861		4.83	4.85	-1.01	0.997471	0.999246
ANKRD20A5P	ankyrin repeat domain 20 family, member A5, pseudogene	18	14179395	14244811	+	TC18000646.hg	ENSG00000186481	ENST00000431648	transcribed_unprocessed_pseudogene		5.14	5.07	1.05	0.17045	0.646506		5.06	5.09	-1.02	0.66206	0.925614		5.09	5.07	1.01	0.976756	0.992915		5.06	5.14	-1.06	0.14607	0.460026
ANKRD20A9P	ankyrin repeat domain 20 family, member A9, pseudogene					TC13001331.hg					4.9	4.85	1.04	0.363272	0.768344		4.79	4.78	1.01	0.617691	0.913318		4.78	4.85	-1.05	0.132244	0.462727		4.79	4.9	-1.08	0.357623	0.691172
ANKRD20A9P; RNU6-55P	ankyrin repeat domain 20 family, member A9, pseudogene; RNA, U6 small nuclear 55, pseudogene					TC13000443.hg					4.8	4.75	1.03	0.197757	0.666075		4.78	4.84	-1.04	0.493685	0.877518		4.84	4.75	1.07	0.186481	0.536181		4.78	4.8	-1.01	0.574419	0.828853
ANKRD22	ankyrin repeat domain 22	10	88822132	88851818	+	TC10001497.hg	ENSG00000152766	ENST00000371930	protein_coding		4.35	4.26	1.07	0.037617	0.525179		4.4	4.26	1.11	0.235022	0.805546		4.26	4.26	-1	0.64323	0.864952		4.4	4.35	1.03	0.518513	0.798911
ANKRD23	ankyrin repeat domain 23	2	96837912	96844034	+	TC02005037.hg	ENSG00000163126	ENST00000318357	protein_coding		5.04	5.01	1.02	0.771831	0.937181		5.05	5.05	-1	0.874146	0.975558		5.05	5.01	1.03	0.835109	0.944676		5.05	5.04	1.01	0.524663	0.802926
ANKRD24	ankyrin repeat domain 24	19	4183354	4224814	+	TC19000082.hg	ENSG00000089847	ENST00000600132	protein_coding		5.46	5.37	1.07	0.005668	0.486575		5.38	5.37	1.01	0.887288	0.978128		5.37	5.37	1	0.747932	0.910156		5.38	5.46	-1.06	0.119942	0.416894
ANKRD24	ankyrin repeat domain 24	19	4183354	4224814	+	TC19001944.hg	ENSG00000089847	ENST00000600132	protein_coding		5.8	5.75	1.03	0.066208	0.552712		5.75	5.66	1.06	0.537394	0.890852		5.66	5.75	-1.07	0.782485	0.924335		5.75	5.8	-1.04	0.292139	0.633654
ANKRD26	ankyrin repeat domain 26	10	27004298	27100492	+	TC10001124.hg	ENSG00000107890	ENST00000376087	protein_coding		7.9	8.03	-1.09	0.318637	0.74398		7.51	7.76	-1.19	0.754842	0.947411		7.76	8.03	-1.2	0.015133	0.168099		7.51	7.9	-1.31	0.00402	0.062188
ANKRD26P1	ankyrin repeat domain 26 pseudogene 1	16	46471539	46569097	+	TC16001081.hg	ENSG00000261239	ENST00000566201	transcribed_unprocessed_pseudogene		4.27	4.3	-1.03	0.579474	0.865034		4.34	4.44	-1.07	0.929106	0.9868		4.44	4.3	1.1	0.638687	0.863119		4.34	4.27	1.05	0.143687	0.456327
ANKRD26P1	ankyrin repeat domain 26 pseudogene 1	16	46471539	46569097	+	TC16001873.hg	ENSG00000261239	ENST00000566201	transcribed_unprocessed_pseudogene		4.21	4.23	-1.01	0.802972	0.946732		4.19	4.25	-1.04	0.307469	0.824303		4.25	4.23	1.01	0.540134	0.812583		4.19	4.21	-1.01	0.921319	0.976729
ANKRD26P3	ankyrin repeat domain 26 pseudogene 3					TC13000449.hg					4.21	4.25	-1.03	0.213887	0.677852		4.29	4.33	-1.03	0.375785	0.841		4.33	4.25	1.05	0.287499	0.63583		4.29	4.21	1.06	0.012215	0.116557
ANKRD27	ankyrin repeat domain 27 (VPS9 domain)	19	32597007	32675199	+	TC19001388.hg	ENSG00000105186	ENST00000306065	protein_coding		8.1	8.12	-1.02	0.249682	0.701693		8.63	8.35	1.21	0.229325	0.804359		8.35	8.12	1.17	0.122222	0.446603		8.63	8.1	1.44	0.041338	0.23387
ANKRD28	ankyrin repeat domain 28	3	15667236	15859771	+	TC03001213.hg	ENSG00000206560	ENST00000399451	protein_coding		10.38	9.63	1.67	0.077064	0.567274		8.94	8.66	1.22	0.098872	0.778087		8.66	9.63	-1.97	0.001584	0.058561		8.94	10.38	-2.7	0.004336	0.064817
ANKRD29	ankyrin repeat domain 29	18	23598926	23662885	+	TC18000415.hg	ENSG00000154065	ENST00000592179	protein_coding		7.89	7.78	1.08	0.276403	0.718293		6.32	6.01	1.23	0.315769	0.825546		6.01	7.78	-3.4	0.004492	0.095636		6.32	7.89	-2.98	0.007945	0.090407
ANKRD30A	ankyrin repeat domain 30A	10	37125857	37232567	+	TC10000245.hg	ENSG00000148513	ENST00000374660	protein_coding		3.94	3.87	1.05	0.427207	0.799196		3.92	4.02	-1.07	0.105935	0.778087		4.02	3.87	1.11	0.016972	0.177693		3.92	3.94	-1.02	0.959664	0.988807
ANKRD30B	ankyrin repeat domain 30B	18	14748240	14852480	+	TC18000084.hg	ENSG00000180777	ENST00000358984	protein_coding		4.55	4.57	-1.02	0.411023	0.791859		4.67	4.63	1.03	0.617224	0.913213		4.63	4.57	1.04	0.454618	0.761621		4.67	4.55	1.09	0.542911	0.812701
ANKRD30BL	ankyrin repeat domain 30B-like	2	132147591	132257969	+	TC02004596.hg	ENSG00000163046	ENST00000470729	protein_coding		4.55	4.35	1.14	0.029167	0.519606		4.55	4.36	1.15	0.339119	0.832188		4.36	4.35	1	0.950418	0.984018		4.55	4.55	1	0.71355	0.895855
ANKRD30BL	ankyrin repeat domain 30B-like					TC02002358.hg					4.58	4.44	1.1	0.067626	0.554541		4.57	4.53	1.03	0.981131	0.997092		4.53	4.44	1.07	0.089718	0.38836		4.57	4.58	-1	0.91409	0.974968
ANKRD30BP2	ankyrin repeat domain 30B pseudogene 2	21	13038208	13067033	+	TC21000569.hg	ENSG00000224309	ENST00000435744	transcribed_unprocessed_pseudogene		4.57	4.48	1.06	0.048596	0.536238		4.56	4.58	-1.02	0.393844	0.845567		4.58	4.48	1.07	0.036945	0.255252		4.56	4.57	-1.01	0.817802	0.940744
ANKRD30BP2	ankyrin repeat domain 30B pseudogene 2					TC21000013.hg					4.56	4.47	1.06	0.053719	0.541004		4.41	4.44	-1.02	0.507861	0.882278		4.44	4.47	-1.02	0.929066	0.977319		4.41	4.56	-1.11	0.000597	0.022146
ANKRD30BP3	ankyrin repeat domain 30B pseudogene 3	10	45147394	45171389	+	TC10000291.hg	ENSG00000243349	ENST00000427229	processed_transcript		4.55	4.58	-1.02	0.513351	0.836838		4.68	4.59	1.06	0.85996	0.972502		4.59	4.58	1	0.532669	0.808758		4.68	4.55	1.09	0.636582	0.859072
ANKRD30BP3	ankyrin repeat domain 30B pseudogene 3	10	45147394	45171389	+	TC10002047.hg	ENSG00000243349	ENST00000427229	processed_transcript		4.44	4.48	-1.03	0.641738	0.889221		4.59	4.52	1.05	0.326088	0.828165		4.52	4.48	1.03	0.129319	0.457876		4.59	4.44	1.11	0.158858	0.479286
ANKRD31	ankyrin repeat domain 31	5	75068297	75236878	+	TC05001489.hg	ENSG00000145700	ENST00000506364	protein_coding		4.65	4.48	1.13	0.039364	0.52671		4.63	4.63	1	0.87112	0.97517		4.63	4.48	1.1	0.055751	0.311913		4.63	4.65	-1.02	0.957558	0.988146
ANKRD31	ankyrin repeat domain 31	5	75068297	75236878	+	TC05003088.hg	ENSG00000145700	ENST00000506364	protein_coding		4.47	4.32	1.11	0.041252	0.528412		4.44	4.45	-1.01	0.733438	0.94276		4.45	4.32	1.09	0.207879	0.559224		4.44	4.47	-1.03	0.519269	0.799383
ANKRD33	ankyrin repeat domain 33	12	51887960	51891654	+	TC12000409.hg	ENSG00000167612	ENST00000301190	protein_coding		4.45	4.33	1.09	0.095417	0.581682		4.45	4.38	1.04	0.815885	0.962939		4.38	4.33	1.04	0.079555	0.368641		4.45	4.45	-1	0.549459	0.815756
ANKRD33	ankyrin repeat domain 33	12	51887960	51891654	+	TC12002361.hg	ENSG00000167612	ENST00000301190	protein_coding		4.63	4.43	1.15	0.111694	0.601616		4.49	4.52	-1.02	0.969992	0.995057		4.52	4.43	1.07	0.100556	0.410135		4.49	4.63	-1.1	0.701739	0.890299
ANKRD33B	ankyrin repeat domain 33B	5	10564330	10649624	+	TC05000077.hg	ENSG00000164236	ENST00000504806	protein_coding		5.3	5.22	1.06	0.916298	0.97976		5.02	5.04	-1.01	0.506573	0.881941		5.04	5.22	-1.13	0.040476	0.26666		5.02	5.3	-1.22	0.00269	0.049931
ANKRD34A	ankyrin repeat domain 34A	1	145959442	145964582	+	TC01001091.hg	ENSG00000272031	ENST00000606888	protein_coding		5.27	5.29	-1.01	0.548847	0.851231		5.31	5.36	-1.03	0.836001	0.967235		5.36	5.29	1.05	0.871643	0.958122		5.31	5.27	1.03	0.531933	0.806439
ANKRD34B	ankyrin repeat domain 34B	5	80556755	80570488	+	TC05001536.hg	ENSG00000189127	ENST00000338682	protein_coding		4.27	4.27	-1	0.947066	0.987872		4.36	4.38	-1.01	0.674065	0.928716		4.38	4.27	1.07	0.004968	0.099889		4.36	4.27	1.07	0.046046	0.248374
ANKRD34C	ankyrin repeat domain 34C	15	79293285	79298235	+	TC15000740.hg	ENSG00000235711	ENST00000421388	protein_coding		3.84	3.71	1.09	0.531742	0.844966		3.69	3.79	-1.07	0.405773	0.849539		3.79	3.71	1.06	0.664345	0.874289		3.69	3.84	-1.1	0.294909	0.636114
ANKRD34C-AS1	ANKRD34C antisense RNA 1	15	79236743	79283814	+	TC15001715.hg	ENSG00000259234	ENST00000560452	lincRNA		5.23	5.14	1.07	0.053045	0.541004		5.31	5.2	1.08	0.158925	0.78458		5.2	5.14	1.04	0.221029	0.573282		5.31	5.23	1.05	0.147469	0.462157
ANKRD34C-AS1	ANKRD34C antisense RNA 1	15	79191707	79283825	+	TC15002648.hg	ENSG00000259234	ENST00000560872	lincRNA		5.02	5.08	-1.04	0.176941	0.651891		4.93	5	-1.05	0.691937	0.933164		5	5.08	-1.06	0.390312	0.71716		4.93	5.02	-1.06	0.256345	0.59817
ANKRD35	ankyrin repeat domain 35	1	145866560	145885845	+	TC01001096.hg	ENSG00000198483	ENST00000355594	protein_coding		5.6	5.39	1.16	0.020861	0.505366		5.38	5.36	1.02	0.358966	0.836195		5.36	5.39	-1.02	0.178373	0.526645		5.38	5.6	-1.17	0.016787	0.139314
ANKRD36; ANKRD36B	ankyrin repeat domain 36; ankyrin repeat domain 36B	2	97113496	97250199	+	TC02000589.hg	ENSG00000135976	ENST00000461153	protein_coding		9.8	9.56	1.18	0.254198	0.704721		8.67	8.64	1.02	0.899552	0.980628		8.64	9.56	-1.89	0.001074	0.048791		8.67	9.8	-2.18	0.004311	0.064678
ANKRD36B; ANKRD36	ankyrin repeat domain 36B; ankyrin repeat domain 36	2	97504798	97589965	+	TC02002120.hg	ENSG00000196912	ENST00000438709	protein_coding		9.23	9.12	1.08	0.142744	0.62713		8.3	8.34	-1.03	0.654105	0.92339		8.34	9.12	-1.71	0.000221	0.022479		8.3	9.23	-1.91	0.003326	0.056172
ANKRD36BP1	ankyrin repeat domain 36B pseudogene 1	1	168245788	168247204	+	TC01003486.hg	ENSG00000214262	ENST00000604892	transcribed_processed_pseudogene		9.48	9.27	1.15	0.64283	0.889527		9.29	9.27	1.01	0.624575	0.915623		9.27	9.27	-1	0.281639	0.630902		9.29	9.48	-1.14	0.055447	0.276479
ANKRD36BP2	ankyrin repeat domain 36B pseudogene 2	2	88765868	88806612	+	TC02000547.hg	ENSG00000230006	ENST00000622311	transcribed_unprocessed_pseudogene		6.52	6.48	1.03	0.679976	0.903571		6.25	6.17	1.06	0.958776	0.993521		6.17	6.48	-1.24	0.039338	0.263427		6.25	6.52	-1.2	0.029335	0.192549
ANKRD36BP2	ankyrin repeat domain 36B pseudogene 2	2	88765868	88806612	+	TC02003392.hg	ENSG00000230006	ENST00000622311	transcribed_unprocessed_pseudogene		6.2	6.08	1.09	0.314626	0.742237		5.84	5.81	1.02	0.731889	0.942333		5.81	6.08	-1.2	0.014374	0.165158		5.84	6.2	-1.28	0.009974	0.103503
ANKRD36C	ankyrin repeat domain 36C	2	95851166	95991793	+	TC02002098.hg	ENSG00000174501	ENST00000456556	protein_coding		10.1	9.9	1.15	0.156937	0.637985		9.08	9.18	-1.07	0.530635	0.888625		9.18	9.9	-1.65	0.001332	0.054279		9.08	10.1	-2.03	0.000748	0.024988
ANKRD36C	ankyrin repeat domain 36C					TC02004412.hg					5.17	4.88	1.22	0.114359	0.603638		4.92	4.7	1.16	0.605833	0.90984		4.7	4.88	-1.13	0.294809	0.64179		4.92	5.17	-1.19	0.027417	0.185329
ANKRD37	ankyrin repeat domain 37	4	185396484	185400241	+	TC04000905.hg	ENSG00000186352	ENST00000335174	protein_coding		5.7	5.96	-1.19	0.119404	0.60785		6	6.16	-1.12	0.203702	0.79505		6.16	5.96	1.15	0.533223	0.80903		6	5.7	1.23	0.018756	0.148239
ANKRD39	ankyrin repeat domain 39	2	96836611	96858014	+	TC02005038.hg	ENSG00000213337	ENST00000443120	protein_coding		5.84	6.14	-1.23	0.046985	0.534206		6.06	6.03	1.02	0.789976	0.956509		6.03	6.14	-1.08	0.899068	0.967526		6.06	5.84	1.16	0.076478	0.329561
ANKRD40	ankyrin repeat domain 40	17	50693190	50707924	+	TC17001696.hg	ENSG00000154945	ENST00000285243	protein_coding		10.15	10.08	1.05	0.160521	0.640478		10.17	9.96	1.16	0.321915	0.826998		9.96	10.08	-1.09	0.605702	0.847239		10.17	10.15	1.01	0.416816	0.734442
ANKRD42	ankyrin repeat domain 42	11	83193876	83256099	+	TC11000858.hg	ENSG00000137494	ENST00000260047	protein_coding		7.64	7.77	-1.1	0.391132	0.783011		7.68	7.77	-1.06	0.402139	0.848574		7.77	7.77	-1	0.888592	0.963798		7.68	7.64	1.03	0.773421	0.922081
ANKRD44	ankyrin repeat domain 44	2	196987488	197310666	+	TC02002645.hg	ENSG00000065413	ENST00000282272	protein_coding		5.96	6.24	-1.22	0.043979	0.53114		7.47	8.09	-1.54	0.055647	0.778087		8.09	6.24	3.6	1.7e-05	0.008034		7.47	5.96	2.86	0.001453	0.035694
ANKRD44	ankyrin repeat domain 44					TC02004761.hg					6.47	7.12	-1.58	0.00381	0.48515		8.73	9.42	-1.61	0.06185	0.778087		9.42	7.12	4.93	4e-06	0.004723		8.73	6.47	4.82	0.000108	0.009561
ANKRD44-IT1	ANKRD44 intronic transcript 1	2	197250858	197302519	+	TC02002646.hg	ENSG00000236977	ENST00000428191	sense_intronic		5.57	5.46	1.08	0.80615	0.947666		5.72	5.66	1.04	0.554884	0.895988		5.66	5.46	1.15	0.17042	0.516199		5.72	5.57	1.11	0.596847	0.840968
ANKRD44-IT1	ANKRD44 intronic transcript 1	2	197250858	197302519	+	TC02004764.hg	ENSG00000236977	ENST00000428191	sense_intronic		4.52	4.54	-1.02	0.873393	0.96691		4.66	4.67	-1.01	0.206217	0.796166		4.67	4.54	1.09	0.038085	0.25915		4.66	4.52	1.1	0.203371	0.536368
ANKRD45	ankyrin repeat domain 45					TC01003529.hg					5.69	5.9	-1.15	0.143903	0.627998		5.58	5.69	-1.08	0.09727	0.778087		5.69	5.9	-1.16	0.047343	0.287808		5.58	5.69	-1.08	0.088032	0.355389
ANKRD46; GAPDHP62	ankyrin repeat domain 46; glyceraldehyde 3 phosphate dehydrogenase pseudogene 62					TC08001479.hg					6.03	6.12	-1.07	0.156783	0.637943		6.12	6.16	-1.03	0.400993	0.848462		6.16	6.12	1.03	0.730631	0.902651		6.12	6.03	1.07	0.210685	0.545614
ANKRD49	ankyrin repeat domain 49	11	94494008	94499577	+	TC11000919.hg	ENSG00000168876	ENST00000544253	protein_coding		7.45	7.6	-1.11	0.515459	0.837662		7.17	7.3	-1.1	0.200742	0.79505		7.3	7.6	-1.23	0.272252	0.622778		7.17	7.45	-1.21	0.203137	0.536187
ANKRD50	ankyrin repeat domain 50	4	124664052	124712732	+	TC04001530.hg	ENSG00000151458	ENST00000504087	protein_coding		8.86	9.06	-1.15	0.490893	0.827588		8.94	8.99	-1.04	0.133517	0.779521		8.99	9.06	-1.05	0.306651	0.652618		8.94	8.86	1.05	0.983142	0.994986
ANKRD52	ankyrin repeat domain 52	12	56237807	56258391	+	TC12001599.hg	ENSG00000139645	ENST00000267116	protein_coding		7.76	7.99	-1.17	0.453493	0.810407		9.19	9.08	1.08	0.935083	0.988281		9.08	7.99	2.14	0.000567	0.035511		9.19	7.76	2.7	0.000953	0.028414
ANKRD53	ankyrin repeat domain 53	2	70978380	70985499	+	TC02000424.hg	ENSG00000144031	ENST00000272421	protein_coding		5.86	5.61	1.19	0.105202	0.592877		5.63	5.51	1.09	0.541616	0.891637		5.51	5.61	-1.07	0.03022	0.233787		5.63	5.86	-1.17	0.023319	0.168268
ANKRD54	ankyrin repeat domain 54	22	37830855	37844431	+	TC22001341.hg	ENSG00000100124	ENST00000215941	protein_coding		7.5	7.62	-1.09	0.738663	0.924586		8.13	8.19	-1.04	0.893585	0.97928		8.19	7.62	1.48	0.00019	0.02087		8.13	7.5	1.55	0.018618	0.147594
ANKRD54; MIR658	ankyrin repeat domain 54; microRNA 658	22	37830855	37844431	+	TC22000778.hg	ENSG00000100124	ENST00000215941	protein_coding		6.99	7	-1.01	0.94054	0.986209		7.45	7.42	1.02	0.941807	0.990073		7.42	7	1.34	0.00109	0.049053		7.45	6.99	1.38	0.017701	0.143878
ANKRD55	ankyrin repeat domain 55	5	56099678	56233359	+	TC05001369.hg	ENSG00000164512	ENST00000341048	protein_coding		4.95	4.89	1.04	0.286991	0.72405		4.81	4.86	-1.03	0.243062	0.806856		4.86	4.89	-1.03	0.477104	0.775923		4.81	4.95	-1.1	0.000741	0.024905
ANKRD6	ankyrin repeat domain 6					TC06000797.hg					4.89	4.85	1.03	0.480856	0.823113		4.88	4.86	1.01	0.827983	0.9656		4.86	4.85	1.01	0.702746	0.891139		4.88	4.89	-1.01	0.833115	0.946303
ANKRD60	ankyrin repeat domain 60	20	58218495	58228653	+	TC20000983.hg	ENSG00000124227	ENST00000457363	protein_coding		5.12	5.26	-1.1	0.485768	0.824912		5.26	5.14	1.09	0.190427	0.792467		5.14	5.26	-1.09	0.361434	0.696604		5.26	5.12	1.11	0.305048	0.645814
ANKRD61	ankyrin repeat domain 61	7	6031376	6036386	+	TC07000061.hg	ENSG00000157999	ENST00000409061	protein_coding		3.81	3.71	1.07	0.22764	0.687937		3.73	3.7	1.02	0.944069	0.99063		3.7	3.71	-1.01	0.453328	0.760611		3.73	3.81	-1.05	0.893234	0.967387
ANKRD62	ankyrin repeat domain 62	18	12093853	12127939	+	TC18000061.hg	ENSG00000181626	ENST00000587848	protein_coding		4.4	4.42	-1.01	0.185906	0.657622		4.37	4.49	-1.09	0.124037	0.778087		4.49	4.42	1.05	0.04655	0.285505		4.37	4.4	-1.02	0.884081	0.964021
ANKRD62P1-PARP4P3	ANKRD62P1-PARP4P3 readthrough, transcribed pseudogene	22	16671090	16679493	+	TC22001195.hg	ENSG00000259271	ENST00000434304	transcribed_unprocessed_pseudogene		4.5	4.59	-1.07	0.048784	0.536238		4.47	4.55	-1.06	0.097187	0.778087		4.55	4.59	-1.03	0.764173	0.917202		4.47	4.5	-1.02	0.993393	0.997967
ANKRD62P1-PARP4P3	ANKRD62P1-PARP4P3 readthrough, transcribed pseudogene					TC22000464.hg					4.69	4.72	-1.02	0.455341	0.810961		4.73	4.73	1	0.43388	0.858429		4.73	4.72	1.01	0.530415	0.807618		4.73	4.69	1.03	0.487592	0.781169
ANKRD63	ankyrin repeat domain 63	15	40281444	40282586	+	TC15001232.hg	ENSG00000230778	ENST00000434396	protein_coding		5.38	5.22	1.12	0.078881	0.569542		5.35	5.32	1.02	0.701719	0.935686		5.32	5.22	1.07	0.200612	0.550776		5.35	5.38	-1.03	0.993943	0.998159
ANKRD65	ankyrin repeat domain 65	1	1418420	1421444	+	TC01002097.hg	ENSG00000235098	ENST00000520296	protein_coding		5.12	5.16	-1.02	0.671857	0.900929		5.18	5.13	1.03	0.76765	0.950576		5.13	5.16	-1.02	0.785654	0.926134		5.18	5.12	1.04	0.709617	0.894058
ANKRD66	ankyrin repeat domain 66	6	46746917	46759506	+	TC06000630.hg	ENSG00000230062	ENST00000565422	protein_coding		4.2	4.21	-1.01	0.546073	0.85013		4.15	4.26	-1.08	0.389941	0.844433		4.26	4.21	1.04	0.268912	0.619257		4.15	4.2	-1.03	0.727497	0.90194
ANKRD66	ankyrin repeat domain 66					TC06002814.hg					3.93	4.1	-1.12	0.188764	0.659297		4.1	4.1	1	0.241394	0.806421		4.1	4.1	-1	0.621681	0.855282		4.1	3.93	1.12	0.331883	0.669247
ANKRD7	ankyrin repeat domain 7	7	118224731	118242692	+	TC07000729.hg	ENSG00000106013	ENST00000417525	protein_coding		5.12	4.91	1.16	0.177232	0.651891		5.03	4.89	1.1	0.477281	0.872249		4.89	4.91	-1.01	0.846033	0.948976		5.03	5.12	-1.06	0.465779	0.768235
ANKRD9	ankyrin repeat domain 9	14	102507111	102509235	+	TC14001531.hg	ENSG00000156381	ENST00000559404	protein_coding		6.41	6.19	1.16	0.297995	0.730171		6.38	6.26	1.09	0.212052	0.797327		6.26	6.19	1.04	0.775024	0.921286		6.38	6.41	-1.02	0.994567	0.99835
ANKS1A	ankyrin repeat and sterile alpha motif domain containing 1A	6	34889265	35091413	+	TC06000510.hg	ENSG00000064999	ENST00000360359	protein_coding		6.9	7.14	-1.18	0.316896	0.743498		6.63	6.88	-1.19	0.100576	0.778087		6.88	7.14	-1.2	0.890019	0.964323		6.63	6.9	-1.2	0.232901	0.572813
ANKS1B	ankyrin repeat and sterile alpha motif domain containing 1B					TC12001862.hg					4.7	4.65	1.04	0.452034	0.809855		4.76	4.67	1.06	0.125436	0.778087		4.67	4.65	1.01	0.431663	0.745545		4.76	4.7	1.04	0.134729	0.441647
ANKS3	ankyrin repeat and sterile alpha motif domain containing 3	16	4696512	4727169	+	TC16001760.hg	ENSG00000168096	ENST00000590803	protein_coding		6.65	6.48	1.13	0.472154	0.818532		6.8	6.83	-1.03	0.58688	0.904015		6.83	6.48	1.28	0.005326	0.103088		6.8	6.65	1.1	0.018192	0.146005
ANKS3	ankyrin repeat and sterile alpha motif domain containing 3					TC16000833.hg					6.17	6.16	1.01	0.861613	0.963016		6.3	6.35	-1.04	0.323301	0.827102		6.35	6.16	1.14	0.013261	0.158768		6.3	6.17	1.09	0.038149	0.223065
ANKS4B	ankyrin repeat and sterile alpha motif domain containing 4B	16	21233665	21253845	+	TC16000228.hg	ENSG00000175311	ENST00000311620	protein_coding		5.05	4.93	1.08	0.328297	0.749842		5.02	5.01	1.01	0.731905	0.942333		5.01	4.93	1.05	0.406823	0.727803		5.02	5.05	-1.02	0.780616	0.925312
ANKS6	ankyrin repeat and sterile alpha motif domain containing 6	9	98732019	98796539	+	TC09001408.hg	ENSG00000165138	ENST00000353234	protein_coding		6.77	6.74	1.02	0.319131	0.744382		6.77	6.74	1.02	0.604414	0.909156		6.74	6.74	1	0.746653	0.90979		6.77	6.77	1	0.998089	0.999515
ANKUB1	ankyrin repeat and ubiquitin domain containing 1	3	149761100	149792766	+	TC03003144.hg	ENSG00000206199	ENST00000446160	protein_coding		4.14	3.89	1.2	0.239255	0.695194		3.98	3.83	1.11	0.37653	0.841254		3.83	3.89	-1.04	0.401197	0.724737		3.98	4.14	-1.12	0.067131	0.307006
ANKUB1	ankyrin repeat and ubiquitin domain containing 1	3	149845787	149851657	+	TC03003397.hg	ENSG00000206199	ENST00000473672	protein_coding		4.52	4.93	-1.32	0.020077	0.505176		4.75	4.83	-1.06	0.874101	0.975558		4.83	4.93	-1.07	0.985735	0.996032		4.75	4.52	1.17	0.109712	0.397951
ANKUB1	ankyrin repeat and ubiquitin domain containing 1					TC03003396.hg					3.8	3.76	1.03	0.306067	0.736657		3.88	3.86	1.01	0.762345	0.949458		3.86	3.76	1.08	0.030887	0.235827		3.88	3.8	1.06	0.156489	0.475378
ANKZF1	ankyrin repeat and zinc finger domain containing 1	2	219229838	219236651	+	TC02001320.hg	ENSG00000163516	ENST00000463792	protein_coding		6.49	6.58	-1.07	0.524239	0.842169		6.16	6.31	-1.11	0.194459	0.792693		6.31	6.58	-1.21	0.172352	0.518498		6.16	6.49	-1.26	0.003008	0.053163
ANLN	anillin actin binding protein	7	36389806	36453791	+	TC07000235.hg	ENSG00000011426	ENST00000265748	protein_coding		7.56	8.54	-1.98	0.780786	0.940099		7.1	7.34	-1.18	0.632597	0.917467		7.34	8.54	-2.3	0.271348	0.621831		7.1	7.56	-1.37	0.275519	0.617069
ANO1	anoctamin 1, calcium activated chloride channel	11	70078302	70189528	+	TC11000721.hg	ENSG00000131620	ENST00000355303	protein_coding		4.77	5.09	-1.25	0.156152	0.637406		5.4	5.67	-1.21	0.350339	0.834191		5.67	5.09	1.49	0.105997	0.420155		5.4	4.77	1.55	0.0326	0.204278
ANO1	anoctamin 1, calcium activated chloride channel	11	70078302	70189528	+	TC11002761.hg	ENSG00000131620	ENST00000355303	protein_coding		4.78	5.24	-1.38	0.101026	0.58711		5.72	5.95	-1.17	0.372664	0.840234		5.95	5.24	1.63	0.086231	0.382113		5.72	4.78	1.92	0.026827	0.182983
ANO10	anoctamin 10					TC03001334.hg					9.41	9.25	1.12	0.972987	0.994446		9.55	9.8	-1.19	0.875177	0.975891		9.8	9.25	1.46	0.081041	0.372051		9.55	9.41	1.1	0.057327	0.281639
ANO2	anoctamin 2, calcium activated chloride channel	12	5562654	5946232	+	TC12001129.hg	ENSG00000047617	ENST00000356134	protein_coding		4.37	4.4	-1.02	0.507595	0.834007		4.41	4.34	1.05	0.215498	0.797327		4.34	4.4	-1.04	0.104781	0.41811		4.41	4.37	1.03	0.617282	0.850037
ANO3	anoctamin 3	11	26309599	26660680	+	TC11000275.hg	ENSG00000134343	ENST00000525139	protein_coding		7.36	6.56	1.74	0.697456	0.909154		5.5	5.63	-1.1	0.355854	0.835922		5.63	6.56	-1.9	0.036816	0.254847		5.5	7.36	-3.63	0.022875	0.166292
ANO4	anoctamin 4	12	100794958	101128287	+	TC12000780.hg	ENSG00000151572	ENST00000392977	protein_coding		10.85	8.76	4.26	0.127979	0.612635		10.85	9.54	2.48	0.274782	0.815375		9.54	8.76	1.72	0.306896	0.652701		10.85	10.85	1	0.847095	0.951856
ANO5	anoctamin 5	11	22193176	22283357	+	TC11000261.hg	ENSG00000171714	ENST00000324559	protein_coding		4.47	4.52	-1.04	0.715527	0.91708		4.5	4.55	-1.03	0.517533	0.885359		4.55	4.52	1.02	0.73719	0.905667		4.5	4.47	1.02	0.949325	0.985428
ANO6	anoctamin 6	12	45216020	45440404	+	TC12000329.hg	ENSG00000177119	ENST00000425752	protein_coding		11.69	11.35	1.27	0.21595	0.679318		12.02	11.86	1.12	0.087038	0.778087		11.86	11.35	1.42	0.00649	0.113019		12.02	11.69	1.25	0.101811	0.382628
ANO7	anoctamin 7	2	241188509	241225376	+	TC02001476.hg	ENSG00000146205	ENST00000274979	protein_coding		5.45	5.39	1.04	0.076711	0.567022		5.51	5.39	1.09	0.154718	0.78458		5.39	5.39	-1	0.791257	0.928665		5.51	5.45	1.04	0.375413	0.704975
ANO7P1	anoctamin 7 pseudogene 1	1	16215909	16217160	+	TC01002260.hg	ENSG00000237276	ENST00000442385	transcribed_unprocessed_pseudogene		6.48	6.52	-1.03	0.776712	0.938682		6.49	6.6	-1.08	0.548522	0.89433		6.6	6.52	1.06	0.856038	0.95278		6.49	6.48	1.01	0.800714	0.934185
ANO8	anoctamin 8	19	17323223	17334737	+	TC19001273.hg	ENSG00000074855	ENST00000597643	protein_coding		6.14	6.16	-1.02	0.453471	0.810407		6.07	6.16	-1.06	0.152898	0.78458		6.16	6.16	-1	0.73144	0.903106		6.07	6.14	-1.05	0.52564	0.803446
ANO9	anoctamin 9	11	417938	441996	+	TC11001232.hg	ENSG00000185101	ENST00000532094	protein_coding		5.13	5.01	1.08	0.076079	0.566449		5.2	4.96	1.19	0.088669	0.778087		4.96	5.01	-1.04	0.256132	0.606959		5.2	5.13	1.05	0.924819	0.977685
ANOS1	anosmin 1	X	8528874	8732186	+	TC0X000829.hg	ENSG00000011201	ENST00000262648	protein_coding		4.76	4.59	1.13	0.033876	0.523114		5.27	4.74	1.45	0.584846	0.903574		4.74	4.59	1.11	0.257813	0.608747		5.27	4.76	1.42	0.178474	0.505579
ANP32A	acidic nuclear phosphoprotein 32 family member A	15	68778535	68820895	+	TC15001594.hg	ENSG00000140350	ENST00000465139	protein_coding		9.12	9.26	-1.1	0.339395	0.755894		8.67	8.84	-1.12	0.11301	0.778087		8.84	9.26	-1.33	0.170246	0.516087		8.67	9.12	-1.37	0.000683	0.023845
ANP32A-IT1	ANP32A intronic transcript 1					TC15001596.hg					4.53	4.49	1.03	0.86866	0.965147		4.1	4.24	-1.1	0.134238	0.779521		4.24	4.49	-1.19	0.138856	0.473689		4.1	4.53	-1.35	0.0024	0.046974
ANP32AP1	acidic nuclear phosphoprotein 32 family member A pseudogene 1	15	35181799	35238197	+	TC15000248.hg	ENSG00000259516	ENST00000560832	transcribed_processed_pseudogene		5.8	5.95	-1.11	0.423073	0.797059		5.58	5.69	-1.08	0.263894	0.811931		5.69	5.95	-1.2	0.319652	0.6632		5.58	5.8	-1.16	0.04859	0.256081
ANP32B	acidic nuclear phosphoprotein 32 family member B	9	97983361	98015943	+	TC09000495.hg	ENSG00000136938	ENST00000339399	protein_coding		11.64	11.57	1.05	0.361322	0.767502		11.52	11.19	1.26	0.291374	0.819625		11.19	11.57	-1.3	0.101873	0.412031		11.52	11.64	-1.09	0.140495	0.451155
ANP32C	acidic nuclear phosphoprotein 32 family member C	4	164197007	164197711	+	TC04001702.hg	ENSG00000248546	ENST00000512835	processed_pseudogene		6.86	7.1	-1.18	0.061733	0.549462		6.72	6.87	-1.11	0.179739	0.789936		6.87	7.1	-1.18	0.357547	0.693667		6.72	6.86	-1.1	0.160096	0.481385
ANP32D	acidic nuclear phosphoprotein 32 family member D	12	48472665	48473624	+	TC12000350.hg	ENSG00000139223	ENST00000266594	protein_coding		4.83	4.55	1.22	0.09262	0.578627		4.26	4.55	-1.23	0.231252	0.804359		4.55	4.55	1	0.41849	0.736164		4.26	4.83	-1.49	0.001871	0.040566
ANP32E	acidic nuclear phosphoprotein 32 family member E	1	150218417	150236156	+	TC01003200.hg	ENSG00000143401	ENST00000583931	protein_coding		9.16	9.33	-1.12	0.673986	0.901591		10.06	10.41	-1.27	0.86494	0.973783		10.41	9.33	2.12	0.010466	0.142407		10.06	9.16	1.86	0.000428	0.018491
ANPEP	alanyl (membrane) aminopeptidase	15	89784889	89814862	+	TC15001837.hg	ENSG00000166825	ENST00000300060	protein_coding		11.98	11.8	1.13	0.689527	0.906494		11.27	10.45	1.76	0.213267	0.797327		10.45	11.8	-2.55	0.01622	0.17347		11.27	11.98	-1.64	0.163495	0.485575
ANTXR1	anthrax toxin receptor 1	2	69013178	69249327	+	TC02000403.hg	ENSG00000169604	ENST00000303714	protein_coding		13.88	13.28	1.52	0.097968	0.584178		13.42	13.69	-1.21	0.783886	0.955388		13.69	13.28	1.33	0.713353	0.895228		13.42	13.88	-1.38	0.589245	0.836285
ANTXR2	anthrax toxin receptor 2	4	79901149	80073086	+	TC04001328.hg	ENSG00000163297	ENST00000403729	protein_coding		12.89	12.52	1.29	0.292678	0.727226		11.28	11.32	-1.03	0.895248	0.979524		11.32	12.52	-2.29	4.9e-05	0.01128		11.28	12.89	-3.04	0.000364	0.017125
ANTXRL	anthrax toxin receptor-like	10	46286998	46330129	+	TC10000308.hg	ENSG00000274209	ENST00000620264	protein_coding		4.6	4.53	1.06	0.034878	0.523114		4.69	4.56	1.1	0.279752	0.816426		4.56	4.53	1.02	0.346439	0.684525		4.69	4.6	1.06	0.178087	0.505193
ANTXRLP1	anthrax toxin receptor-like pseudogene 1	10	46233885	46273557	+	TC10001244.hg	ENSG00000263482	ENST00000604933	unprocessed_pseudogene		4.31	4.25	1.04	0.261861	0.710502		4.34	4.22	1.09	0.155155	0.78458		4.22	4.25	-1.02	0.42143	0.738464		4.34	4.31	1.02	0.661691	0.871662
ANXA1	annexin A1	9	73151757	73170393	+	TC09000335.hg	ENSG00000135046	ENST00000257497	protein_coding		14.6	13.7	1.86	0.093435	0.579314		14.12	13.81	1.24	0.13619	0.780652		13.81	13.7	1.08	0.814199	0.936313		14.12	14.6	-1.4	0.039737	0.228801
ANXA10	annexin A10	4	168092515	168187690	+	TC04000836.hg	ENSG00000109511	ENST00000359299	protein_coding		4.25	4.28	-1.02	0.676472	0.902354		4.33	4.34	-1.01	0.406104	0.849642		4.34	4.28	1.05	0.288233	0.636606		4.33	4.25	1.06	0.469166	0.770355
ANXA11	annexin A11	10	80150889	80205572	+	TC10002734.hg	ENSG00000122359	ENST00000372231	protein_coding		7.52	7.38	1.1	0.505662	0.833404		5.98	5.96	1.01	0.701493	0.935619		5.96	7.38	-2.67	0.001175	0.050807		5.98	7.52	-2.9	5.2e-05	0.006589
ANXA11	annexin A11					TC10001461.hg					8.45	8.61	-1.12	0.835045	0.955932		7.27	7.22	1.03	0.877451	0.976254		7.22	8.61	-2.61	0.000968	0.046086		7.27	8.45	-2.27	9e-06	0.003568
ANXA13	annexin A13	8	123680794	123737402	+	TC08001593.hg	ENSG00000104537	ENST00000262219	protein_coding		4.19	4.2	-1.01	0.819841	0.95237		4.27	4.26	1.01	0.213555	0.797327		4.26	4.2	1.04	0.142225	0.478584		4.27	4.19	1.06	0.005376	0.07272
ANXA2	annexin A2	15	60347134	60397986	+	TC15001505.hg	ENSG00000182718	ENST00000396024	protein_coding		15.07	14.86	1.16	0.22785	0.688028		15.81	15.36	1.37	0.140303	0.781391		15.36	14.86	1.41	0.081546	0.372938		15.81	15.07	1.67	0.040008	0.229793
ANXA2; ANXA2P2	annexin A2; annexin A2 pseudogene 2	15	60347134	60397986	+	TC09000149.hg	ENSG00000182718	ENST00000396024	protein_coding		16.41	16.51	-1.07	0.369201	0.771871		17.18	17	1.13	0.443521	0.862477		17	16.51	1.41	0.113555	0.43363		17.18	16.41	1.7	0.087291	0.35384
ANXA2P1	annexin A2 pseudogene 1	4	153307792	153308717	+	TC04001655.hg	ENSG00000213406	ENST00000505539	processed_pseudogene		9.5	9.6	-1.07	0.418719	0.795767		10.46	9.82	1.56	0.223109	0.801576		9.82	9.6	1.16	0.27392	0.62415		10.46	9.5	1.94	0.069976	0.313745
ANXA2P1	annexin A2 pseudogene 1	4	153307792	153308717	+	TC04002792.hg	ENSG00000213406	ENST00000505539	processed_pseudogene		9.32	9.53	-1.16	0.399848	0.787612		10.34	9.92	1.34	0.316057	0.825546		9.92	9.53	1.31	0.231853	0.583736		10.34	9.32	2.03	0.048269	0.255148
ANXA2P2	annexin A2 pseudogene 2	15	60347134	60397986	+	TC09001875.hg	ENSG00000182718	ENST00000396024	protein_coding		16.68	16.7	-1.01	0.373117	0.773875		17.49	17.21	1.21	0.385913	0.84357		17.21	16.7	1.43	0.147295	0.484789		17.49	16.68	1.75	0.110904	0.40029
ANXA2P3	annexin A2 pseudogene 3	10	64825572	64826579	+	TC10000391.hg	ENSG00000216740	ENST00000404883	processed_pseudogene		6.88	6.42	1.38	0.095663	0.581788		7.47	7	1.38	0.079025	0.778087		7	6.42	1.49	0.181367	0.530272		7.47	6.88	1.5	0.044507	0.243772
ANXA2R	annexin A2 receptor	5	43039233	43043170	+	TC05001313.hg	ENSG00000177721	ENST00000314890	protein_coding		5.33	5.11	1.16	0.555893	0.854911		5.05	5.01	1.03	0.843369	0.969198		5.01	5.11	-1.07	0.30552	0.651586		5.05	5.33	-1.21	0.057457	0.281937
ANXA3	annexin A3	4	78551519	78610421	+	TC04000437.hg	ENSG00000138772	ENST00000264908	protein_coding		5.73	5.75	-1.02	0.951731	0.988968		6.06	5.77	1.23	0.793361	0.95719		5.77	5.75	1.01	0.897102	0.966538		6.06	5.73	1.26	0.97757	0.993277
ANXA4	annexin A4					TC02000407.hg					10.44	10.14	1.24	0.088213	0.575916		9.3	9.35	-1.04	0.404472	0.849287		9.35	10.14	-1.72	0.014419	0.165379		9.3	10.44	-2.21	1e-05	0.003621
ANXA5	annexin A5	4	121667955	121697113	+	TC04001514.hg	ENSG00000164111	ENST00000296511	protein_coding		17.25	16.69	1.48	0.0188	0.50362		18	17.92	1.05	0.133263	0.779521		17.92	16.69	2.35	0.000308	0.026486		18	17.25	1.68	0.000666	0.023503
ANXA6	annexin A6	5	151101105	151157882	+	TC05001947.hg	ENSG00000197043	ENST00000354546	protein_coding		14.49	14.43	1.04	0.170628	0.646666		14.71	14.66	1.03	0.417508	0.853186		14.66	14.43	1.17	0.187014	0.536911		14.71	14.49	1.17	0.072939	0.321175
ANXA7	annexin A7	10	73375101	73414067	+	TC10001408.hg	ENSG00000138279	ENST00000372921	protein_coding		11.41	11.21	1.15	0.080596	0.570913		10.8	10.84	-1.03	0.859098	0.972327		10.84	11.21	-1.29	0.058147	0.318263		10.8	11.41	-1.53	0.000563	0.02137
ANXA8; ANXA8L1	annexin A8; annexin A8-like 1	10	47467993	47484055	+	TC10000314.hg	ENSG00000265190	ENST00000585281	protein_coding		5.25	5.19	1.04	0.145039	0.629278		5.43	5.29	1.11	0.94603	0.99106		5.29	5.19	1.07	0.092492	0.393958		5.43	5.25	1.14	0.041178	0.233478
ANXA8; ANXA8L1	annexin A8; annexin A8-like 1	10	47467993	47484055	+	TC10002963.hg	ENSG00000265190	ENST00000585281	protein_coding		5.6	5.45	1.12	0.117991	0.606154		5.73	5.41	1.25	0.312353	0.825014		5.41	5.45	-1.03	0.259818	0.610325		5.73	5.6	1.1	0.065013	0.301703
ANXA8L1	annexin A8-like 1					TC10002601.hg					4.5	4.59	-1.07	0.798179	0.945455		4.37	4.53	-1.11	0.110885	0.778087		4.53	4.59	-1.05	0.956009	0.986094		4.37	4.5	-1.09	0.081246	0.340368
ANXA8L1; ANXA8	annexin A8-like 1; annexin A8	10	47467996	47484158	+	TC10000309.hg	ENSG00000265190	ENST00000611843	protein_coding		5.52	5.48	1.03	0.444921	0.806714		5.69	5.62	1.05	0.63728	0.918561		5.62	5.48	1.1	0.135773	0.468908		5.69	5.52	1.12	0.015829	0.135014
ANXA9	annexin A9	1	150982017	150995634	+	TC01001197.hg	ENSG00000143412	ENST00000368947	protein_coding		4.72	4.63	1.06	0.584647	0.867394		4.65	4.67	-1.02	0.858776	0.97227		4.67	4.63	1.03	0.547538	0.816417		4.65	4.72	-1.05	0.699835	0.889119
AOAH	acyloxyacyl hydrolase (neutrophil)	7	36512999	36724548	+	TC07001285.hg	ENSG00000136250	ENST00000617537	protein_coding		4.37	4.3	1.05	0.078335	0.568915		4.4	4.33	1.05	0.478459	0.872954		4.33	4.3	1.02	0.221949	0.5742		4.4	4.37	1.02	0.331867	0.669243
AOAH-IT1	AOAH intronic transcript 1	7	36597834	36600120	+	TC07001286.hg	ENSG00000230539	ENST00000449672	sense_intronic		3.61	3.7	-1.07	0.42728	0.799196		3.77	3.74	1.02	0.569657	0.899505		3.74	3.7	1.03	0.216152	0.568023		3.77	3.61	1.12	0.769027	0.920091
AOC1	amine oxidase, copper containing 1					TC07001008.hg					5.06	4.91	1.11	0.039741	0.52671		5.08	4.97	1.08	0.195511	0.793115		4.97	4.91	1.04	0.422076	0.738985		5.08	5.06	1.02	0.555286	0.819067
AOC2	amine oxidase, copper containing 2 (retina-specific)	17	42844600	42850707	+	TC17000539.hg	ENSG00000131480	ENST00000253799	protein_coding		4.22	4.27	-1.03	0.701326	0.911068		4.52	4.3	1.16	0.279693	0.816426		4.3	4.27	1.02	0.296873	0.643843		4.52	4.22	1.23	0.201855	0.534795
AOC3	amine oxidase, copper containing 3	17	42851184	42858124	+	TC17000540.hg	ENSG00000131471	ENST00000308423	protein_coding		6	5.84	1.11	0.156651	0.637943		6.26	6.06	1.15	0.205406	0.79507		6.06	5.84	1.16	0.095705	0.400463		6.26	6	1.2	0.190326	0.521373
AOC4P	amine oxidase, copper containing 4, pseudogene	17	42867145	42869217	+	TC17000541.hg	ENSG00000260105	ENST00000585538	transcribed_unprocessed_pseudogene		5.15	5.21	-1.04	0.375715	0.77486		5.35	5.28	1.05	0.166559	0.787972		5.28	5.21	1.05	0.309966	0.655322		5.35	5.15	1.15	0.004616	0.066949
AOC4P	amine oxidase, copper containing 4, pseudogene	17	42865922	42867706	+	TC17002213.hg	ENSG00000260105	ENST00000569586	transcribed_unprocessed_pseudogene		4.57	4.62	-1.04	0.383231	0.779455		4.71	4.65	1.04	0.161631	0.786349		4.65	4.62	1.02	0.673099	0.878738		4.71	4.57	1.1	0.085692	0.349971
AOX1	aldehyde oxidase 1	2	200585868	200671495	+	TC02001162.hg	ENSG00000138356	ENST00000374700	protein_coding		8.08	9.15	-2.1	0.178321	0.652034		6.53	6.71	-1.14	0.551747	0.895316		6.71	9.15	-5.41	0.015802	0.171201		6.53	8.08	-2.93	0.001562	0.036925
AOX2P	aldehyde oxidase 2 pseudogene	2	200738608	200791630	+	TC02001164.hg	ENSG00000243478	ENST00000487742	transcribed_unitary_pseudogene		4.2	4.12	1.06	0.068547	0.556614		4.25	4.14	1.08	0.172165	0.788522		4.14	4.12	1.02	0.549265	0.817585		4.25	4.2	1.03	0.385775	0.712115
AOX2P	aldehyde oxidase 2 pseudogene	2	200738608	200791630	+	TC02003762.hg	ENSG00000243478	ENST00000487742	transcribed_unitary_pseudogene		4.11	4.03	1.06	0.185239	0.656988		4.16	4.09	1.05	0.178534	0.789936		4.09	4.03	1.04	0.498904	0.78909		4.16	4.11	1.03	0.2224	0.559651
AP001092.5						TC11000608.hg					4.54	4.51	1.02	0.755584	0.930852		4.66	4.89	-1.17	0.107086	0.778087		4.89	4.51	1.3	0.011809	0.150311		4.66	4.54	1.09	0.165887	0.488915
AP003774.7						TC11001907.hg					5.58	5.4	1.14	0.039341	0.52671		5.38	5.26	1.09	0.124475	0.778087		5.26	5.4	-1.1	0.081892	0.373706		5.38	5.58	-1.15	0.088119	0.355614
AP1AR	adaptor-related protein complex 1 associated regulatory protein	4	112231737	112270047	+	TC04000579.hg	ENSG00000138660	ENST00000274000	protein_coding		7.06	7.3	-1.19	0.037708	0.525179		7.15	7.34	-1.14	0.245234	0.806858		7.34	7.3	1.03	0.996072	0.998852		7.15	7.06	1.07	0.455126	0.761403
AP1B1	adaptor-related protein complex 1, beta 1 subunit	22	29327865	29367275	+	TC22000634.hg	ENSG00000100280	ENST00000405198	protein_coding		7.86	7.77	1.07	0.673476	0.901422		8.28	8.22	1.05	0.606568	0.909995		8.22	7.77	1.37	0.03472	0.248288		8.28	7.86	1.34	0.004898	0.06916
AP1B1P1	adaptor-related protein complex 1, beta 1 subunit pseudogene 1					TC22000239.hg					6.15	6.06	1.07	0.069714	0.558813		6.23	6.14	1.06	0.317071	0.825896		6.14	6.06	1.05	0.0765	0.361661		6.23	6.15	1.05	0.128337	0.431457
AP1G1	adaptor-related protein complex 1, gamma 1 subunit	16	71729000	71809201	+	TC16001252.hg	ENSG00000166747	ENST00000299980	protein_coding		12.5	12.19	1.24	0.384907	0.779768		12.77	12.5	1.21	0.102081	0.778087		12.5	12.19	1.25	0.255091	0.606089		12.77	12.5	1.21	0.064454	0.300244
AP1G2	adaptor-related protein complex 1, gamma 2 subunit	14	23559565	23568070	+	TC14002205.hg	ENSG00000213983	ENST00000308724	protein_coding		6.21	6.09	1.08	0.525043	0.84253		5.83	5.79	1.03	0.493997	0.877518		5.79	6.09	-1.23	0.028429	0.227301		5.83	6.21	-1.3	0.013319	0.122418
AP1M1	adaptor-related protein complex 1, mu 1 subunit	19	16197578	16245907	+	TC19000320.hg	ENSG00000072958	ENST00000291439	protein_coding		10.2	10.01	1.14	0.293695	0.72773		9.99	9.96	1.02	0.314509	0.825546		9.96	10.01	-1.03	0.968658	0.989959		9.99	10.2	-1.16	0.276017	0.617385
AP1M2	adaptor-related protein complex 1, mu 2 subunit	19	10572671	10587315	+	TC19001171.hg	ENSG00000129354	ENST00000590923	protein_coding		4.54	4.5	1.03	0.308261	0.738116		4.52	4.46	1.04	0.569056	0.899483		4.46	4.5	-1.03	0.731612	0.903208		4.52	4.54	-1.02	0.528794	0.80518
AP1S1	adaptor-related protein complex 1 sigma 1 subunit	7	101154397	101161277	+	TC07000644.hg	ENSG00000106367	ENST00000337619	protein_coding		7.48	7.26	1.17	0.200234	0.668061		7.49	7.2	1.22	0.366762	0.838243		7.2	7.26	-1.04	0.964013	0.988454		7.49	7.48	1.01	0.577414	0.830631
AP1S2	adaptor-related protein complex 1 sigma 2 subunit	17	60101759	60102919	+	TC17001760.hg	ENSG00000280852	ENST00000634326	transcribed_processed_pseudogene		5.89	6.17	-1.22	0.668415	0.899111		5.32	5.38	-1.04	0.257428	0.809709		5.38	6.17	-1.72	0.204332	0.555025		5.32	5.89	-1.48	0.027273	0.184707
AP1S2	adaptor-related protein complex 1 sigma 2 subunit					TC0X000882.hg					7.37	7.63	-1.19	0.554184	0.854154		6.79	6.97	-1.13	0.563125	0.897812		6.97	7.63	-1.58	0.152659	0.492159		6.79	7.37	-1.49	0.089706	0.359014
AP1S3	adaptor-related protein complex 1 sigma 3 subunit					TC02002819.hg					5.63	5.65	-1.01	0.604344	0.874939		5.63	5.65	-1.01	0.987747	0.998499		5.65	5.65	-1	0.869555	0.957479		5.63	5.63	-1	0.702708	0.890774
AP2A1	adaptor-related protein complex 2, alpha 1 subunit	19	49766968	49807112	+	TC19000747.hg	ENSG00000196961	ENST00000354293	protein_coding		9.65	9.52	1.1	0.309066	0.738626		9.55	9.58	-1.02	0.752531	0.94684		9.58	9.52	1.04	0.688072	0.885389		9.55	9.65	-1.08	0.347348	0.68255
AP2A2	adaptor-related protein complex 2, alpha 2 subunit	CHR_HSCHR11_3_CTG1	959437	1019087	+	TC11000036.hg	ENSG00000281385	ENST00000629952	protein_coding		9.07	8.89	1.14	0.167346	0.644497		8.92	8.79	1.09	0.14043	0.781391		8.79	8.89	-1.07	0.044914	0.280647		8.92	9.07	-1.11	0.760647	0.916495
AP2B1	adaptor-related protein complex 2, beta 1 subunit	17	35587274	35726409	+	TC17000399.hg	ENSG00000006125	ENST00000621914	protein_coding		14.31	14.15	1.12	0.039833	0.52671		13.79	13.59	1.15	0.065956	0.778087		13.59	14.15	-1.47	0.021908	0.20136		13.79	14.31	-1.43	0.000557	0.021244
AP2M1	adaptor-related protein complex 2, mu 1 subunit					TC03000994.hg					11.12	11.09	1.03	0.790073	0.942768		11.56	11.5	1.04	0.835798	0.967186		11.5	11.09	1.33	0.007018	0.118122		11.56	11.12	1.35	0.005362	0.072677
AP2S1	adaptor-related protein complex 2 sigma 1 subunit	19	46838136	46850777	+	TC19001658.hg	ENSG00000042753	ENST00000352203	protein_coding		10.84	10.7	1.1	0.042875	0.52955		10.94	10.88	1.04	0.147104	0.784311		10.88	10.7	1.13	0.123644	0.448777		10.94	10.84	1.07	0.29268	0.634265
AP3B1	adaptor-related protein complex 3, beta 1 subunit	5	78000525	78294755	+	TC05001513.hg	ENSG00000132842	ENST00000255194	protein_coding		11.5	11.44	1.04	0.356999	0.765889		11.56	11.48	1.05	0.764226	0.949902		11.48	11.44	1.03	0.088333	0.386329		11.56	11.5	1.04	0.31592	0.655425
AP3B2	adaptor-related protein complex 3, beta 2 subunit	15	82659281	82709914	+	TC15001756.hg	ENSG00000103723	ENST00000261722	protein_coding		4.84	4.73	1.08	0.082716	0.572181		4.8	4.68	1.09	0.565178	0.898168		4.68	4.73	-1.04	0.856832	0.952892		4.8	4.84	-1.02	0.463133	0.766691
AP3B2	adaptor-related protein complex 3, beta 2 subunit	15	82659281	82709914	+	TC15002667.hg	ENSG00000103723	ENST00000261722	protein_coding		4.42	4.32	1.07	0.784923	0.94144		4.36	4.31	1.04	0.855226	0.971292		4.31	4.32	-1.01	0.735629	0.905163		4.36	4.42	-1.04	0.914098	0.974968
AP3D1	adaptor-related protein complex 3, delta 1 subunit	19	2100988	2151557	+	TC19001021.hg	ENSG00000065000	ENST00000345016	protein_coding		11.47	11.39	1.06	0.167993	0.644952		12	11.65	1.27	0.176397	0.789131		11.65	11.39	1.2	0.031604	0.237632		12	11.47	1.44	0.009275	0.099059
AP3M1	adaptor-related protein complex 3, mu 1 subunit	10	74120255	74151063	+	TC10001423.hg	ENSG00000185009	ENST00000355264	protein_coding		11.44	11.27	1.13	0.158202	0.638787		11.46	11.41	1.04	0.48479	0.874935		11.41	11.27	1.1	0.209677	0.560855		11.46	11.44	1.01	0.893286	0.967387
AP3M2	adaptor-related protein complex 3, mu 2 subunit	8	42152946	42171182	+	TC08000324.hg	ENSG00000070718	ENST00000518421	protein_coding		7.92	7.73	1.14	0.202348	0.669189		7.8	7.91	-1.08	0.480988	0.873752		7.91	7.73	1.13	0.943833	0.981855		7.8	7.92	-1.09	0.259233	0.601026
AP3S1	adaptor-related protein complex 3, sigma 1 subunit	5	115841481	115914081	+	TC05000548.hg	ENSG00000177879	ENST00000316788	protein_coding		8.41	8.16	1.18	0.389408	0.78157		8.16	7.97	1.14	0.691961	0.933164		7.97	8.16	-1.14	0.214503	0.566085		8.16	8.41	-1.18	0.104077	0.387694
AP3S2	adaptor-related protein complex 3, sigma 2 subunit	15	89830599	89894342	+	TC15002782.hg	ENSG00000157823	ENST00000336418	protein_coding		9.97	9.9	1.05	0.178853	0.65251		9.81	9.6	1.16	0.204456	0.79505		9.6	9.9	-1.24	0.534894	0.810035		9.81	9.97	-1.11	0.044016	0.2424
AP3S2	adaptor-related protein complex 3, sigma 2 subunit	15	89834308	89912882	+	TC15002699.hg	ENSG00000250021	ENST00000398333	protein_coding		10.95	10.71	1.18	0.175007	0.650364		10.8	10.55	1.18	0.151492	0.784311		10.55	10.71	-1.12	0.570404	0.829519		10.8	10.95	-1.11	0.03653	0.21824
AP4B1	adaptor-related protein complex 4, beta 1 subunit	1	113894748	113904998	+	TC01003008.hg	ENSG00000134262	ENST00000369569	protein_coding		6.27	6.21	1.04	0.686269	0.905647		6.47	6.7	-1.18	0.571104	0.899739		6.7	6.21	1.4	0.000864	0.043325		6.47	6.27	1.15	0.015373	0.132816
AP4B1-AS1	AP4B1 antisense RNA 1	1	113856635	113901237	+	TC01001001.hg	ENSG00000226167	ENST00000419536	antisense		3.83	3.79	1.03	0.637926	0.887242		3.85	3.87	-1.01	0.425804	0.855988		3.87	3.79	1.06	0.109857	0.426433		3.85	3.83	1.01	0.523786	0.802483
AP4B1-AS1	AP4B1 antisense RNA 1	1	113856635	113901237	+	TC01004638.hg	ENSG00000226167	ENST00000419536	antisense		3.96	4.04	-1.06	0.481788	0.82343		4.02	4.02	1	0.352257	0.834559		4.02	4.04	-1.02	0.138866	0.473699		4.02	3.96	1.05	0.157464	0.476849
AP4E1	adaptor-related protein complex 4, epsilon 1 subunit	15	50908673	51003217	+	TC15000399.hg	ENSG00000081014	ENST00000561393	protein_coding		7.7	7.8	-1.07	0.654213	0.893412		9.01	8.75	1.19	0.601188	0.907848		8.75	7.8	1.93	0.157656	0.498348		9.01	7.7	2.47	0.00501	0.069905
AP4E1	adaptor-related protein complex 4, epsilon 1 subunit					TC15002196.hg					4.1	4.06	1.03	0.796276	0.944776		4.25	4.38	-1.09	0.635384	0.918199		4.38	4.06	1.24	0.156347	0.496721		4.25	4.1	1.11	0.241826	0.582524
AP4M1	adaptor-related protein complex 4, mu 1 subunit	7	100101769	100106042	+	TC07000611.hg	ENSG00000221838	ENST00000463195	protein_coding		7.8	7.79	1.01	0.648307	0.891022		7.64	7.71	-1.05	0.263218	0.811697		7.71	7.79	-1.06	0.939501	0.980651		7.64	7.8	-1.12	0.070125	0.314041
AP4S1	adaptor-related protein complex 4, sigma 1 subunit					TC14000197.hg					6.02	6.2	-1.13	0.004135	0.485895		6.01	6.06	-1.03	0.411891	0.851037		6.06	6.2	-1.1	0.01187	0.150784		6.01	6.02	-1	0.429314	0.742651
AP5B1	adaptor-related protein complex 5, beta 1 subunit	11	65775893	65780802	+	TC11001941.hg	ENSG00000254470	ENST00000532090	protein_coding		4.46	4.45	1.01	0.311502	0.740438		4.42	4.28	1.1	0.648252	0.921679		4.28	4.45	-1.13	0.91496	0.972279		4.42	4.46	-1.03	0.616932	0.849855
AP5M1	adaptor-related protein complex 5, mu 1 subunit	14	57268909	57298742	+	TC14000340.hg	ENSG00000053770	ENST00000261558	protein_coding		9.43	9.59	-1.12	0.16604	0.643905		9.17	9.37	-1.15	0.108311	0.778087		9.37	9.59	-1.17	0.185784	0.535779		9.17	9.43	-1.2	0.084848	0.348499
AP5M1	adaptor-related protein complex 5, mu 1 subunit	14	57268909	57298742	+	TC14001706.hg	ENSG00000053770	ENST00000261558	protein_coding		10.32	10.47	-1.11	0.319184	0.744418		10.11	10.24	-1.09	0.192921	0.792515		10.24	10.47	-1.18	0.342367	0.681645		10.11	10.32	-1.16	0.124091	0.424148
AP5S1	adaptor-related protein complex 5, sigma 1 subunit	20	3820531	3825302	+	TC20000042.hg	ENSG00000125843	ENST00000379573	protein_coding		7.27	7.58	-1.24	0.018231	0.502481		7.07	7.56	-1.4	0.264349	0.811957		7.56	7.58	-1.02	0.234736	0.586137		7.07	7.27	-1.15	0.60763	0.845788
AP5Z1	adaptor-related protein complex 5, zeta 1 subunit	7	4775622	4791768	+	TC07000045.hg	ENSG00000242802	ENST00000348624	protein_coding		5.94	5.88	1.04	0.035231	0.523114		5.97	5.83	1.1	0.012857	0.778087		5.83	5.88	-1.04	0.716951	0.896676		5.97	5.94	1.03	0.243964	0.584771
APAF1	apoptotic peptidase activating factor 1	12	98645141	98733527	+	TC12000765.hg	ENSG00000120868	ENST00000551964	protein_coding		8.44	8.55	-1.07	0.581277	0.865985		9.12	8.9	1.17	0.137304	0.781237		8.9	8.55	1.27	0.014382	0.165221		9.12	8.44	1.6	0.001876	0.040585
APBA1	amyloid beta (A4) precursor protein-binding, family A, member 1	CHR_HSCHR9_1_CTG2	69435727	69484339	+	TC09001193.hg	ENSG00000276497	ENST00000617471	protein_coding		6.51	6.04	1.39	0.057682	0.545402		6.27	6.27	-1	0.721412	0.93976		6.27	6.04	1.18	0.322437	0.66574		6.27	6.51	-1.19	0.076672	0.329871
APBA1	amyloid beta (A4) precursor protein-binding, family A, member 1	CHR_HSCHR9_1_CTG2	69435727	69484339	+	TC09002585.hg	ENSG00000276497	ENST00000617471	protein_coding		6.45	6.2	1.19	0.332045	0.752591		6.42	6.18	1.18	0.265895	0.812552		6.18	6.2	-1.01	0.955533	0.985886		6.42	6.45	-1.02	0.745407	0.909771
APBA2	amyloid beta (A4) precursor protein-binding, family A, member 2	15	28885974	29118315	+	TC15000153.hg	ENSG00000034053	ENST00000558402	protein_coding		6.28	6.34	-1.05	0.714997	0.91687		5.99	6.07	-1.05	0.966321	0.994658		6.07	6.34	-1.21	0.062931	0.329143		5.99	6.28	-1.22	0.185902	0.51523
APBA3	amyloid beta (A4) precursor protein-binding, family A, member 3	19	3750819	3754800	+	TC19001049.hg	ENSG00000011132	ENST00000588984	protein_coding		5.44	5.59	-1.11	0.058871	0.547355		5.64	5.63	1.01	0.540923	0.89145		5.63	5.59	1.03	0.453607	0.760815		5.64	5.44	1.15	0.005477	0.073272
APBA3	amyloid beta (A4) precursor protein-binding, family A, member 3	19	3750819	3754800	+	TC19002295.hg	ENSG00000011132	ENST00000588984	protein_coding		6.89	6.59	1.23	0.033847	0.523114		6.98	6.68	1.23	0.069538	0.778087		6.68	6.59	1.07	0.881526	0.96165		6.98	6.89	1.07	0.322273	0.66065
APBB1	amyloid beta (A4) precursor protein-binding, family B, member 1 (Fe65)					TC11001355.hg					6.68	6.66	1.02	0.830984	0.954477		6.37	6.42	-1.03	0.872829	0.975444		6.42	6.66	-1.18	0.002295	0.069819		6.37	6.68	-1.24	0.001392	0.034958
APBB1IP	amyloid beta (A4) precursor protein-binding, family B, member 1 interacting protein	10	26438203	26567803	+	TC10000181.hg	ENSG00000077420	ENST00000376236	protein_coding		5.24	5.76	-1.44	0.681118	0.904052		5.09	5.35	-1.2	0.489853	0.876236		5.35	5.76	-1.33	0.057733	0.31714		5.09	5.24	-1.11	0.302941	0.643667
APBB2	amyloid beta (A4) precursor protein-binding, family B, member 2	4	40810027	41214618	+	TC04001139.hg	ENSG00000163697	ENST00000295974	protein_coding		9.94	8.86	2.11	0.287789	0.724431		11.52	11.67	-1.11	0.95748	0.993237		11.67	8.86	6.98	0.000445	0.031706		11.52	9.94	2.99	8.8e-05	0.00867
APBB3	amyloid beta (A4) precursor protein-binding, family B, member 3	5	140558269	140564596	+	TC05003433.hg	ENSG00000113108	ENST00000510241	protein_coding		6.29	6.34	-1.03	0.901565	0.974747		6.15	6.2	-1.03	0.380113	0.842057		6.2	6.34	-1.1	0.159155	0.500727		6.15	6.29	-1.1	0.055975	0.277873
APC	adenomatous polyposis coli	5	112707522	112839054	+	TC05003398.hg	ENSG00000134982	ENST00000507379	protein_coding		8.82	8.57	1.19	0.101953	0.588029		8.97	8.79	1.13	0.967028	0.994658		8.79	8.57	1.17	0.180315	0.528806		8.97	8.82	1.11	0.452715	0.759705
APC2	adenomatosis polyposis coli 2	19	1450149	1465409	+	TC19000040.hg	ENSG00000115266	ENST00000590469	protein_coding		5.31	5.31	-1	0.843824	0.958466		5.29	5.29	1	0.437028	0.859685		5.29	5.31	-1.02	0.529486	0.807221		5.29	5.31	-1.01	0.636189	0.858885
APCDD1	adenomatosis polyposis coli down-regulated 1	18	10454628	10489948	+	TC18000051.hg	ENSG00000154856	ENST00000355285	protein_coding		6.63	6.33	1.23	0.134062	0.618701		6.14	6.04	1.07	0.316744	0.825772		6.04	6.33	-1.22	0.073347	0.354514		6.14	6.63	-1.4	0.002628	0.049509
APCDD1L	adenomatosis polyposis coli down-regulated 1-like	20	58459101	58514938	+	TC20000985.hg	ENSG00000198768	ENST00000371149	protein_coding		5.78	6.35	-1.49	0.239357	0.695194		7.68	8.98	-2.46	0.182613	0.790634		8.98	6.35	6.19	0.010129	0.13997		7.68	5.78	3.74	0.002493	0.047915
APCDD1L-AS1	APCDD1L antisense RNA 1 (head to head)	20	58515379	58619888	+	TC20001317.hg	ENSG00000231290	ENST00000427140	processed_transcript		4.75	4.92	-1.13	0.200978	0.668413		5.42	6.06	-1.56	0.070215	0.778087		6.06	4.92	2.2	0.005539	0.105267		5.42	4.75	1.58	0.00263	0.049522
APCDD1L-AS1	APCDD1L antisense RNA 1 (head to head)					TC20000459.hg					4.96	5.14	-1.14	0.244234	0.698498		5.43	6.21	-1.71	0.043955	0.778087		6.21	5.14	2.1	0.00558	0.105684		5.43	4.96	1.39	0.015879	0.13526
APCS	amyloid P component, serum	1	159587825	159588865	+	TC01001354.hg	ENSG00000132703	ENST00000255040	protein_coding		4.47	4.63	-1.12	0.677366	0.902655		4.42	4.74	-1.24	0.025065	0.778087		4.74	4.63	1.08	0.14375	0.480243		4.42	4.47	-1.04	0.587106	0.835217
APEH	acylaminoacyl-peptide hydrolase	3	49674002	49683963	+	TC03000297.hg	ENSG00000164062	ENST00000296456	protein_coding		8.81	8.82	-1.01	0.383841	0.77956		8.94	8.86	1.06	0.535523	0.890135		8.86	8.82	1.03	0.764063	0.917174		8.94	8.81	1.09	0.241268	0.582054
APELA	apelin receptor early endogenous ligand	4	164877004	164897523	+	TC04000823.hg	ENSG00000248329	ENST00000507152	protein_coding		4.46	4.44	1.01	0.526188	0.842811		4.5	4.41	1.06	0.040812	0.778087		4.41	4.44	-1.02	0.574523	0.832059		4.5	4.46	1.03	0.12902	0.43255
APELA	apelin receptor early endogenous ligand	4	164877004	164897523	+	TC04002304.hg	ENSG00000248329	ENST00000507152	protein_coding		4.51	4.38	1.09	0.185627	0.65735		4.35	4.33	1.01	0.17531	0.78885		4.33	4.38	-1.03	0.191812	0.542293		4.35	4.51	-1.11	0.348687	0.683669
APEX1	APEX nuclease (multifunctional DNA repair enzyme) 1	14	20455191	20457772	+	TC14000055.hg	ENSG00000100823	ENST00000555414	protein_coding		14.49	14.68	-1.14	0.280237	0.720208		13.84	13.78	1.04	0.267967	0.812552		13.78	14.68	-1.86	0.037698	0.258155		13.84	14.49	-1.56	0.003045	0.053478
APEX2	APEX nuclease (apurinic/apyrimidinic endonuclease) 2	X	55000357	55009057	+	TC0X000326.hg	ENSG00000169188	ENST00000374987	protein_coding		6.56	6.72	-1.11	0.027591	0.519429		6.75	7.05	-1.24	0.217995	0.798047		7.05	6.72	1.26	0.045586	0.282599		6.75	6.56	1.14	0.063513	0.297986
APH1A	APH1A gamma secretase subunit	1	150265406	150269303	+	TC01003201.hg	ENSG00000117362	ENST00000360244	protein_coding		7	6.99	1.01	0.879489	0.968654		6.79	6.74	1.03	0.44784	0.863988		6.74	6.99	-1.19	0.011863	0.150784		6.79	7	-1.16	0.047703	0.253684
APH1A	APH1A gamma secretase subunit	1	150265404	150268999	+	TC01005811.hg	ENSG00000117362	ENST00000369109	protein_coding		10.04	10.1	-1.04	0.522468	0.841432		9.58	9.53	1.03	0.468126	0.869912		9.53	10.1	-1.48	0.00042	0.030922		9.58	10.04	-1.38	0.009216	0.098641
APH1B	APH1B gamma secretase subunit	15	63277554	63309126	+	TC15000582.hg	ENSG00000138613	ENST00000261879	protein_coding		8.34	8.04	1.23	0.130701	0.615328		7.47	7.41	1.04	0.416589	0.852964		7.41	8.04	-1.54	0.000116	0.017009		7.47	8.34	-1.83	0.004354	0.064998
API5	apoptosis inhibitor 5	11	43311978	43342980	+	TC11000360.hg	ENSG00000166181	ENST00000455725	protein_coding		11.44	11.49	-1.04	0.92028	0.981218		11.31	11.29	1.02	0.705072	0.936951		11.29	11.49	-1.15	0.196388	0.546639		11.31	11.44	-1.09	0.114373	0.40705
API5	apoptosis inhibitor 5	11	43311978	43342980	+	TC11002642.hg	ENSG00000166181	ENST00000455725	protein_coding		12.07	12.16	-1.06	0.978807	0.995656		11.9	11.91	-1	0.870988	0.97517		11.91	12.16	-1.19	0.325201	0.668073		11.9	12.07	-1.12	0.049206	0.258241
APIP	APAF1 interacting protein	11	34882370	34916351	+	TC11001548.hg	ENSG00000149089	ENST00000527830	protein_coding		8.4	8.19	1.16	0.008446	0.486575		7.9	7.94	-1.03	0.814542	0.962557		7.94	8.19	-1.18	0.147605	0.48526		7.9	8.4	-1.41	0.000176	0.01193
APITD1	apoptosis-inducing, TAF9-like domain 1	1	10430804	10452003	+	TC01004175.hg	ENSG00000251503	ENST00000602296	protein_coding		8.51	8.5	1.01	0.823055	0.95254		8.34	8.29	1.03	0.891762	0.978825		8.29	8.5	-1.15	0.263052	0.613241		8.34	8.51	-1.12	0.224807	0.562568
APITD1-CORT; CORT; APITD1	APITD1-CORT readthrough; cortistatin; apoptosis-inducing, TAF9-like domain 1					TC01000130.hg					6.33	6.35	-1.02	0.859537	0.962201		6.23	6.25	-1.01	0.837913	0.967704		6.25	6.35	-1.08	0.158208	0.499345		6.23	6.33	-1.07	0.111413	0.401349
APLF; PROKR1	aprataxin and PNKP like factor; prokineticin receptor 1					TC02004967.hg					5.96	6.14	-1.13	0.206678	0.672864		5.75	5.86	-1.08	0.379345	0.841785		5.86	6.14	-1.21	0.108623	0.424066		5.75	5.96	-1.16	0.040382	0.231033
APLN	apelin	X	129645259	129654937	+	TC0X001354.hg	ENSG00000171388	ENST00000429967	protein_coding		4.84	4.93	-1.06	0.360623	0.767502		4.74	4.73	1	0.729586	0.941862		4.73	4.93	-1.14	0.015296	0.168812		4.74	4.84	-1.07	0.372238	0.702558
APLNR	apelin receptor	11	57233577	57237235	+	TC11001786.hg	ENSG00000134817	ENST00000257254	protein_coding		4.54	4.51	1.02	0.727575	0.921484		4.57	4.43	1.1	0.373944	0.840435		4.43	4.51	-1.05	0.725926	0.900706		4.57	4.54	1.02	0.188029	0.518551
APLNR	apelin receptor	11	57233577	57237235	+	TC11003162.hg	ENSG00000134817	ENST00000257254	protein_coding		4.77	4.62	1.12	0.790593	0.942846		4.78	4.72	1.05	0.543128	0.891978		4.72	4.62	1.07	0.355809	0.692262		4.78	4.77	1	0.874596	0.960853
APLP1	amyloid beta (A4) precursor-like protein 1	19	35869473	35879493	+	TC19000488.hg	ENSG00000105290	ENST00000586861	protein_coding		5.47	5.32	1.11	0.142717	0.62713		5.57	5.53	1.03	0.182023	0.790525		5.53	5.32	1.16	0.010598	0.143347		5.57	5.47	1.08	0.075394	0.326983
APLP1	amyloid beta (A4) precursor-like protein 1	19	35874504	35878544	+	TC19002106.hg	ENSG00000105290	ENST00000589298	protein_coding		4.53	4.32	1.16	0.119895	0.608241		4.79	4.73	1.05	0.569391	0.89949		4.73	4.32	1.33	0.004511	0.095906		4.79	4.53	1.19	0.130536	0.435194
APLP2	amyloid beta (A4) precursor-like protein 2	11	130069894	130143806	+	TC11001194.hg	ENSG00000084234	ENST00000528499	protein_coding		15.46	15.31	1.1	0.204479	0.671161		15.12	14.78	1.27	0.199752	0.794677		14.78	15.31	-1.45	0.146908	0.484491		15.12	15.46	-1.26	0.001873	0.040566
APLP2	amyloid beta (A4) precursor-like protein 2	11	130069837	130143522	+	TC11002955.hg	ENSG00000084234	ENST00000533616	protein_coding		15.97	15.79	1.14	0.139968	0.62507		15.6	15.23	1.29	0.196465	0.793715		15.23	15.79	-1.48	0.167203	0.512298		15.6	15.97	-1.3	0.002126	0.043658
APMAP	adipocyte plasma membrane associated protein	20	24962925	24992642	+	TC20000726.hg	ENSG00000101474	ENST00000451442	protein_coding		10.12	10.07	1.04	0.794322	0.944198		9.86	9.88	-1.02	0.39741	0.847133		9.88	10.07	-1.14	0.520328	0.801641		9.86	10.12	-1.2	0.170876	0.496071
APOA1	apolipoprotein A-I	11	116835751	116837950	+	TC11002328.hg	ENSG00000118137	ENST00000236850	protein_coding		4.16	4.16	-1	0.782789	0.940791		4.22	4.09	1.09	0.042348	0.778087		4.09	4.16	-1.05	0.314287	0.659708		4.22	4.16	1.05	0.154159	0.472041
APOA1-AS	APOA1 antisense RNA	11	116836117	116855729	+	TC11001043.hg	ENSG00000235910	ENST00000444200	antisense		3.23	3.24	-1.01	0.979402	0.995754		3.12	3.25	-1.09	0.20241	0.79505		3.25	3.24	1.01	0.692924	0.887535		3.12	3.23	-1.07	0.086942	0.352949
APOA1BP	apolipoprotein A-I binding protein	1	156591762	156594299	+	TC01001323.hg	ENSG00000163382	ENST00000368235	protein_coding		8	8.02	-1.01	0.680233	0.903743		7.73	7.95	-1.17	0.21902	0.799201		7.95	8.02	-1.04	0.751682	0.911802		7.73	8	-1.21	0.025603	0.178067
APOA2	apolipoprotein A-II	1	161222292	161223613	+	TC01003422.hg	ENSG00000158874	ENST00000481413	protein_coding		5.16	5.21	-1.03	0.795377	0.944572		5.31	5.22	1.06	0.170459	0.788428		5.22	5.21	1.01	0.431032	0.745217		5.31	5.16	1.11	0.003933	0.061451
APOA4	apolipoprotein A-IV	11	116820700	116823306	+	TC11002327.hg	ENSG00000110244	ENST00000357780	protein_coding		4.9	5.07	-1.12	0.013977	0.498078		5.04	4.98	1.04	0.403036	0.848848		4.98	5.07	-1.06	0.203723	0.554357		5.04	4.9	1.1	0.019856	0.153007
APOA5	apolipoprotein A-V	11	116789367	116791895	+	TC11002325.hg	ENSG00000110243	ENST00000227665	protein_coding		4.79	4.81	-1.01	0.387994	0.780962		4.92	4.82	1.07	0.144036	0.783007		4.82	4.81	1.01	0.894325	0.965638		4.92	4.79	1.09	0.525058	0.803145
APOB	apolipoprotein B	2	21001429	21044073	+	TC02001628.hg	ENSG00000084674	ENST00000233242	protein_coding		4.1	4.06	1.03	0.231767	0.690238		4.15	4.05	1.07	0.027704	0.778087		4.05	4.06	-1.01	0.541948	0.813444		4.15	4.1	1.03	0.390128	0.715503
APOB	apolipoprotein B	2	21001429	21044073	+	TC02004093.hg	ENSG00000084674	ENST00000233242	protein_coding		4.06	4.28	-1.16	0.036243	0.523114		4.22	4.27	-1.03	0.757227	0.948104		4.27	4.28	-1.01	0.721452	0.898677		4.22	4.06	1.12	0.342981	0.678825
APOB	apolipoprotein B	2	21001429	21044073	+	TC02004094.hg	ENSG00000084674	ENST00000233242	protein_coding		4.08	4.17	-1.07	0.312432	0.740658		4.26	4.27	-1.01	0.89164	0.978825		4.27	4.17	1.07	0.741592	0.907761		4.26	4.08	1.13	0.08423	0.34735
APOB	apolipoprotein B	2	21001429	21044073	+	TC02004095.hg	ENSG00000084674	ENST00000233242	protein_coding		3.98	3.83	1.11	0.747233	0.927673		4.09	3.78	1.24	0.437106	0.859685		3.78	3.83	-1.04	0.955207	0.9857		4.09	3.98	1.08	0.497788	0.787505
APOBEC1	apolipoprotein B mRNA editing enzyme, catalytic polypeptide 1	12	7649400	7665893	+	TC12001163.hg	ENSG00000111701	ENST00000229304	protein_coding		4.79	4.73	1.05	0.205495	0.672052		4.83	5.11	-1.21	0.532248	0.88939		5.11	4.73	1.3	0.052587	0.302393		4.83	4.79	1.03	0.440232	0.749923
APOBEC2	apolipoprotein B mRNA editing enzyme, catalytic polypeptide-like 2	6	41053304	41064511	+	TC06000563.hg	ENSG00000124701	ENST00000244669	protein_coding		4.38	4.3	1.05	0.134973	0.619016		4.43	4.42	1.01	0.337649	0.831852		4.42	4.3	1.08	0.079746	0.369027		4.43	4.38	1.04	0.351213	0.685896
APOBEC3A	apolipoprotein B mRNA editing enzyme, catalytic polypeptide-like 3A					TC22001099.hg					5.06	5.13	-1.05	0.771764	0.937181		5.02	5.19	-1.12	0.149488	0.784311		5.19	5.13	1.04	0.477265	0.775923		5.02	5.06	-1.03	0.831913	0.946022
APOBEC3A_B; APOBEC3A	APOBEC3A and APOBEC3B deletion hybrid; apolipoprotein B mRNA editing enzyme, catalytic polypeptide-like 3A	22	38952751	38963183	+	TC22001424.hg	ENSG00000128383	ENST00000402255	protein_coding		5.18	5.33	-1.11	0.309963	0.739419		5.11	5.14	-1.02	0.481658	0.873808		5.14	5.33	-1.14	0.166214	0.510488		5.11	5.18	-1.05	0.310924	0.651285
APOBEC3B	apolipoprotein B mRNA editing enzyme, catalytic polypeptide-like 3B	22	38982399	38992804	+	TC22001425.hg	ENSG00000179750	ENST00000402182	protein_coding		6.65	6.85	-1.15	0.51551	0.837662		6.32	6.41	-1.07	0.288939	0.818855		6.41	6.85	-1.36	0.02598	0.217769		6.32	6.65	-1.26	0.001182	0.031732
APOBEC3B-AS1	APOBEC3B antisense RNA 1	22	38991559	38998209	+	TC22000800.hg	ENSG00000249310	ENST00000513758	antisense		5.35	4.93	1.34	0.155169	0.637229		5.35	4.97	1.3	0.082619	0.778087		4.97	4.93	1.03	0.640781	0.863926		5.35	5.35	-1	0.656153	0.868623
APOBEC3C	apolipoprotein B mRNA editing enzyme, catalytic polypeptide-like 3C	22	39014083	39020352	+	TC22001426.hg	ENSG00000244509	ENST00000361441	protein_coding		12.51	12.03	1.39	0.014436	0.501214		10.7	10.67	1.02	0.297177	0.821158		10.67	12.03	-2.57	1.3e-05	0.006969		10.7	12.51	-3.5	1.1e-05	0.003673
APOBEC3D	apolipoprotein B mRNA editing enzyme, catalytic polypeptide-like 3D	22	39021113	39033276	+	TC22001427.hg	ENSG00000243811	ENST00000216099	protein_coding		8.47	8.67	-1.16	0.669499	0.899646		7.13	7.25	-1.09	0.216311	0.797327		7.25	8.67	-2.68	0.00075	0.041167		7.13	8.47	-2.52	9.46e-07	0.00116
APOBEC3F	apolipoprotein B mRNA editing enzyme, catalytic polypeptide-like 3F	22	39040604	39053910	+	TC22001467.hg	ENSG00000128394	ENST00000308521	protein_coding		8.15	8.3	-1.12	0.159459	0.640224		6.97	7.1	-1.09	0.034672	0.778087		7.1	8.3	-2.3	2.8e-05	0.009399		6.97	8.15	-2.26	2e-06	0.002014
APOBEC3G	apolipoprotein B mRNA editing enzyme, catalytic polypeptide-like 3G					TC22001468.hg					6.22	6.32	-1.07	0.360803	0.767502		5.49	5.72	-1.17	0.037211	0.778087		5.72	6.32	-1.51	0.00031	0.026491		5.49	6.22	-1.65	8e-06	0.003403
APOBEC3H	apolipoprotein B mRNA editing enzyme, catalytic polypeptide-like 3H	22	39097224	39104067	+	TC22000311.hg	ENSG00000100298	ENST00000348946	protein_coding		4.72	4.68	1.03	0.723545	0.920039		4.61	4.49	1.09	0.347505	0.833884		4.49	4.68	-1.14	0.100098	0.409214		4.61	4.72	-1.08	0.263852	0.60594
APOBEC4	apolipoprotein B mRNA editing enzyme, catalytic polypeptide-like 4 (putative)	1	183646404	183653313	+	TC01003619.hg	ENSG00000173627	ENST00000308641	protein_coding		3.96	4.1	-1.1	0.063935	0.551171		4.09	4.05	1.03	0.714247	0.938681		4.05	4.1	-1.03	0.73962	0.906939		4.09	3.96	1.09	0.054865	0.274765
APOBR	apolipoprotein B receptor	16	28494649	28498970	+	TC16000302.hg	ENSG00000184730	ENST00000564831	protein_coding		6.58	6.64	-1.04	0.001335	0.446627		6.58	6.61	-1.02	0.388523	0.844398		6.61	6.64	-1.02	0.464398	0.768116		6.58	6.58	-1	0.849954	0.953015
APOC1	apolipoprotein C-I	19	44914247	44919342	+	TC19000634.hg	ENSG00000130208	ENST00000588750	protein_coding		6.13	5.88	1.19	0.035382	0.523114		6.04	5.88	1.12	0.097551	0.778087		5.88	5.88	-1	0.845338	0.948854		6.04	6.13	-1.06	0.380996	0.708817
APOC1	apolipoprotein C-I	19	44914247	44919342	+	TC19002166.hg	ENSG00000130208	ENST00000588750	protein_coding		4.85	4.47	1.29	0.042465	0.52955		4.85	4.49	1.28	0.07831	0.778087		4.49	4.47	1.01	0.435195	0.748084		4.85	4.85	1.01	0.837314	0.948185
APOC1P1	apolipoprotein C-I pseudogene 1	19	44926804	44931193	+	TC19000635.hg	ENSG00000214855	ENST00000575148	transcribed_unprocessed_pseudogene		5.16	4.64	1.43	0.051949	0.540523		5.22	4.72	1.41	0.197344	0.793715		4.72	4.64	1.06	0.804596	0.932976		5.22	5.16	1.04	0.629703	0.856173
APOC1P1	apolipoprotein C-I pseudogene 1	19	44926804	44931193	+	TC19002167.hg	ENSG00000214855	ENST00000575148	transcribed_unprocessed_pseudogene		5.08	4.99	1.07	0.225161	0.686173		5.13	4.94	1.14	0.402846	0.848848		4.94	4.99	-1.03	0.70014	0.890384		5.13	5.08	1.03	0.756755	0.914636
APOC2; APOC4-APOC2	apolipoprotein C-II; APOC4-APOC2 readthrough (NMD candidate)	19	44942238	44949565	+	TC19002642.hg	ENSG00000224916	ENST00000585685	protein_coding		5.24	4.92	1.25	0.099587	0.585752		5.19	4.9	1.22	0.093907	0.778087		4.9	4.92	-1.01	0.859674	0.953831		5.19	5.24	-1.03	0.913203	0.974667
APOC3	apolipoprotein C-III	11	116829922	116831100	+	TC11001042.hg	ENSG00000110245	ENST00000470144	protein_coding		4.27	4.18	1.06	0.3729	0.773783		4.34	4.23	1.08	0.024325	0.778087		4.23	4.18	1.04	0.324707	0.667684		4.34	4.27	1.05	0.092245	0.364166
APOC3	apolipoprotein C-III	11	116829892	116833072	+	TC11002891.hg	ENSG00000110245	ENST00000227667	protein_coding		4.19	4.1	1.06	0.232989	0.691361		4.05	4.07	-1.01	0.319582	0.826769		4.07	4.1	-1.03	0.904322	0.968934		4.05	4.19	-1.1	0.869919	0.959178
APOC4	apolipoprotein C-IV	19	44942238	44949565	+	TC19002643.hg	ENSG00000224916	ENST00000585685	protein_coding		7.66	7.92	-1.2	0.029044	0.519606		7.86	7.97	-1.08	0.213572	0.797327		7.97	7.92	1.03	0.579806	0.834418		7.86	7.66	1.15	0.128856	0.43239
APOC4-APOC2	APOC4-APOC2 readthrough (NMD candidate)	19	44942238	44949565	+	TC19002168.hg	ENSG00000224916	ENST00000585685	protein_coding		5.55	5.46	1.07	0.52223	0.841418		5.82	5.45	1.29	0.002472	0.778087		5.45	5.46	-1	0.89975	0.967604		5.82	5.55	1.2	0.015269	0.132506
APOD	apolipoprotein D	3	195568702	195584205	+	TC03002146.hg	ENSG00000189058	ENST00000343267	protein_coding		8.52	7.3	2.32	0.096254	0.582503		7.63	6.97	1.57	0.113484	0.778087		6.97	7.3	-1.26	0.161905	0.504691		7.63	8.52	-1.86	0.173477	0.499072
APOE	apolipoprotein E	19	44905754	44909393	+	TC19000633.hg	ENSG00000130203	ENST00000252486	protein_coding		6.62	7.13	-1.43	0.020029	0.505176		6.15	6.37	-1.17	0.096399	0.778087		6.37	7.13	-1.69	9e-05	0.014815		6.15	6.62	-1.39	0.240342	0.581235
APOE	apolipoprotein E					TC19002512.hg					8.11	8.93	-1.76	0.078712	0.569404		7.7	8.12	-1.34	0.247851	0.808021		8.12	8.93	-1.75	0.007053	0.11837		7.7	8.11	-1.33	0.29788	0.638838
APOF	apolipoprotein F	12	56360569	56362823	+	TC12001604.hg	ENSG00000175336	ENST00000398189	protein_coding		5.38	5.36	1.01	0.543124	0.849282		5.34	5.21	1.1	0.343884	0.833028		5.21	5.36	-1.12	0.032084	0.239239		5.34	5.38	-1.03	0.661776	0.871679
APOH	apolipoprotein H (beta-2-glycoprotein I)	17	66212033	66229417	+	TC17001810.hg	ENSG00000091583	ENST00000205948	protein_coding		3.78	3.71	1.05	0.124991	0.610994		3.93	3.92	1.01	0.865263	0.973809		3.92	3.71	1.15	0.034762	0.248323		3.93	3.78	1.1	0.145584	0.459264
APOL1	apolipoprotein L1	22	36253010	36267525	+	TC22000265.hg	ENSG00000100342	ENST00000397278	protein_coding		8.82	8.58	1.18	0.891407	0.971952		7.25	7.33	-1.05	0.630625	0.917094		7.33	8.58	-2.38	0.076182	0.360883		7.25	8.82	-2.96	0.00055	0.021059
APOL2	apolipoprotein L, 2					TC22000702.hg					7.53	7.32	1.15	0.904838	0.976031		6.94	7.03	-1.06	0.319036	0.826769		7.03	7.32	-1.22	0.593267	0.841324		6.94	7.53	-1.5	0.013804	0.125019
APOL3	apolipoprotein L, 3	22	36140330	36160929	+	TC22001324.hg	ENSG00000128284	ENST00000432700	protein_coding		7.13	6.97	1.12	0.817214	0.951446		5.76	5.69	1.05	0.119873	0.778087		5.69	6.97	-2.44	0.000619	0.037433		5.76	7.13	-2.59	7e-06	0.003314
APOL3	apolipoprotein L, 3					TC22000700.hg					6.82	6.67	1.11	0.558767	0.856194		5.74	5.77	-1.02	0.280121	0.816647		5.77	6.67	-1.87	0.001487	0.056816		5.74	6.82	-2.11	1.69e-07	0.000544
APOL4	apolipoprotein L, 4	22	36189129	36204840	+	TC22000701.hg	ENSG00000100336	ENST00000616056	protein_coding		5.56	5.32	1.18	0.114597	0.603752		5.38	5.22	1.12	0.890987	0.978761		5.22	5.32	-1.07	0.906455	0.969534		5.38	5.56	-1.13	0.156021	0.474811
APOL5	apolipoprotein L, 5	CHR_HSCHR22_1_CTG4	35717872	35729483	+	TC22000264.hg	ENSG00000277390	ENST00000617827	protein_coding		4.24	4.33	-1.07	0.832862	0.95514		4.31	4.33	-1.02	0.729492	0.941862		4.33	4.33	-1	0.478775	0.77684		4.31	4.24	1.05	0.439848	0.749541
APOL6	apolipoprotein L, 6	22	35648395	35668409	+	TC22000262.hg	ENSG00000221963	ENST00000409652	protein_coding		8.62	8.48	1.1	0.653197	0.893083		7.48	7.28	1.14	0.712805	0.938443		7.28	8.48	-2.29	0.023691	0.208638		7.48	8.62	-2.21	0.000743	0.02493
APOLD1	apolipoprotein L domain containing 1	12	12725931	12791466	+	TC12003237.hg	ENSG00000178878	ENST00000326765	protein_coding		4.65	4.75	-1.07	0.124736	0.610762		4.77	4.88	-1.08	0.534166	0.889863		4.88	4.75	1.1	0.544469	0.814596		4.77	4.65	1.09	0.205145	0.538608
APOM	apolipoprotein M	CHR_HSCHR6_MHC_DBB_CTG1	31634594	31640260	+	TC06000377.hg	ENSG00000227567	ENST00000426401	protein_coding		5.27	5.29	-1.01	0.589844	0.869342		5.24	5.31	-1.05	0.79056	0.956607		5.31	5.29	1.01	0.526526	0.805101		5.24	5.27	-1.02	0.967618	0.990912
APOO	apolipoprotein O	X	23833353	23907934	+	TC0X000923.hg	ENSG00000184831	ENST00000379226	protein_coding		8.35	8.53	-1.13	0.339815	0.755894		8.63	8.97	-1.27	0.181857	0.790525		8.97	8.53	1.36	0.06597	0.337016		8.63	8.35	1.21	0.109194	0.396924
APOO	apolipoprotein O	X	23833353	23868612	+	TC0X002013.hg	ENSG00000184831	ENST00000633432	protein_coding		8.43	8.65	-1.17	0.311188	0.740198		8.6	8.99	-1.32	0.167328	0.787972		8.99	8.65	1.27	0.151354	0.490574		8.6	8.43	1.12	0.4321	0.744704
APOOL	apolipoprotein O-like	X	85003826	85088063	+	TC0X000439.hg	ENSG00000155008	ENST00000373173	protein_coding		8.47	8.4	1.05	0.825347	0.952986		9.31	8.98	1.26	0.338409	0.832002		8.98	8.4	1.49	0.022567	0.203867		9.31	8.47	1.79	0.007752	0.089075
APOOP5	apolipoprotein O pseudogene 5	16	59754461	59755026	+	TC16001160.hg	ENSG00000260240	ENST00000564761	transcribed_processed_pseudogene		5.06	5.26	-1.15	0.087439	0.575103		5.02	5.14	-1.08	0.144506	0.783153		5.14	5.26	-1.09	0.648312	0.867138		5.02	5.06	-1.03	0.899116	0.969602
APOOP5	apolipoprotein O pseudogene 5	16	59754461	59755026	+	TC16001913.hg	ENSG00000260240	ENST00000564761	transcribed_processed_pseudogene		4.7	4.96	-1.19	0.059335	0.548268		4.75	4.88	-1.09	0.064229	0.778087		4.88	4.96	-1.06	0.474451	0.774641		4.75	4.7	1.03	0.741937	0.908208
APOPT1	apoptogenic 1, mitochondrial	14	103562962	103592187	+	TC14002313.hg	ENSG00000256053	ENST00000409074	protein_coding		7.57	7.53	1.03	0.723114	0.919944		7.55	7.55	-1	0.75509	0.947411		7.55	7.53	1.01	0.88622	0.963067		7.55	7.57	-1.01	0.584769	0.834021
APP	amyloid beta (A4) precursor protein	21	25880550	26170654	+	TC21000340.hg	ENSG00000142192	ENST00000346798	protein_coding		15.2	15.14	1.04	0.585346	0.867649		14.82	14.78	1.03	0.901541	0.980628		14.78	15.14	-1.29	0.084593	0.378264		14.82	15.2	-1.3	0.001702	0.038586
APP	amyloid beta (A4) precursor protein	21	25880550	26170654	+	TC21000887.hg	ENSG00000142192	ENST00000346798	protein_coding		15.97	16.11	-1.1	0.446609	0.807391		15.52	15.58	-1.04	0.599655	0.907493		15.58	16.11	-1.44	0.074715	0.357462		15.52	15.97	-1.36	0.004923	0.069364
APPBP2	amyloid beta precursor protein (cytoplasmic tail) binding protein 2	17	60443149	60526219	+	TC17001764.hg	ENSG00000062725	ENST00000083182	protein_coding		11.71	11.42	1.22	0.41228	0.792438		11.32	11.31	1.01	0.887087	0.978107		11.31	11.42	-1.08	0.154031	0.493848		11.32	11.71	-1.31	0.142131	0.453884
APPL1	adaptor protein, phosphotyrosine interaction, PH domain and leucine zipper containing 1	3	57227737	57273468	+	TC03000365.hg	ENSG00000157500	ENST00000288266	protein_coding		9.83	9.86	-1.03	0.7446	0.926726		9.7	9.7	-1.01	0.644931	0.920742		9.7	9.86	-1.12	0.23352	0.585239		9.7	9.83	-1.1	0.026095	0.180143
APPL1	adaptor protein, phosphotyrosine interaction, PH domain and leucine zipper containing 1	3	57227737	57273468	+	TC03002354.hg	ENSG00000157500	ENST00000288266	protein_coding		10.83	10.53	1.24	0.265088	0.7124		10.61	10.5	1.08	0.268653	0.812747		10.5	10.53	-1.02	0.589729	0.839408		10.61	10.83	-1.17	0.025489	0.177592
APPL2	adaptor protein, phosphotyrosine interaction, PH domain and leucine zipper containing 2	12	105173296	105236238	+	TC12001913.hg	ENSG00000136044	ENST00000258530	protein_coding		11.03	10.54	1.41	0.15019	0.634627		10.23	10.12	1.08	0.538549	0.891031		10.12	10.54	-1.33	0.409247	0.729792		10.23	11.03	-1.74	0.154537	0.472647
APRT	adenine phosphoribosyltransferase	16	88809339	88811944	+	TC16001344.hg	ENSG00000198931	ENST00000378364	protein_coding		8.45	8.56	-1.09	0.334068	0.753874		8.57	8.85	-1.22	0.303176	0.822335		8.85	8.56	1.22	0.077416	0.363566		8.57	8.45	1.09	0.64568	0.863454
APTR	Alu-mediated CDKN1A/p21 transcriptional regulator (non-protein coding)	7	77684785	77696253	+	TC07001550.hg	ENSG00000214293	ENST00000447009	lincRNA		6.41	6.15	1.2	0.061938	0.549506		6.25	6.12	1.09	0.150927	0.784311		6.12	6.15	-1.02	0.411075	0.731072		6.25	6.41	-1.12	0.234002	0.574378
APTR	Alu-mediated CDKN1A/p21 transcriptional regulator (non-protein coding)					TC07003037.hg					6.1	5.86	1.18	0.040235	0.52671		5.94	5.85	1.06	0.165882	0.787972		5.85	5.86	-1.01	0.666953	0.875678		5.94	6.1	-1.12	0.221272	0.558142
APTX	aprataxin	9	32972606	33001628	+	TC09002450.hg	ENSG00000137074	ENST00000379825	protein_coding		8.05	8.1	-1.04	0.953107	0.989269		8.28	8.29	-1	0.485775	0.875112		8.29	8.1	1.14	0.247287	0.59912		8.28	8.05	1.18	0.286368	0.628056
APTX	aprataxin					TC09001006.hg					6.61	6.67	-1.05	0.395101	0.785034		6.72	6.6	1.09	0.512357	0.883538		6.6	6.67	-1.06	0.331933	0.673195		6.72	6.61	1.08	0.514113	0.796461
AQP1	aquaporin 1 (Colton blood group)	7	30911694	30925516	+	TC07002236.hg	ENSG00000240583	ENST00000311813	protein_coding		6.61	6.95	-1.26	0.763278	0.933828		12.37	11.47	1.87	0.611813	0.91196		11.47	6.95	23	0.059313	0.321063		12.37	6.61	54.17	0.020454	0.155809
AQP1; FAM188B; INMT-FAM188B; INMT	aquaporin 1 (Colton blood group); family with sequence similarity 188, member B; INMT-FAM188B readthrough (NMD candidate); indolethylamine N-methyltransferase					TC07003392.hg					6.85	6.56	1.23	0.353993	0.764479		7.28	6.98	1.23	0.206695	0.796166		6.98	6.56	1.34	0.512828	0.797289		7.28	6.85	1.35	0.284705	0.62673
AQP10	aquaporin 10	1	154321090	154324042	+	TC01001273.hg	ENSG00000143595	ENST00000355197	protein_coding		4.49	4.36	1.1	0.148115	0.63286		4.55	4.51	1.03	0.577259	0.901769		4.51	4.36	1.11	0.080885	0.371667		4.55	4.49	1.04	0.45329	0.76
AQP11	aquaporin 11	11	77589391	77610009	+	TC11000830.hg	ENSG00000178301	ENST00000528638	protein_coding		6.73	6.25	1.4	0.162988	0.64154		6.04	5.96	1.06	0.77314	0.951694		5.96	6.25	-1.22	0.135883	0.469139		6.04	6.73	-1.61	0.049522	0.259322
AQP12A; AQP12B	aquaporin 12A; aquaporin 12B	2	240676418	240682906	+	TC02001470.hg	ENSG00000185176	ENST00000414322	protein_coding		4.38	4.33	1.04	0.1165	0.604725		4.46	4.37	1.06	0.065657	0.778087		4.37	4.33	1.03	0.349191	0.686915		4.46	4.38	1.06	0.09411	0.367847
AQP12B	aquaporin 12B	2	240676418	240682906	+	TC02002939.hg	ENSG00000185176	ENST00000414322	protein_coding		4.63	4.55	1.06	0.187919	0.658684		4.7	4.58	1.09	0.096838	0.778087		4.58	4.55	1.02	0.236525	0.587901		4.7	4.63	1.05	0.138803	0.448086
AQP2	aquaporin 2 (collecting duct)	12	49950741	49958373	+	TC12000383.hg	ENSG00000167580	ENST00000551526	protein_coding		4.44	4.21	1.17	0.131157	0.615401		4.27	4.2	1.05	0.308899	0.824427		4.2	4.21	-1.01	0.556649	0.821902		4.27	4.44	-1.12	0.56174	0.822404
AQP3	aquaporin 3 (Gill blood group)	9	33442304	33447582	+	TC09001012.hg	ENSG00000165272	ENST00000463983	protein_coding		6.24	6.19	1.03	0.639005	0.887802		5.94	5.97	-1.02	0.724762	0.940454		5.97	6.19	-1.17	0.3968	0.721501		5.94	6.24	-1.23	0.120259	0.417545
AQP4	aquaporin 4	18	26852038	26865818	+	TC18000429.hg	ENSG00000171885	ENST00000383168	protein_coding		4.41	4.49	-1.06	0.221179	0.683345		4.5	4.41	1.06	0.472698	0.871158		4.41	4.49	-1.06	0.459349	0.764352		4.5	4.41	1.07	0.377033	0.70587
AQP4-AS1	AQP4 antisense RNA 1	18	26865308	26936673	+	TC18000115.hg	ENSG00000260372	ENST00000568797	antisense		4.68	4.67	1.01	0.734298	0.923522		4.52	4.68	-1.11	0.059852	0.778087		4.68	4.67	1.01	0.728152	0.901718		4.52	4.68	-1.11	0.06636	0.305192
AQP4-AS1	AQP4 antisense RNA 1	18	26655743	26933085	+	TC18000663.hg	ENSG00000260372	ENST00000579964	antisense		4.2	4.14	1.04	0.976124	0.995334		4.14	4.22	-1.05	0.242634	0.806856		4.22	4.14	1.05	0.812263	0.935723		4.14	4.2	-1.04	0.384247	0.711052
AQP5	aquaporin 5	12	49961870	49965681	+	TC12000384.hg	ENSG00000161798	ENST00000293599	protein_coding		5.26	5.26	-1	0.954578	0.989618		5.34	5.17	1.13	0.063302	0.778087		5.17	5.26	-1.07	0.381273	0.711342		5.34	5.26	1.06	0.300729	0.641632
AQP6	aquaporin 6, kidney specific	12	49967194	49977139	+	TC12000385.hg	ENSG00000086159	ENST00000489786	protein_coding		4.38	4.29	1.07	0.123368	0.609868		4.43	4.32	1.08	0.325529	0.827834		4.32	4.29	1.02	0.684331	0.884074		4.43	4.38	1.04	0.835337	0.947439
AQP7	aquaporin 7					TC09001011.hg					5.53	5.49	1.03	0.15524	0.637229		5.74	5.54	1.15	0.152067	0.78458		5.54	5.49	1.04	0.332309	0.673312		5.74	5.53	1.16	0.347591	0.682743
AQP7P1	aquaporin 7 pseudogene 1	9	63127359	63143401	+	TC09001173.hg	ENSG00000176115	ENST00000447083	unprocessed_pseudogene		5.23	5.19	1.03	0.523535	0.841841		5.25	5.03	1.16	0.840865	0.968231		5.03	5.19	-1.12	0.937183	0.980022		5.25	5.23	1.01	0.828544	0.944921
AQP7P1	aquaporin 7 pseudogene 1					TC09002551.hg					4.68	4.62	1.04	0.323919	0.748186		4.84	4.65	1.14	0.158107	0.78458		4.65	4.62	1.02	0.448132	0.756881		4.84	4.68	1.12	0.286501	0.628191
AQP7P1; AQP7P3	aquaporin 7 pseudogene 1; aquaporin 7 pseudogene 3					TC09001158.hg					4.73	4.7	1.02	0.769122	0.936245		4.85	4.83	1.01	0.654249	0.92342		4.83	4.7	1.09	0.649394	0.867699		4.85	4.73	1.09	0.472276	0.7725
AQP7P3	aquaporin 7 pseudogene 3					TC09000250.hg					5.26	5.42	-1.12	0.560727	0.857328		5.36	5.34	1.02	0.513428	0.88412		5.34	5.42	-1.06	0.679213	0.881701		5.36	5.26	1.07	0.437349	0.74764
AQP8	aquaporin 8	16	25215731	25228932	+	TC16000284.hg	ENSG00000103375	ENST00000566125	protein_coding		4.3	4.12	1.13	0.033628	0.523114		4.35	4.17	1.13	0.039676	0.778087		4.17	4.12	1.04	0.551816	0.818851		4.35	4.3	1.04	0.665797	0.87365
AQP9	aquaporin 9	15	58138196	58185911	+	TC15000441.hg	ENSG00000103569	ENST00000219919	protein_coding		4.06	3.97	1.06	0.590355	0.869437		4.13	4.15	-1.01	0.473254	0.871344		4.15	3.97	1.13	0.127211	0.454296		4.13	4.06	1.05	0.126364	0.42796
AQR	aquarius intron-binding spliceosomal factor	15	34851782	34969839	+	TC15001202.hg	ENSG00000021776	ENST00000156471	protein_coding		9.56	9.45	1.08	0.349964	0.761839		9.32	9.24	1.06	0.696636	0.934337		9.24	9.45	-1.16	0.044074	0.278497		9.32	9.56	-1.18	0.046783	0.250813
AR	androgen receptor	X	67544036	67730619	+	TC0X000358.hg	ENSG00000169083	ENST00000374690	protein_coding		6.32	6.45	-1.1	0.749415	0.928384		5.82	5.91	-1.06	0.893599	0.97928		5.91	6.45	-1.46	0.005018	0.100273		5.82	6.32	-1.42	0.001238	0.03256
ARAF	A-Raf proto-oncogene, serine/threonine kinase	X	47561117	47571900	+	TC0X000237.hg	ENSG00000078061	ENST00000377045	protein_coding		8.78	9.15	-1.29	0.161173	0.640631		9.02	9.14	-1.09	0.418389	0.85346		9.14	9.15	-1	0.683746	0.883772		9.02	8.78	1.18	0.240862	0.58174
ARAP1	ArfGAP with RhoGAP domain, ankyrin repeat and PH domain 1	11	72685069	72793599	+	TC11003491.hg	ENSG00000186635	ENST00000359373	protein_coding		7.42	7.43	-1	0.410969	0.791826		7.36	7.41	-1.04	0.662324	0.925648		7.41	7.43	-1.01	0.52478	0.804233		7.36	7.42	-1.04	0.315601	0.655266
ARAP1	ArfGAP with RhoGAP domain, ankyrin repeat and PH domain 1					TC11000766.hg					5.57	5.63	-1.04	0.79591	0.944776		5.82	5.69	1.09	0.295677	0.821158		5.69	5.63	1.05	0.343711	0.682801		5.82	5.57	1.19	0.000943	0.028263
ARAP1-AS2	ARAP1 antisense RNA 2	11	72700474	72705607	+	TC11002776.hg	ENSG00000245148	ENST00000500163	antisense		3.78	3.73	1.04	0.596087	0.871399		3.85	3.82	1.02	0.762995	0.949492		3.82	3.73	1.07	0.268725	0.619085		3.85	3.78	1.05	0.27712	0.618618
ARAP2	ArfGAP with RhoGAP domain, ankyrin repeat and PH domain 2	4	35948221	36073835	+	TC04002954.hg	ENSG00000047365	ENST00000503225	protein_coding		4.42	4.46	-1.03	0.642614	0.889524		4.47	4.55	-1.06	0.187059	0.79076		4.55	4.46	1.06	0.13077	0.460143		4.47	4.42	1.03	0.771868	0.921336
ARAP2	ArfGAP with RhoGAP domain, ankyrin repeat and PH domain 2	4	36065998	36244509	+	TC04002955.hg	ENSG00000047365	ENST00000303965	protein_coding		4.59	4.46	1.1	0.548223	0.851019		5.11	4.72	1.31	0.673373	0.928506		4.72	4.46	1.2	0.551897	0.818939		5.11	4.59	1.43	0.118216	0.413538
ARAP3	ArfGAP with RhoGAP domain, ankyrin repeat and PH domain 3	5	141653401	141682203	+	TC05001872.hg	ENSG00000120318	ENST00000508305	protein_coding		5.64	5.59	1.03	0.204947	0.671692		5.74	5.64	1.07	0.14546	0.783153		5.64	5.59	1.03	0.611161	0.849775		5.74	5.64	1.07	0.490154	0.782541
ARC	activity-regulated cytoskeleton-associated protein	8	142611044	142614472	+	TC08001699.hg	ENSG00000198576	ENST00000356613	protein_coding		5.02	4.96	1.04	0.134909	0.619016		4.94	4.99	-1.03	0.318554	0.826626		4.99	4.96	1.02	0.166126	0.510287		4.94	5.02	-1.05	0.198467	0.530561
ARCN1	archain 1	11	118572453	118602928	+	TC11001066.hg	ENSG00000095139	ENST00000264028	protein_coding		13.78	13.73	1.03	0.971111	0.99403		14.68	14.58	1.07	0.173717	0.7888		14.58	13.73	1.8	3.7e-05	0.010448		14.68	13.78	1.87	0.000286	0.015136
AREG	amphiregulin	4	74445134	74455009	+	TC04002952.hg	ENSG00000109321	ENST00000395748	protein_coding		5.56	7.71	-4.46	0.09738	0.583549		7.19	6.27	1.89	0.461813	0.867729		6.27	7.71	-2.72	0.677527	0.881035		7.19	5.56	3.09	0.508339	0.793749
AREG	amphiregulin	4	74445134	74455009	+	TC04002953.hg	ENSG00000109321	ENST00000395748	protein_coding		5.82	7.85	-4.09	0.101368	0.587494		7.39	6.44	1.94	0.456602	0.866814		6.44	7.85	-2.66	0.684892	0.884414		7.39	5.82	2.98	0.546096	0.81411
AREL1	apoptosis resistant E3 ubiquitin protein ligase 1	14	74660221	74713108	+	TC14001310.hg	ENSG00000119682	ENST00000557401	protein_coding		9.85	9.98	-1.09	0.392445	0.78409		10.4	10.4	-1	0.526083	0.886839		10.4	9.98	1.33	0.001698	0.060394		10.4	9.85	1.46	0.001116	0.030697
ARF1; MIR3620	ADP-ribosylation factor 1; microRNA 3620	1	228082660	228099212	+	TC01001884.hg	ENSG00000143761	ENST00000272102	protein_coding		10.24	10.28	-1.03	0.906845	0.976486		10.57	10.58	-1	0.694099	0.933678		10.58	10.28	1.23	0.000513	0.034422		10.57	10.24	1.26	0.009412	0.099922
ARF3	ADP-ribosylation factor 3	12	48935723	48957551	+	TC12003225.hg	ENSG00000134287	ENST00000256682	protein_coding		9.48	9.55	-1.05	0.090349	0.577951		9.48	9.7	-1.16	0.042901	0.778087		9.7	9.55	1.1	0.051097	0.298742		9.48	9.48	-1	0.563861	0.823434
ARF4	ADP-ribosylation factor 4	3	57571363	57597408	+	TC03001495.hg	ENSG00000168374	ENST00000303436	protein_coding		15.77	15.21	1.47	0.386504	0.780214		16.64	16.46	1.13	0.356058	0.835922		16.46	15.21	2.37	0.000558	0.035345		16.64	15.77	1.83	0.000439	0.018819
ARF5	ADP-ribosylation factor 5	7	127588345	127591705	+	TC07003341.hg	ENSG00000004059	ENST00000000233	protein_coding		8.05	8.06	-1.01	0.824697	0.952836		7.81	7.74	1.05	0.465006	0.868701		7.74	8.06	-1.25	0.156905	0.497392		7.81	8.05	-1.19	0.023374	0.168425
ARF6	ADP-ribosylation factor 6	14	49893092	49897054	+	TC14000280.hg	ENSG00000165527	ENST00000298316	protein_coding		11.44	11.73	-1.22	0.101833	0.587928		11.98	11.59	1.31	0.011214	0.778087		11.59	11.73	-1.1	0.686334	0.884955		11.98	11.44	1.45	0.001051	0.029688
ARF6	ADP-ribosylation factor 6	14	49893092	49897054	+	TC14001678.hg	ENSG00000165527	ENST00000298316	protein_coding		12.11	12	1.08	0.562719	0.858025		12.49	12.03	1.38	0.050414	0.778087		12.03	12	1.02	0.709659	0.893664		12.49	12.11	1.3	0.008517	0.094271
ARFGAP1	ADP-ribosylation factor GTPase activating protein 1					TC20000511.hg					6.72	6.73	-1	0.766948	0.935575		7.49	7.52	-1.02	0.442025	0.862027		7.52	6.73	1.73	0.000487	0.033465		7.49	6.72	1.7	0.001407	0.035111
ARFGAP2	ADP-ribosylation factor GTPase activating protein 2	11	47164301	47177082	+	TC11001730.hg	ENSG00000149182	ENST00000524782	protein_coding		7.8	7.82	-1.02	0.573877	0.862284		7.69	7.78	-1.07	0.53393	0.889857		7.78	7.82	-1.03	0.089659	0.38836		7.69	7.8	-1.08	0.089258	0.357986
ARFGAP3; PACSIN2	ADP-ribosylation factor GTPase activating protein 3; protein kinase C and casein kinase substrate in neurons 2					TC22000856.hg					9.85	9.92	-1.05	0.541774	0.848818		10.44	10.51	-1.05	0.646988	0.921427		10.51	9.92	1.5	0.000246	0.023902		10.44	9.85	1.51	0.002992	0.053052
ARFGEF1	ADP-ribosylation factor guanine nucleotide-exchange factor 1 (brefeldin A-inhibited)	8	67197649	67343677	+	TC08001293.hg	ENSG00000066777	ENST00000262215	protein_coding		10.45	10.28	1.12	0.317783	0.74387		10.3	10.27	1.02	0.249378	0.808855		10.27	10.28	-1.01	0.671291	0.877917		10.3	10.45	-1.11	0.224652	0.562514
ARFGEF2	ADP-ribosylation factor guanine nucleotide-exchange factor 2 (brefeldin A-inhibited)	20	48921890	49036693	+	TC20000382.hg	ENSG00000124198	ENST00000371917	protein_coding		9.13	9.37	-1.18	0.303004	0.73416		9.4	9.47	-1.04	0.623192	0.915038		9.47	9.37	1.07	0.304057	0.650294		9.4	9.13	1.21	0.025657	0.178265
ARFGEF3	ARFGEF family member 3	6	138161921	138344663	+	TC06001029.hg	ENSG00000112379	ENST00000251691	protein_coding		4.33	4.31	1.02	0.323603	0.747853		4.38	4.27	1.08	0.07468	0.778087		4.27	4.31	-1.02	0.930485	0.977922		4.38	4.33	1.03	0.159051	0.479529
ARFIP1	ADP-ribosylation factor interacting protein 1	4	152779937	152912357	+	TC04000766.hg	ENSG00000164144	ENST00000451320	protein_coding		9.41	9.3	1.08	0.26875	0.715461		9.25	9.26	-1.01	0.897554	0.98026		9.26	9.3	-1.03	0.605982	0.847343		9.25	9.41	-1.12	0.147061	0.461445
ARFIP2	ADP-ribosylation factor interacting protein 2	11	6476519	6481436	+	TC11001358.hg	ENSG00000132254	ENST00000396777	protein_coding		7.11	7.47	-1.29	0.10917	0.597459		7.56	7.78	-1.17	0.242204	0.806753		7.78	7.47	1.24	0.020369	0.194286		7.56	7.11	1.37	0.006356	0.079507
ARFRP1	ADP-ribosylation factor related protein 1	20	63698643	63708013	+	TC20001038.hg	ENSG00000101246	ENST00000622789	protein_coding		7.13	7.14	-1.01	0.559029	0.856242		7.21	7.21	-1	0.594482	0.906515		7.21	7.14	1.06	0.133521	0.464915		7.21	7.13	1.06	0.050323	0.261705
ARG1	arginase 1	6	131573144	131584332	+	TC06000983.hg	ENSG00000118520	ENST00000368087	protein_coding		4.41	4.37	1.03	0.522674	0.841483		4.51	4.51	-1	0.814639	0.962572		4.51	4.37	1.1	0.055793	0.312093		4.51	4.41	1.07	0.367502	0.698489
ARG2	arginase 2	14	67619798	67651720	+	TC14000409.hg	ENSG00000081181	ENST00000261783	protein_coding		5.81	6.02	-1.15	0.106488	0.594492		5.86	5.92	-1.04	0.752465	0.946832		5.92	6.02	-1.07	0.256085	0.606959		5.86	5.81	1.03	0.486288	0.780412
ARGFX	arginine-fifty homeobox	3	121570704	121586634	+	TC03000621.hg	ENSG00000186103	ENST00000334384	protein_coding		4.39	4.33	1.04	0.255956	0.706284		4.37	4.35	1.01	0.741325	0.944531		4.35	4.33	1.02	0.916053	0.972755		4.37	4.39	-1.01	0.583199	0.833572
ARGFXP2	arginine-fifty homeobox pseudogene 2	17	32150433	32151504	+	TC17001349.hg	ENSG00000265293	ENST00000579304	processed_pseudogene		4.34	4.29	1.04	0.506724	0.833771		4.41	4.58	-1.13	0.075579	0.778087		4.58	4.29	1.22	0.012361	0.153665		4.41	4.34	1.05	0.479159	0.775964
ARGLU1	arginine and glutamate rich 1	13	106541673	106568164	+	TC13000861.hg	ENSG00000134884	ENST00000400198	protein_coding		10.52	10.36	1.12	0.361413	0.767502		10.05	10.1	-1.03	0.363002	0.836764		10.1	10.36	-1.2	0.196653	0.546882		10.05	10.52	-1.39	0.02689	0.183193
ARHGAP1	Rho GTPase activating protein 1	11	46677080	46700599	+	TC11001723.hg	ENSG00000175220	ENST00000311956	protein_coding		13.52	13.5	1.02	0.237057	0.693739		13.63	13.44	1.14	0.250956	0.808855		13.44	13.5	-1.04	0.360155	0.695628		13.63	13.52	1.08	0.150688	0.466796
ARHGAP10	Rho GTPase activating protein 10	4	147732063	148072780	+	TC04000733.hg	ENSG00000071205	ENST00000336498	protein_coding		9.18	9.1	1.06	0.403027	0.789211		9.14	8.98	1.12	0.210252	0.797327		8.98	9.1	-1.09	0.328197	0.670634		9.14	9.18	-1.03	0.499414	0.78858
ARHGAP11A	Rho GTPase activating protein 11A	CHR_HSCHR15_4_CTG8	32695437	32720246	+	TC15000223.hg	ENSG00000275568	ENST00000622253	protein_coding		8.04	8.32	-1.21	0.861848	0.963104		7.44	7.72	-1.22	0.169455	0.78824		7.72	8.32	-1.51	0.388363	0.715758		7.44	8.04	-1.52	0.002581	0.048937
ARHGAP11B	Rho GTPase activating protein 11B	CHR_HSCHR15_4_CTG8	30776860	30837039	+	TC15002760.hg	ENSG00000274734	ENST00000621228	protein_coding		8.14	8.45	-1.24	0.811956	0.949593		7.66	7.74	-1.06	0.502669	0.88006		7.74	8.45	-1.63	0.141025	0.476753		7.66	8.14	-1.4	0.007527	0.087514
ARHGAP12	Rho GTPase activating protein 12	10	31805404	31928876	+	TC10001159.hg	ENSG00000165322	ENST00000375245	protein_coding		10.38	10.31	1.05	0.446135	0.807263		9.3	9.5	-1.15	0.452302	0.865537		9.5	10.31	-1.75	0.001953	0.064614		9.3	10.38	-2.12	8.3e-05	0.008445
ARHGAP15	Rho GTPase activating protein 15	2	143601517	143608759	+	TC02000905.hg	ENSG00000283994	ENST00000473426	sense_intronic		3.52	3.53	-1.01	0.932377	0.984104		3.64	3.56	1.06	0.910838	0.982756		3.56	3.53	1.02	0.9471	0.983028		3.64	3.52	1.09	0.889399	0.96591
ARHGAP15	Rho GTPase activating protein 15					TC02000904.hg					4.29	4.25	1.03	0.116686	0.605003		4.37	4.3	1.05	0.262126	0.811349		4.3	4.25	1.04	0.113385	0.433203		4.37	4.29	1.06	0.035882	0.215936
ARHGAP17	Rho GTPase activating protein 17	16	24919385	25015331	+	TC16000972.hg	ENSG00000140750	ENST00000289968	protein_coding		9.59	9.29	1.23	0.539797	0.84818		9.12	9.12	1	0.980504	0.996859		9.12	9.29	-1.12	0.340103	0.679706		9.12	9.59	-1.38	0.079973	0.337378
ARHGAP18	Rho GTPase activating protein 18	6	129576132	129710225	+	TC06004137.hg	ENSG00000146376	ENST00000368149	protein_coding		9.25	9.2	1.04	0.650119	0.891609		8.85	9.25	-1.32	0.612812	0.912242		9.25	9.2	1.04	0.356481	0.692838		8.85	9.25	-1.32	0.52059	0.800063
ARHGAP19	Rho GTPase activating protein 19	10	97222173	97292623	+	TC10002952.hg	ENSG00000213390	ENST00000492211	protein_coding		6.77	6.72	1.04	0.27165	0.716592		6.67	6.77	-1.07	0.891231	0.978761		6.77	6.72	1.04	0.570585	0.829658		6.67	6.77	-1.07	0.433977	0.745708
ARHGAP19-SLIT1	ARHGAP19-SLIT1 readthrough (NMD candidate)	10	97153046	97292637	+	TC10002791.hg	ENSG00000269891	ENST00000479633	protein_coding		6.98	6.92	1.04	0.513295	0.836817		6.91	6.86	1.03	0.949342	0.991452		6.86	6.92	-1.04	0.925597	0.976179		6.91	6.98	-1.05	0.477217	0.774889
ARHGAP20	Rho GTPase activating protein 20	11	110577042	110712728	+	TC11002275.hg	ENSG00000137727	ENST00000260283	protein_coding		9.75	8.65	2.15	0.128898	0.613689		7.61	6.95	1.58	0.211195	0.797327		6.95	8.65	-3.25	0.00465	0.096927		7.61	9.75	-4.42	0.001526	0.036576
ARHGAP21	Rho GTPase activating protein 21	10	24583609	24723668	+	TC10001109.hg	ENSG00000107863	ENST00000396432	protein_coding		11.5	10.96	1.45	0.092796	0.578627		10.52	10.31	1.16	0.30411	0.822725		10.31	10.96	-1.58	0.007811	0.124777		10.52	11.5	-1.98	0.000115	0.009865
ARHGAP22	Rho GTPase activating protein 22	10	48453301	48479206	+	TC10002631.hg	ENSG00000128805	ENST00000515523	protein_coding		5.54	5.69	-1.11	0.060674	0.549462		5.58	5.62	-1.03	0.33584	0.831676		5.62	5.69	-1.05	0.439084	0.750761		5.58	5.54	1.02	0.994976	0.998488
ARHGAP22	Rho GTPase activating protein 22					TC10001263.hg					5.97	6.21	-1.18	0.945657	0.987625		6.38	6.42	-1.03	0.930607	0.987078		6.42	6.21	1.16	0.187013	0.536911		6.38	5.97	1.33	0.670148	0.875821
ARHGAP23	Rho GTPase activating protein 23	CHR_HSCHR17_7_CTG4	38229264	38310906	+	TC17000461.hg	ENSG00000273780	ENST00000631799	protein_coding		8.66	8.27	1.3	0.046462	0.534206		8.7	8.29	1.33	0.035572	0.778087		8.29	8.27	1.01	0.750153	0.911101		8.7	8.66	1.03	0.685241	0.882247
ARHGAP24	Rho GTPase activating protein 24					TC04000466.hg					6.98	7.57	-1.5	0.232387	0.690718		6.22	6.4	-1.13	0.545539	0.893281		6.4	7.57	-2.25	0.008277	0.127607		6.22	6.98	-1.7	0.002773	0.0509
ARHGAP25	Rho GTPase activating protein 25					TC02000400.hg					5.1	4.97	1.09	0.677735	0.902811		4.91	4.78	1.09	0.927003	0.986271		4.78	4.97	-1.14	0.56441	0.826039		4.91	5.1	-1.14	0.102696	0.384704
ARHGAP26	Rho GTPase activating protein 26	5	142770384	143226485	+	TC05002675.hg	ENSG00000145819	ENST00000274498	protein_coding		4.66	4.54	1.09	0.75333	0.929855		4.67	4.62	1.04	0.562043	0.897618		4.62	4.54	1.06	0.658388	0.871912		4.67	4.66	1.01	0.232807	0.572702
ARHGAP26	Rho GTPase activating protein 26					TC05000782.hg					5.9	5.34	1.48	0.136495	0.621189		5.92	5.64	1.21	0.575148	0.901103		5.64	5.34	1.24	0.15185	0.491272		5.92	5.9	1.01	0.66199	0.871835
ARHGAP26-AS1	ARHGAP26 antisense RNA 1	5	142859604	142868910	+	TC05001886.hg	ENSG00000226272	ENST00000433595	antisense		4.46	4.43	1.02	0.483538	0.823782		4.6	4.49	1.07	0.650096	0.922144		4.49	4.43	1.04	0.16353	0.506558		4.6	4.46	1.1	0.19439	0.525555
ARHGAP26-AS1	ARHGAP26 antisense RNA 1	5	142859604	142868910	+	TC05003284.hg	ENSG00000226272	ENST00000433595	antisense		4.36	4.32	1.03	0.554333	0.854277		4.48	4.45	1.02	0.683651	0.9316		4.45	4.32	1.09	0.166253	0.510572		4.48	4.36	1.09	0.075409	0.326983
ARHGAP26-IT1	ARHGAP26 intronic transcript 1	5	143192500	143194166	+	TC05000785.hg	ENSG00000230789	ENST00000433186	sense_intronic		4.69	4.91	-1.17	0.521365	0.840879		4.71	4.77	-1.04	0.954164	0.992614		4.77	4.91	-1.1	0.550836	0.818474		4.71	4.69	1.02	0.873844	0.960697
ARHGAP27	Rho GTPase activating protein 27	CHR_HSCHR17_2_CTG5	45393909	45432351	+	TC17001600.hg	ENSG00000276907	ENST00000631711	protein_coding		5.02	4.97	1.04	0.217919	0.681339		5.01	4.95	1.04	0.42316	0.855372		4.95	4.97	-1.02	0.33354	0.67427		5.01	5.02	-1.01	0.391239	0.716237
ARHGAP28	Rho GTPase activating protein 28	18	6729718	6912155	+	TC18000033.hg	ENSG00000088756	ENST00000383472	protein_coding		8.11	8.59	-1.39	0.640447	0.88847		5.61	6.17	-1.47	0.245045	0.806858		6.17	8.59	-5.36	0.004873	0.098935		5.61	8.11	-5.66	2.5e-05	0.004956
ARHGAP29	Rho GTPase activating protein 29	1	94149847	94275068	+	TC01002884.hg	ENSG00000137962	ENST00000552844	protein_coding		8.43	8.16	1.2	0.897316	0.973452		7.6	7.11	1.4	0.306118	0.823591		7.11	8.16	-2.06	0.014995	0.167829		7.6	8.43	-1.77	0.076341	0.329249
ARHGAP29	Rho GTPase activating protein 29					TC01005638.hg					4.99	4.66	1.26	0.658495	0.894994		4.5	4.36	1.11	0.772601	0.951526		4.36	4.66	-1.24	0.164466	0.507798		4.5	4.99	-1.41	0.016789	0.139316
ARHGAP30	Rho GTPase activating protein 30	1	161046946	161069870	+	TC01003414.hg	ENSG00000186517	ENST00000461003	protein_coding		4.88	4.98	-1.07	0.369914	0.771987		5	4.99	1.01	0.880626	0.976695		4.99	4.98	1.01	0.388235	0.715658		5	4.88	1.09	0.127254	0.429641
ARHGAP31	Rho GTPase activating protein 31	3	119294373	119420714	+	TC03000607.hg	ENSG00000031081	ENST00000264245	protein_coding		7.02	7.56	-1.45	0.038736	0.525456		8.63	8.71	-1.06	0.796419	0.95787		8.71	7.56	2.23	0.007096	0.118782		8.63	7.02	3.06	0.001911	0.041041
ARHGAP31-AS1	ARHGAP31 antisense RNA 1	3	119314293	119322760	+	TC03001681.hg	ENSG00000241155	ENST00000466292	antisense		5.15	5.34	-1.13	0.612308	0.877913		5.39	5.43	-1.02	0.83512	0.966951		5.43	5.34	1.06	0.39997	0.723816		5.39	5.15	1.18	0.41005	0.730236
ARHGAP32	Rho GTPase activating protein 32	11	128965060	129192198	+	TC11002446.hg	ENSG00000134909	ENST00000310343	protein_coding		6.66	7.05	-1.31	0.295059	0.728849		6.9	7.39	-1.41	0.733892	0.942835		7.39	7.05	1.26	0.356229	0.692702		6.9	6.66	1.18	0.160267	0.481625
ARHGAP33	Rho GTPase activating protein 33	19	35775515	35788822	+	TC19000486.hg	ENSG00000004777	ENST00000378944	protein_coding		4.72	4.65	1.05	0.112227	0.601616		4.71	4.65	1.05	0.839524	0.967937		4.65	4.65	-1	0.501357	0.790447		4.71	4.72	-1.01	0.479343	0.776051
ARHGAP35	Rho GTPase activating protein 35	19	46918676	47005077	+	TC19000669.hg	ENSG00000160007	ENST00000404338	protein_coding		10.97	10.8	1.13	0.582897	0.866708		10.44	10.38	1.04	0.853635	0.971193		10.38	10.8	-1.33	0.019303	0.189159		10.44	10.97	-1.44	0.006287	0.078995
ARHGAP35	Rho GTPase activating protein 35					TC10002692.hg					4.22	4.2	1.02	0.839656	0.957161		4.27	4.23	1.02	0.856252	0.97164		4.23	4.2	1.03	0.762922	0.916531		4.27	4.22	1.03	0.702066	0.89048
ARHGAP36	Rho GTPase activating protein 36	X	131058242	131089879	+	TC0X000625.hg	ENSG00000147256	ENST00000276211	protein_coding		4.32	4.25	1.05	0.101657	0.58776		4.38	4.31	1.04	0.957605	0.993317		4.31	4.25	1.05	0.044663	0.27996		4.38	4.32	1.04	0.566727	0.825096
ARHGAP39	Rho GTPase activating protein 39	8	144529179	144605699	+	TC08001758.hg	ENSG00000147799	ENST00000377307	protein_coding		5.17	5.23	-1.04	0.573973	0.862352		5.24	5.34	-1.07	0.192632	0.792515		5.34	5.23	1.08	0.191145	0.54154		5.24	5.17	1.05	0.146076	0.460026
ARHGAP4	Rho GTPase activating protein 4	X	153907376	153926260	+	TC0X002308.hg	ENSG00000089820	ENST00000370028	protein_coding		5.99	5.98	1.01	0.488144	0.826209		6.09	5.9	1.14	0.166005	0.787972		5.9	5.98	-1.06	0.054208	0.307302		6.09	5.99	1.07	0.990608	0.997121
ARHGAP40	Rho GTPase activating protein 40	20	38626996	38650508	+	TC20000287.hg	ENSG00000124143	ENST00000243967	protein_coding		4.51	4.47	1.03	0.10923	0.597459		4.65	4.49	1.12	0.159625	0.78458		4.49	4.47	1.01	0.208966	0.560474		4.65	4.51	1.1	0.010747	0.108369
ARHGAP42	Rho GTPase activating protein 42	11	100687653	100991937	+	TC11000944.hg	ENSG00000165895	ENST00000524892	protein_coding		7.61	8.52	-1.88	0.009728	0.487852		6.5	6.97	-1.39	0.069235	0.778087		6.97	8.52	-2.91	0.009327	0.134843		6.5	7.61	-2.15	0.007305	0.086296
ARHGAP44	Rho GTPase activating protein 44	17	12789539	12991642	+	TC17000159.hg	ENSG00000006740	ENST00000379672	protein_coding		4.94	5.01	-1.05	0.963069	0.991926		4.97	4.99	-1.01	0.912127	0.982944		4.99	5.01	-1.02	0.477235	0.775923		4.97	4.94	1.02	0.640484	0.860783
ARHGAP44	Rho GTPase activating protein 44	17	12984489	12988916	+	TC17000160.hg	ENSG00000006740	ENST00000584974	protein_coding		5.23	5.25	-1.01	0.998931	0.999562		5.28	5.36	-1.05	0.575813	0.90119		5.36	5.25	1.08	0.701736	0.89083		5.28	5.23	1.04	0.66887	0.875075
ARHGAP5	Rho GTPase activating protein 5	14	32077074	32159728	+	TC14000205.hg	ENSG00000100852	ENST00000396582	protein_coding		9.71	9.96	-1.19	0.04601	0.533512		9.78	9.67	1.09	0.20837	0.796821		9.67	9.96	-1.22	0.030361	0.234234		9.78	9.71	1.05	0.299231	0.640267
ARHGAP5	Rho GTPase activating protein 5	14	32076967	32155011	+	TC14001636.hg	ENSG00000100852	ENST00000556611	protein_coding		12.1	12.47	-1.29	0.026361	0.518789		12.06	12.16	-1.07	0.770721	0.95105		12.16	12.47	-1.25	0.04976	0.294674		12.06	12.1	-1.03	0.379119	0.707351
ARHGAP5-AS1	ARHGAP5 antisense RNA 1 (head to head)	14	32074946	32076793	+	TC14001019.hg	ENSG00000258655	ENST00000553596	antisense		4.52	4.35	1.12	0.167785	0.644823		4.36	4.39	-1.02	0.798724	0.958458		4.39	4.35	1.03	0.980162	0.993976		4.36	4.52	-1.11	0.180489	0.508302
ARHGAP6	Rho GTPase activating protein 6	X	11137547	11665083	+	TC0X000858.hg	ENSG00000047648	ENST00000489330	protein_coding		6.16	6.51	-1.27	0.334294	0.75397		5.37	5.33	1.03	0.448009	0.863988		5.33	6.51	-2.27	0.084077	0.377194		5.37	6.16	-1.73	0.000537	0.020709
ARHGAP8; PRR5; PRR5-ARHGAP8	Rho GTPase activating protein 8; proline rich 5 (renal); PRR5-ARHGAP8 readthrough					TC22000376.hg					5.29	5.23	1.05	0.138357	0.623548		5.26	5.19	1.05	0.115856	0.778087		5.19	5.23	-1.02	0.37583	0.707587		5.26	5.29	-1.02	0.415073	0.733264
ARHGAP9	Rho GTPase activating protein 9	12	57472264	57488814	+	TC12001624.hg	ENSG00000123329	ENST00000393797	protein_coding		5.25	5.19	1.04	0.149409	0.633912		5.28	5.25	1.02	0.429505	0.857006		5.25	5.19	1.04	0.056561	0.314087		5.28	5.25	1.03	0.014474	0.128311
ARHGDIA	Rho GDP dissociation inhibitor (GDI) alpha	17	81867721	81871406	+	TC17001961.hg	ENSG00000141522	ENST00000269321	protein_coding		8.05	8.08	-1.02	0.175688	0.650778		8.19	8.2	-1.01	0.594622	0.906515		8.2	8.08	1.09	0.135709	0.468779		8.19	8.05	1.1	0.490866	0.783028
ARHGDIB	Rho GDP dissociation inhibitor (GDI) beta	12	14942017	14961669	+	TC12001278.hg	ENSG00000111348	ENST00000228945	protein_coding		5.76	6.15	-1.31	0.546069	0.85013		5.95	6.69	-1.67	0.252571	0.809088		6.69	6.15	1.45	0.770618	0.919545		5.95	5.76	1.14	0.962112	0.989499
ARHGDIG	Rho GDP dissociation inhibitor (GDI) gamma	16	280450	282688	+	TC16002048.hg	ENSG00000242173	ENST00000447871	protein_coding		5.14	5.02	1.09	0.019298	0.505176		5.12	5.14	-1.01	0.721471	0.93976		5.14	5.02	1.09	0.105365	0.419191		5.12	5.14	-1.01	0.772181	0.921526
ARHGDIG	Rho GDP dissociation inhibitor (GDI) gamma					TC16001730.hg					4.62	4.24	1.3	0.071566	0.561617		4.95	4.44	1.42	0.111651	0.778087		4.44	4.24	1.15	0.498888	0.78909		4.95	4.62	1.26	0.207752	0.541892
ARHGEF1	Rho guanine nucleotide exchange factor 1	19	41883161	41907443	+	TC19000589.hg	ENSG00000076928	ENST00000354532	protein_coding		6.35	6.38	-1.02	0.197602	0.665979		6.34	6.37	-1.02	0.542056	0.89174		6.37	6.38	-1.01	0.890156	0.964323		6.34	6.35	-1.01	0.518351	0.798831
ARHGEF10	Rho guanine nucleotide exchange factor 10	8	1823976	1958633	+	TC08000010.hg	ENSG00000104728	ENST00000349830	protein_coding		7.37	7.27	1.07	0.149517	0.633928		7.54	7.47	1.05	0.441635	0.861995		7.47	7.27	1.14	0.06376	0.331258		7.54	7.37	1.12	0.162845	0.485079
ARHGEF10L	Rho guanine nucleotide exchange factor 10 like	1	17539835	17697869	+	TC01000236.hg	ENSG00000074964	ENST00000361221	protein_coding		5.71	5.8	-1.06	0.454055	0.810425		5.76	5.85	-1.06	0.588189	0.904477		5.85	5.8	1.03	0.839106	0.946432		5.76	5.71	1.04	0.393929	0.718521
ARHGEF11	Rho guanine nucleotide exchange factor 11	1	156934840	157045370	+	TC01003356.hg	ENSG00000132694	ENST00000368194	protein_coding		7.47	7.57	-1.07	0.619577	0.880741		7.16	6.97	1.14	0.836654	0.967274		6.97	7.57	-1.51	0.009285	0.134497		7.16	7.47	-1.24	0.002679	0.049844
ARHGEF12	Rho guanine nucleotide exchange factor (GEF) 12	11	120336914	120487060	+	TC11001102.hg	ENSG00000196914	ENST00000356641	protein_coding		12.09	12.35	-1.2	0.371437	0.773145		11.56	11.63	-1.05	0.642715	0.920215		11.63	12.35	-1.64	0.026398	0.21945		11.56	12.09	-1.44	0.016643	0.138644
ARHGEF15	Rho guanine nucleotide exchange factor 15	17	8310283	8322516	+	TC17000138.hg	ENSG00000198844	ENST00000361926	protein_coding		5.4	5.36	1.03	0.454005	0.810425		5.44	5.31	1.09	0.374266	0.840487		5.31	5.36	-1.03	0.976186	0.992757		5.44	5.4	1.03	0.759049	0.915677
ARHGEF16	Rho guanine nucleotide exchange factor 16	1	3454426	3481113	+	TC01000069.hg	ENSG00000130762	ENST00000378378	protein_coding		4.84	4.87	-1.02	0.440928	0.804957		4.89	4.86	1.02	0.505196	0.881301		4.86	4.87	-1.01	0.756446	0.913626		4.89	4.84	1.03	0.256941	0.598699
ARHGEF17	Rho guanine nucleotide exchange factor 17	11	73308289	73369091	+	TC11000774.hg	ENSG00000110237	ENST00000263674	protein_coding		7.33	7.36	-1.02	0.924799	0.982337		7.59	7.32	1.21	0.08218	0.778087		7.32	7.36	-1.03	0.637859	0.862992		7.59	7.33	1.19	0.168915	0.492975
ARHGEF17	Rho guanine nucleotide exchange factor 17	11	73308289	73369091	+	TC11002781.hg	ENSG00000110237	ENST00000263674	protein_coding		6.44	6.65	-1.16	0.03272	0.523114		6.25	6.43	-1.13	0.196556	0.793715		6.43	6.65	-1.17	0.024349	0.211072		6.25	6.44	-1.14	0.270857	0.612314
ARHGEF18	Rho/Rac guanine nucleotide exchange factor 18	19	7382834	7472477	+	TC19000125.hg	ENSG00000268861	ENST00000617428	protein_coding		7.18	7.21	-1.03	0.389354	0.781532		7.01	7.01	1	0.862124	0.973177		7.01	7.21	-1.15	0.026558	0.220215		7.01	7.18	-1.12	0.041493	0.234314
ARHGEF19	Rho guanine nucleotide exchange factor 19	1	16197854	16207011	+	TC01002259.hg	ENSG00000142632	ENST00000478117	protein_coding		5.62	5.69	-1.04	0.335643	0.75467		5.69	5.69	-1	0.927002	0.986271		5.69	5.69	1	0.67177	0.878197		5.69	5.62	1.04	0.34297	0.678825
ARHGEF2	Rho/Rac guanine nucleotide exchange factor 2	1	155946855	155990073	+	TC01003328.hg	ENSG00000116584	ENST00000462460	protein_coding		7.74	7.55	1.14	0.527226	0.843154		8.26	7.95	1.24	0.22794	0.804034		7.95	7.55	1.31	0.283214	0.632288		8.26	7.74	1.43	0.361955	0.694253
ARHGEF25	Rho guanine nucleotide exchange factor 25	12	57610180	57617243	+	TC12003247.hg	ENSG00000240771	ENST00000333972	protein_coding		8	7.81	1.14	0.234831	0.692808		8.52	8.44	1.06	0.815742	0.962933		8.44	7.81	1.54	4.9e-05	0.01128		8.52	8	1.44	0.012678	0.119007
ARHGEF26	Rho guanine nucleotide exchange factor 26	3	154121003	154257827	+	TC03000844.hg	ENSG00000114790	ENST00000356448	protein_coding		5.31	5.43	-1.09	0.720793	0.919169		5.12	5.36	-1.18	0.331896	0.830267		5.36	5.43	-1.05	0.475873	0.775247		5.12	5.31	-1.13	0.051861	0.265972
ARHGEF26-AS1	ARHGEF26 antisense RNA 1	3	154024401	154121210	+	TC03001918.hg	ENSG00000243069	ENST00000491862	processed_transcript		4.58	4.54	1.03	0.074343	0.56502		4.59	4.44	1.11	0.256428	0.809709		4.44	4.54	-1.07	0.245056	0.596953		4.59	4.58	1	0.124669	0.424848
ARHGEF26-AS1	ARHGEF26 antisense RNA 1	3	154024401	154121210	+	TC03003162.hg	ENSG00000243069	ENST00000491862	processed_transcript		4.3	4.22	1.06	0.107727	0.595439		4.35	4.16	1.14	0.349956	0.834039		4.16	4.22	-1.04	0.646069	0.866266		4.35	4.3	1.03	0.393239	0.717964
ARHGEF28	Rho guanine nucleotide exchange factor 28	5	73626158	73911697	+	TC05000355.hg	ENSG00000214944	ENST00000296794	protein_coding		6.83	7.32	-1.41	0.600879	0.873203		7.14	7.36	-1.17	0.604877	0.909273		7.36	7.32	1.03	0.572429	0.830723		7.14	6.83	1.24	0.672364	0.876682
ARHGEF3	Rho guanine nucleotide exchange factor 3					TC03001488.hg					6.67	6.75	-1.06	0.802672	0.946649		5.61	6.02	-1.33	0.548298	0.894215		6.02	6.75	-1.66	0.004062	0.090875		5.61	6.67	-2.09	0.023861	0.170485
ARHGEF3-AS1	ARHGEF3 antisense RNA 1	3	56940040	56960854	+	TC03000363.hg	ENSG00000240198	ENST00000477246	antisense		4.4	4.43	-1.02	0.608523	0.876432		4.53	4.32	1.16	0.436537	0.859671		4.32	4.43	-1.08	0.910362	0.970938		4.53	4.4	1.09	0.561537	0.822358
ARHGEF33	Rho guanine nucleotide exchange factor 33	2	38889880	38975449	+	TC02004960.hg	ENSG00000214694	ENST00000409978	protein_coding		4.55	4.56	-1.01	0.343231	0.757837		4.58	4.55	1.02	0.529934	0.888289		4.55	4.56	-1.01	0.391579	0.718054		4.58	4.55	1.02	0.510362	0.794911
ARHGEF34P	Rho guanine nucleotide exchange factor 34, pseudogene	7	144355340	144380632	+	TC07003219.hg	ENSG00000050327	ENST00000056217	protein_coding		6.47	6.39	1.05	0.556131	0.855076		6.32	6.34	-1.01	0.463673	0.868235		6.34	6.39	-1.04	0.354289	0.690789		6.32	6.47	-1.11	0.534324	0.807921
ARHGEF35	Rho guanine nucleotide exchange factor 35	7	144186083	144195655	+	TC07003305.hg	ENSG00000213214	ENST00000378115	protein_coding		6.94	7.24	-1.23	0.579936	0.865355		6.89	7.02	-1.1	0.368125	0.838857		7.02	7.24	-1.16	0.543735	0.81429		6.89	6.94	-1.04	0.589224	0.836285
ARHGEF37	Rho guanine nucleotide exchange factor 37	5	149581473	149634968	+	TC05000822.hg	ENSG00000183111	ENST00000333677	protein_coding		5.28	5.37	-1.07	0.383211	0.779455		5.13	5.16	-1.02	0.670094	0.927694		5.16	5.37	-1.15	0.021043	0.197305		5.13	5.28	-1.1	0.075066	0.326104
ARHGEF37	Rho guanine nucleotide exchange factor 37	5	149581473	149634968	+	TC05002687.hg	ENSG00000183111	ENST00000333677	protein_coding		5.28	5.44	-1.12	0.288118	0.724478		4.99	5.11	-1.09	0.545039	0.89318		5.11	5.44	-1.26	0.009632	0.136611		4.99	5.28	-1.22	0.123425	0.423268
ARHGEF38	Rho guanine nucleotide exchange factor 38	4	105552622	105680913	+	TC04000544.hg	ENSG00000236699	ENST00000420470	protein_coding		4.54	4.54	-1	0.525745	0.842671		4.6	4.54	1.05	0.61325	0.91241		4.54	4.54	-1	0.304916	0.651103		4.6	4.54	1.04	0.18283	0.511651
ARHGEF38	Rho guanine nucleotide exchange factor 38	4	105695524	105708085	+	TC04000546.hg	ENSG00000236699	ENST00000510406	protein_coding		4.75	4.71	1.03	0.248642	0.700981		4.79	4.8	-1.01	0.648999	0.921823		4.8	4.71	1.07	0.188996	0.539192		4.79	4.75	1.02	0.842243	0.950152
ARHGEF38-IT1	ARHGEF38 intronic transcript 1	4	105561591	105570238	+	TC04000545.hg	ENSG00000249885	ENST00000512262	sense_intronic		5.52	5.58	-1.04	0.598282	0.872166		5.56	5.71	-1.11	0.264302	0.811957		5.71	5.58	1.1	0.245298	0.597103		5.56	5.52	1.03	0.405697	0.726805
ARHGEF39	Rho guanine nucleotide exchange factor 39	9	35658875	35675866	+	TC09001057.hg	ENSG00000137135	ENST00000490638	protein_coding		4.67	4.59	1.06	0.049704	0.536568		4.66	4.61	1.03	0.552938	0.895489		4.61	4.59	1.01	0.63573	0.862236		4.66	4.67	-1.01	0.420438	0.736788
ARHGEF4	Rho guanine nucleotide exchange factor 4	2	130836916	131046189	+	TC02000828.hg	ENSG00000136002	ENST00000409359	protein_coding		4.81	4.81	-1	0.501056	0.831877		4.88	4.86	1.02	0.662109	0.925614		4.86	4.81	1.03	0.195507	0.545998		4.88	4.81	1.05	0.028935	0.19098
ARHGEF40	Rho guanine nucleotide exchange factor (GEF) 40	14	21070270	21090240	+	TC14000082.hg	ENSG00000165801	ENST00000298694	protein_coding		6.85	6.93	-1.05	0.781389	0.940224		8.25	8.4	-1.11	0.644754	0.920742		8.4	6.93	2.78	0.001368	0.054955		8.25	6.85	2.64	0.000197	0.012637
ARHGEF5	Rho guanine nucleotide exchange factor 5	7	144355340	144380632	+	TC07000957.hg	ENSG00000050327	ENST00000056217	protein_coding		5.95	5.99	-1.03	0.548529	0.851032		5.94	5.89	1.03	0.34569	0.833288		5.89	5.99	-1.07	0.511008	0.796514		5.94	5.95	-1	0.697266	0.887874
ARHGEF6	Rac/Cdc42 guanine nucleotide exchange factor 6	X	136665547	136767343	+	TC0X001416.hg	ENSG00000129675	ENST00000370620	protein_coding		9.3	9.1	1.15	0.314983	0.742337		7.47	7.9	-1.34	0.774156	0.951906		7.9	9.1	-2.31	0.00786	0.124982		7.47	9.3	-3.54	1.5e-05	0.004178
ARHGEF7	Rho guanine nucleotide exchange factor 7	13	111114619	111293436	+	TC13001303.hg	ENSG00000102606	ENST00000317133	protein_coding		4.08	4.05	1.02	0.431622	0.80088		4.22	4.08	1.1	0.181774	0.790525		4.08	4.05	1.02	0.707465	0.893008		4.22	4.08	1.11	0.10494	0.389552
ARHGEF7	Rho guanine nucleotide exchange factor 7					TC13000398.hg					7.29	7.17	1.09	0.806754	0.947913		7.19	7.06	1.1	0.684737	0.931922		7.06	7.17	-1.08	0.303507	0.649569		7.19	7.29	-1.07	0.219343	0.555927
ARHGEF7	Rho guanine nucleotide exchange factor 7					TC13001688.hg					6.01	6.12	-1.08	0.139815	0.625044		6.09	6.07	1.02	0.698109	0.93486		6.07	6.12	-1.04	0.270445	0.620603		6.09	6.01	1.06	0.391742	0.716693
ARHGEF7-AS2	ARHGEF7 antisense RNA 2	13	111113812	111115678	+	TC13000881.hg	ENSG00000235875	ENST00000425094	antisense		3.85	3.86	-1	0.464981	0.815425		4.09	3.95	1.11	0.152606	0.78458		3.95	3.86	1.06	0.624945	0.857155		4.09	3.85	1.18	0.010396	0.106269
ARHGEF7-AS2	ARHGEF7 antisense RNA 2	13	111113812	111115678	+	TC13001687.hg	ENSG00000235875	ENST00000425094	antisense		3.71	3.74	-1.02	0.339752	0.755894		3.78	3.6	1.13	0.471948	0.871097		3.6	3.74	-1.1	0.308085	0.653732		3.78	3.71	1.05	0.592783	0.838646
ARHGEF7-IT1	ARHGEF7 intronic transcript 1	13	111122652	111144264	+	TC13001300.hg	ENSG00000233644	ENST00000423329	sense_intronic		5.85	5.66	1.14	0.062467	0.549506		5.63	5.44	1.14	0.158462	0.78458		5.44	5.66	-1.17	0.121556	0.445869		5.63	5.85	-1.17	0.154248	0.472235
ARHGEF9	Cdc42 guanine nucleotide exchange factor 9	X	63634967	63755113	+	TC0X001092.hg	ENSG00000131089	ENST00000253401	protein_coding		7.52	7.61	-1.06	0.979206	0.99574		7.78	7.7	1.06	0.877002	0.976225		7.7	7.61	1.06	0.507331	0.79432		7.78	7.52	1.19	0.340726	0.677019
ARHGEF9-IT1	ARHGEF9 intronic transcript 1	X	63670196	63671502	+	TC0X001093.hg	ENSG00000231729	ENST00000420917	sense_intronic		4.5	4.77	-1.21	0.174409	0.64999		4.67	4.87	-1.15	0.16405	0.787225		4.87	4.77	1.07	0.056392	0.313753		4.67	4.5	1.12	0.176351	0.502983
ARID1A	AT rich interactive domain 1A (SWI-like)	1	26693236	26781177	+	TC01000349.hg	ENSG00000117713	ENST00000430799	protein_coding		8	8.34	-1.26	0.274057	0.717662		8.23	8.13	1.07	0.656763	0.923899		8.13	8.34	-1.16	0.083226	0.375619		8.23	8	1.17	0.836	0.947639
ARID1B	AT rich interactive domain 1B (SWI1-like)	6	156777374	157210779	+	TC06001123.hg	ENSG00000049618	ENST00000346085	protein_coding		7.5	7.81	-1.24	0.782498	0.940627		7.55	7.79	-1.18	0.438242	0.860043		7.79	7.81	-1.01	0.945983	0.982411		7.55	7.5	1.04	0.618635	0.850602
ARID1B	AT rich interactive domain 1B (SWI1-like)	6	156777374	157210779	+	TC06003148.hg	ENSG00000049618	ENST00000346085	protein_coding		7.53	7.75	-1.16	0.08311	0.572657		7.48	7.49	-1.01	0.933284	0.987663		7.49	7.75	-1.2	0.031248	0.236852		7.48	7.53	-1.04	0.744088	0.909211
ARID2	AT rich interactive domain 2 (ARID, RFX-like)	12	45729665	45908040	+	TC12000331.hg	ENSG00000189079	ENST00000334344	protein_coding		9.6	9.75	-1.11	0.491571	0.827879		9.36	9.54	-1.14	0.461662	0.867602		9.54	9.75	-1.15	0.572368	0.830723		9.36	9.6	-1.18	0.270767	0.612265
ARID3A	AT rich interactive domain 3A (BRIGHT-like)	19	926037	975934	+	TC19000023.hg	ENSG00000116017	ENST00000263620	protein_coding		6.95	6.92	1.02	0.68651	0.905669		7.4	6.86	1.46	0.092403	0.778087		6.86	6.92	-1.05	0.997473	0.999284		7.4	6.95	1.36	0.10456	0.388636
ARID3A	AT rich interactive domain 3A (BRIGHT-like)					TC01001567.hg					18.09	18.08	1	0.786422	0.941934		17.86	17.82	1.03	0.809419	0.960964		17.82	18.08	-1.2	0.011563	0.149001		17.86	18.09	-1.17	0.001478	0.036033
ARID3B	AT rich interactive domain 3B (BRIGHT-like)	1	81501794	81503468	+	TC15000682.hg	ENSG00000227288	ENST00000448213	processed_pseudogene		5.21	5.16	1.04	0.70349	0.912056		5.52	5.4	1.09	0.876774	0.976188		5.4	5.16	1.18	0.002856	0.076192		5.52	5.21	1.24	0.164261	0.486758
ARID3C	AT rich interactive domain 3C (BRIGHT-like)	9	34621379	34628107	+	TC09001041.hg	ENSG00000205143	ENST00000378909	protein_coding		4.22	4.18	1.03	0.25603	0.706365		4.24	4.18	1.04	0.457006	0.866814		4.18	4.18	-1	0.535184	0.810184		4.24	4.22	1.01	0.654124	0.867693
ARID4A	AT rich interactive domain 4A (RBP1-like)	14	58298385	58373733	+	TC14000348.hg	ENSG00000032219	ENST00000355431	protein_coding		8.32	8.45	-1.09	0.327447	0.749553		8.03	8.18	-1.11	0.090214	0.778087		8.18	8.45	-1.2	0.001199	0.051409		8.03	8.32	-1.22	0.00219	0.04442
ARID4A	AT rich interactive domain 4A (RBP1-like)	14	58298385	58373733	+	TC14001710.hg	ENSG00000032219	ENST00000355431	protein_coding		9.91	10.07	-1.12	0.189372	0.6599		9.39	9.69	-1.24	0.057573	0.778087		9.69	10.07	-1.3	0.055707	0.311817		9.39	9.91	-1.44	0.002391	0.046854
ARID4B	AT rich interactive domain 4B (RBP1-like)	1	235166895	235327487	+	TC01006389.hg	ENSG00000054267	ENST00000366603	protein_coding		9.66	10	-1.26	0.090761	0.578474		9.4	9.67	-1.21	0.217909	0.798047		9.67	10	-1.26	0.188137	0.538401		9.4	9.66	-1.2	0.144085	0.457012
ARID4B-IT1	ARID4B intronic transcript 1 (non-protein coding)					TC01003992.hg					6.95	6.92	1.02	0.612161	0.877823		6.9	6.79	1.08	0.311388	0.824638		6.79	6.92	-1.09	0.114153	0.434521		6.9	6.95	-1.04	0.21832	0.554514
ARID5A	AT rich interactive domain 5A (MRF1-like)	2	96537345	96552634	+	TC02000583.hg	ENSG00000196843	ENST00000454558	protein_coding		5.8	5.75	1.04	0.415568	0.794071		6.09	6.1	-1.01	0.786868	0.955591		6.1	5.75	1.28	0.096094	0.4012		6.09	5.8	1.22	0.069066	0.311799
ARID5B	AT rich interactive domain 5B (MRF1-like)	10	61901300	62096944	+	TC10000377.hg	ENSG00000150347	ENST00000279873	protein_coding		13.03	13	1.02	0.319347	0.744516		12.02	11.77	1.18	0.083243	0.778087		11.77	13	-2.33	0.003811	0.088564		12.02	13.03	-2.02	0.001444	0.035545
ARID5B	AT rich interactive domain 5B (MRF1-like)	10	62049211	62093064	+	TC10002092.hg	ENSG00000150347	ENST00000309334	protein_coding		17.05	17.06	-1.01	0.261192	0.709895		16.3	15.92	1.3	0.058276	0.778087		15.92	17.06	-2.2	0.010688	0.144082		16.3	17.05	-1.68	0.001559	0.036925
ARIH1; MIR630	ariadne RBR E3 ubiquitin protein ligase 1; microRNA 630	15	72474326	72602985	+	TC15000659.hg	ENSG00000166233	ENST00000379887	protein_coding		12.21	12.18	1.02	0.723198	0.919944		11.77	11.85	-1.06	0.969503	0.994971		11.85	12.18	-1.26	0.079384	0.368302		11.77	12.21	-1.36	0.022583	0.165108
ARIH2	ariadne RBR E3 ubiquitin protein ligase 2	3	48918821	48986382	+	TC03002330.hg	ENSG00000177479	ENST00000356401	protein_coding		8.58	8.62	-1.03	0.71873	0.918225		8.25	8.37	-1.08	0.484361	0.874935		8.37	8.62	-1.2	0.185194	0.534754		8.25	8.58	-1.26	0.067899	0.308782
ARIH2	ariadne RBR E3 ubiquitin protein ligase 2	3	48985049	48989988	+	TC03002900.hg	ENSG00000223343	ENST00000452042	antisense		5.21	5.39	-1.13	0.231445	0.690227		4.97	5.21	-1.18	0.144899	0.783153		5.21	5.39	-1.13	0.188458	0.538751		4.97	5.21	-1.18	0.095738	0.371376
ARIH2	ariadne RBR E3 ubiquitin protein ligase 2					TC03000285.hg					8.98	9.07	-1.06	0.43184	0.80088		9.04	9.09	-1.04	0.907903	0.982121		9.09	9.07	1.01	0.9601	0.987488		9.04	8.98	1.04	0.301475	0.642249
ARIH2OS	ariadne homolog 2 opposite strand	3	48917788	48919385	+	TC03001391.hg	ENSG00000221883	ENST00000408959	protein_coding		4.61	4.64	-1.02	0.252845	0.703605		4.69	4.64	1.03	0.582738	0.90285		4.64	4.64	-1	0.994642	0.998516		4.69	4.61	1.05	0.496303	0.786404
ARL1	ADP-ribosylation factor like GTPase 1	12	101393120	101407820	+	TC12001876.hg	ENSG00000120805	ENST00000261636	protein_coding		10.82	10.6	1.16	0.297436	0.730134		11.19	11.14	1.03	0.281499	0.81687		11.14	10.6	1.46	0.000388	0.029649		11.19	10.82	1.29	0.000238	0.013733
ARL10	ADP-ribosylation factor like GTPase 10	5	176365468	176381909	+	TC05000997.hg	ENSG00000175414	ENST00000310389	protein_coding		6.61	6.62	-1.01	0.789134	0.942658		6.97	6.93	1.03	0.454651	0.866112		6.93	6.62	1.23	0.126369	0.45297		6.97	6.61	1.28	0.015461	0.133272
ARL11	ADP-ribosylation factor like GTPase 11	13	49628299	49633872	+	TC13000200.hg	ENSG00000152213	ENST00000282026	protein_coding		3.67	3.73	-1.04	0.396417	0.785557		3.71	3.72	-1	0.861876	0.973148		3.72	3.73	-1.01	0.81734	0.937448		3.71	3.67	1.03	0.449672	0.75764
ARL13A	ADP-ribosylation factor like GTPase 13A	X	100969708	100990829	+	TC0X000471.hg	ENSG00000174225	ENST00000450457	protein_coding		4.12	4.07	1.03	0.634856	0.886393		4.13	4.07	1.05	0.324206	0.827367		4.07	4.07	-1.01	0.835778	0.944852		4.13	4.12	1.01	0.352118	0.686576
ARL13B	ADP-ribosylation factor like GTPase 13B	3	93980142	94055279	+	TC03000474.hg	ENSG00000169379	ENST00000303097	protein_coding		8.38	8.5	-1.08	0.617389	0.879789		8.94	8.89	1.03	0.39962	0.848051		8.89	8.5	1.31	0.098081	0.405265		8.94	8.38	1.47	0.021845	0.161734
ARL13B	ADP-ribosylation factor like GTPase 13B	3	93980142	94055279	+	TC03002422.hg	ENSG00000169379	ENST00000303097	protein_coding		8.61	8.68	-1.05	0.644623	0.889919		9.26	9.08	1.13	0.256854	0.809709		9.08	8.68	1.32	0.027046	0.221867		9.26	8.61	1.57	0.012899	0.120212
ARL14	ADP-ribosylation factor like GTPase 14	3	160677159	160678452	+	TC03000878.hg	ENSG00000179674	ENST00000320767	protein_coding		4.92	4.8	1.08	0.054514	0.541004		5.06	4.78	1.21	0.244836	0.806858		4.78	4.8	-1.01	0.760162	0.915437		5.06	4.92	1.11	0.158473	0.478745
ARL14EP	ADP-ribosylation factor like GTPase 14 effector protein	11	30323051	30338227	+	TC11000295.hg	ENSG00000152219	ENST00000282032	protein_coding		9.92	9.86	1.04	0.094396	0.580219		9.53	9.53	-1	0.965998	0.994658		9.53	9.86	-1.26	0.00017	0.019777		9.53	9.92	-1.31	0.000948	0.028344
ARL14EPL	ADP-ribosylation factor like GTPase 14 effector protein like	5	116022391	116058928	+	TC05000550.hg	ENSG00000268714	ENST00000600981	protein_coding		3.98	4.01	-1.02	0.770927	0.936878		3.9	3.93	-1.02	0.818314	0.963225		3.93	4.01	-1.06	0.396336	0.721142		3.9	3.98	-1.06	0.297937	0.638844
ARL15	ADP-ribosylation factor like GTPase 15	5	53883945	54310582	+	TC05001345.hg	ENSG00000185305	ENST00000502271	protein_coding		7.48	7.23	1.19	0.284963	0.72278		7.08	7.29	-1.15	0.446921	0.8635		7.29	7.23	1.04	0.298029	0.644728		7.08	7.48	-1.32	0.563068	0.82315
ARL16	ADP-ribosylation factor like GTPase 16	17	81681174	81683924	+	TC17001957.hg	ENSG00000214087	ENST00000397498	protein_coding		7.98	8.5	-1.43	0.06655	0.553601		8.05	8.48	-1.35	0.122589	0.778087		8.48	8.5	-1.01	0.690373	0.886343		8.05	7.98	1.05	0.604801	0.84466
ARL17A; ARL17B	ADP-ribosylation factor like GTPase 17A; ADP-ribosylation factor like GTPase 17B	17	46309507	46352882	+	TC17001618.hg	ENSG00000228696	ENST00000572991	protein_coding		7.75	7.39	1.29	0.197874	0.66617		7.13	7.26	-1.09	0.896493	0.979808		7.26	7.39	-1.09	0.794311	0.929639		7.13	7.75	-1.54	0.318376	0.657378
ARL17A; ARL17B	ADP-ribosylation factor like GTPase 17A; ADP-ribosylation factor like GTPase 17B	17	45545804	45549481	+	TC17001617.hg	ENSG00000267198	ENST00000590995	lincRNA		9.11	8.54	1.48	0.271141	0.71631		8.49	8.33	1.12	0.715291	0.938979		8.33	8.54	-1.16	0.745848	0.909365		8.49	9.11	-1.53	0.366371	0.697761
ARL17A; ARL17B	ADP-ribosylation factor like GTPase 17A; ADP-ribosylation factor like GTPase 17B					TC17000587.hg					7.27	6.87	1.31	0.142065	0.62654		7.1	6.67	1.34	0.587446	0.904225		6.67	6.87	-1.15	0.944798	0.982105		7.1	7.27	-1.13	0.361023	0.693602
ARL17A; ARL17B	ADP-ribosylation factor like GTPase 17A; ADP-ribosylation factor like GTPase 17B					TC17001613.hg					8.23	7.53	1.63	0.079673	0.570356		8.17	7.21	1.94	0.193931	0.792515		7.21	7.53	-1.25	0.95394	0.985235		8.17	8.23	-1.05	0.641551	0.861331
ARL17B; ARL17A	ADP-ribosylation factor like GTPase 17B; ADP-ribosylation factor like GTPase 17A					TC17001612.hg					7.99	7.41	1.5	0.10094	0.58711		7.93	7.17	1.7	0.171813	0.788522		7.17	7.41	-1.19	0.881523	0.96165		7.93	7.99	-1.05	0.996787	0.998962
ARL2	ADP-ribosylation factor like GTPase 2	11	65014113	65022184	+	TC11003457.hg	ENSG00000213465	ENST00000246747	protein_coding		11.91	11.72	1.14	0.241993	0.697195		11.06	11.21	-1.11	0.507569	0.882039		11.21	11.72	-1.43	0.056085	0.312765		11.06	11.91	-1.81	0.000526	0.020528
ARL2-SNX15	ARL2-SNX15 readthrough (NMD candidate)	11	65014182	65040570	+	TC11002721.hg	ENSG00000273003	ENST00000301886	protein_coding		8.19	8.15	1.03	0.882799	0.969353		7.85	8.08	-1.17	0.263618	0.811772		8.08	8.15	-1.05	0.368583	0.702146		7.85	8.19	-1.26	0.004341	0.064851
ARL2BP	ADP-ribosylation factor like GTPase 2 binding protein	16	57245098	57253635	+	TC16000485.hg	ENSG00000102931	ENST00000219204	protein_coding		11.43	11.33	1.07	0.308322	0.738176		12	12.13	-1.09	0.600739	0.907634		12.13	11.33	1.73	0.039852	0.26508		12	11.43	1.49	0.020491	0.155896
ARL3	ADP-ribosylation factor like GTPase 3	10	102673731	102714407	+	TC10001624.hg	ENSG00000138175	ENST00000260746	protein_coding		9.81	9.88	-1.05	0.09882	0.584748		9.98	10.16	-1.13	0.086855	0.778087		10.16	9.88	1.21	0.343729	0.682802		9.98	9.81	1.13	0.691382	0.884987
ARL4A	ADP-ribosylation factor like GTPase 4A	7	12686856	12689179	+	TC07000098.hg	ENSG00000122644	ENST00000396662	protein_coding		6.76	6.96	-1.15	0.131281	0.615419		7.36	7.86	-1.41	0.327278	0.828414		7.86	6.96	1.86	0.009125	0.133547		7.36	6.76	1.52	0.013192	0.121797
ARL4C	ADP-ribosylation factor like GTPase 4C	2	234493041	234496600	+	TC02002891.hg	ENSG00000188042	ENST00000339728	protein_coding		7.67	9.14	-2.77	0.027075	0.518789		7.04	7.4	-1.29	0.235186	0.805546		7.4	9.14	-3.33	0.004427	0.095003		7.04	7.67	-1.55	0.045818	0.247742
ARL4D	ADP-ribosylation factor like GTPase 4D	17	43398959	43401137	+	TC17000551.hg	ENSG00000175906	ENST00000320033	protein_coding		6.79	7.17	-1.29	0.129991	0.61501		7.77	8.49	-1.65	0.577624	0.901769		8.49	7.17	2.49	0.036534	0.254027		7.77	6.79	1.96	0.011342	0.111764
ARL5A	ADP-ribosylation factor like GTPase 5A					TC02002429.hg					7.08	7.19	-1.07	0.158019	0.638787		7.89	8.01	-1.08	0.285105	0.817569		8.01	7.19	1.77	0.000808	0.042175		7.89	7.08	1.75	4.8e-05	0.006309
ARL5B	ADP-ribosylation factor like GTPase 5B	10	18659405	18681639	+	TC10000140.hg	ENSG00000165997	ENST00000377275	protein_coding		9.25	9.51	-1.2	0.105125	0.592877		10.56	10.34	1.16	0.380815	0.842057		10.34	9.51	1.78	0.057105	0.315648		10.56	9.25	2.48	0.000353	0.016891
ARL5C	ADP-ribosylation factor like GTPase 5C	17	39156894	39165760	+	TC17001445.hg	ENSG00000141748	ENST00000269586	protein_coding		4.54	4.56	-1.01	0.940554	0.986209		4.6	4.53	1.05	0.670804	0.927927		4.53	4.56	-1.03	0.936137	0.979645		4.6	4.54	1.04	0.759934	0.916158
ARL6	ADP-ribosylation factor like GTPase 6	3	97764528	97801242	+	TC03000479.hg	ENSG00000113966	ENST00000463745	protein_coding		7	6.85	1.11	0.6407	0.888658		6.96	7.27	-1.25	0.432785	0.857849		7.27	6.85	1.34	0.545517	0.81518		6.96	7	-1.03	0.318966	0.657782
ARL6IP1	ADP-ribosylation factor like GTPase 6 interacting protein 1	16	18791667	18801678	+	TC16000915.hg	ENSG00000170540	ENST00000304414	protein_coding		11.9	11.99	-1.06	0.505676	0.833404		12.05	12.09	-1.03	0.584879	0.903574		12.09	11.99	1.07	0.857946	0.95312		12.05	11.9	1.1	0.812006	0.938682
ARL6IP4	ADP-ribosylation factor like GTPase 6 interacting protein 4	12	122975320	122982907	+	TC12002630.hg	ENSG00000256028	ENST00000540866	processed_transcript		9.96	10.15	-1.14	0.55815	0.855879		9.82	10.04	-1.17	0.296923	0.821158		10.04	10.15	-1.08	0.48315	0.779224		9.82	9.96	-1.11	0.633162	0.857679
ARL6IP4	ADP-ribosylation factor like GTPase 6 interacting protein 4	12	122975320	122982907	+	TC12003262.hg	ENSG00000256028	ENST00000540866	processed_transcript		8.29	8.37	-1.06	0.399762	0.787612		8.26	8.28	-1.01	0.644961	0.920742		8.28	8.37	-1.07	0.220677	0.572841		8.26	8.29	-1.02	0.789748	0.929735
ARL6IP5	ADP-ribosylation factor like GTPase 6 interacting protein 5	3	69084944	69106066	+	TC03000417.hg	ENSG00000144746	ENST00000273258	protein_coding		16.05	16.17	-1.09	0.307074	0.737443		14.24	14.54	-1.24	0.133541	0.779521		14.54	16.17	-3.1	3e-06	0.004281		14.24	16.05	-3.52	1.3e-05	0.003844
ARL6IP6	ADP-ribosylation factor like GTPase 6 interacting protein 6	2	152717914	152761253	+	TC02000942.hg	ENSG00000177917	ENST00000326446	protein_coding		7.87	7.97	-1.07	0.638534	0.887603		7.75	7.51	1.18	0.019909	0.778087		7.51	7.97	-1.38	0.006486	0.112974		7.75	7.87	-1.09	0.051752	0.265796
ARL6IP6	ADP-ribosylation factor like GTPase 6 interacting protein 6	2	152717893	152760764	+	TC02003640.hg	ENSG00000177917	ENST00000495469	protein_coding		9.92	10.11	-1.14	0.598225	0.872166		9.76	9.72	1.02	0.880987	0.976777		9.72	10.11	-1.31	0.059195	0.320696		9.76	9.92	-1.11	0.178229	0.50535
ARL8A	ADP-ribosylation factor like GTPase 8A	1	202133404	202144741	+	TC01003699.hg	ENSG00000143862	ENST00000272217	protein_coding		9	9.28	-1.22	0.006626	0.486575		9.33	9.65	-1.24	0.161863	0.786353		9.65	9.28	1.29	0.000478	0.033153		9.33	9	1.26	0.018272	0.14619
ARL8B	ADP-ribosylation factor like GTPase 8B	3	5122220	5180911	+	TC03000016.hg	ENSG00000134108	ENST00000256496	protein_coding		11.68	11.57	1.08	0.612545	0.87792		11.55	11.4	1.11	0.336662	0.831703		11.4	11.57	-1.12	0.013187	0.15853		11.55	11.68	-1.09	0.184926	0.514086
ARL9	ADP-ribosylation factor like GTPase 9	4	56505209	56524448	+	TC04000333.hg	ENSG00000196503	ENST00000360096	protein_coding		4.34	4.67	-1.26	0.289975	0.725695		4.09	4.03	1.05	0.786414	0.955437		4.03	4.67	-1.57	0.001277	0.053461		4.09	4.34	-1.19	0.003397	0.056804
ARMC1	armadillo repeat containing 1	8	65602456	65634207	+	TC08001280.hg	ENSG00000104442	ENST00000276569	protein_coding		9.93	9.85	1.06	0.498882	0.830937		10.15	10.06	1.07	0.462314	0.867776		10.06	9.85	1.16	0.052564	0.302345		10.15	9.93	1.17	0.126117	0.427446
ARMC10	armadillo repeat containing 10	7	103074881	103099751	+	TC07000671.hg	ENSG00000170632	ENST00000428183	protein_coding		8.43	8.36	1.05	0.61367	0.878466		8.54	8.72	-1.13	0.21266	0.797327		8.72	8.36	1.28	0.004205	0.09258		8.54	8.43	1.08	0.305394	0.645936
ARMC12	armadillo repeat containing 12	6	35737032	35748911	+	TC06000519.hg	ENSG00000157343	ENST00000373869	protein_coding		4.47	4.28	1.14	0.071836	0.561887		4.38	4.14	1.18	0.322898	0.826998		4.14	4.28	-1.1	0.390481	0.717289		4.38	4.47	-1.07	0.174609	0.500305
ARMC2	armadillo repeat containing 2	6	108848422	108973983	+	TC06000870.hg	ENSG00000118690	ENST00000392644	protein_coding		5.99	5.92	1.05	0.188467	0.658951		5.8	5.71	1.06	0.98967	0.998542		5.71	5.92	-1.15	0.159012	0.500592		5.8	5.99	-1.14	0.033438	0.207386
ARMC3	armadillo repeat containing 3	10	22928024	23037587	+	TC10000161.hg	ENSG00000165309	ENST00000298032	protein_coding		3.97	4.01	-1.03	0.073098	0.56349		3.97	4.05	-1.05	0.281876	0.81687		4.05	4.01	1.03	0.49971	0.789555		3.97	3.97	1	0.878904	0.962027
ARMC4	armadillo repeat containing 4					TC10001134.hg					4.95	4.76	1.14	0.512783	0.836644		4.63	4.7	-1.05	0.356709	0.836052		4.7	4.76	-1.04	0.223633	0.576371		4.63	4.95	-1.25	0.015744	0.134567
ARMC5	armadillo repeat containing 5	16	31458080	31467105	+	TC16000377.hg	ENSG00000140691	ENST00000408912	protein_coding		5.45	5.58	-1.09	0.00398	0.48515		5.5	5.52	-1.01	0.248381	0.808578		5.52	5.58	-1.04	0.333049	0.673922		5.5	5.45	1.04	0.495279	0.785744
ARMC6	armadillo repeat containing 6	19	19033575	19058178	+	TC19000367.hg	ENSG00000105676	ENST00000392335	protein_coding		6.35	6.32	1.02	0.298125	0.730195		6.6	6.46	1.1	0.399791	0.848051		6.46	6.32	1.1	0.040739	0.267478		6.6	6.35	1.19	0.014531	0.128708
ARMC6	armadillo repeat containing 6	19	19033575	19058178	+	TC19002027.hg	ENSG00000105676	ENST00000392335	protein_coding		8.6	8.49	1.08	0.71747	0.917907		9.21	9.06	1.11	0.508412	0.882623		9.06	8.49	1.49	0.027147	0.222335		9.21	8.6	1.52	0.001787	0.039469
ARMC7	armadillo repeat containing 7	17	75109978	75114826	+	TC17000846.hg	ENSG00000125449	ENST00000582136	protein_coding		6.47	6.62	-1.12	0.042275	0.52955		6.38	6.63	-1.2	0.039183	0.778087		6.63	6.62	1.01	0.576682	0.83304		6.38	6.47	-1.06	0.639241	0.86013
ARMC8	armadillo repeat containing 8	3	138187267	138296549	+	TC03000743.hg	ENSG00000114098	ENST00000481646	protein_coding		7.72	7.7	1.01	0.782439	0.940627		8.26	7.97	1.22	0.291178	0.819482		7.97	7.7	1.21	0.043417	0.276559		8.26	7.72	1.46	0.012663	0.118952
ARMC9	armadillo repeat containing 9	2	231206239	231374837	+	TC02001388.hg	ENSG00000135931	ENST00000611582	protein_coding		8.58	9.2	-1.54	0.165556	0.643388		7.82	7.68	1.1	0.933328	0.987664		7.68	9.2	-2.86	0.012363	0.153665		7.82	8.58	-1.69	0.008332	0.093263
ARMC9	armadillo repeat containing 9	2	231388976	231394984	+	TC02003885.hg	ENSG00000224376	ENST00000415129	processed_transcript		5.16	5.22	-1.04	0.612438	0.87792		5.09	5.16	-1.05	0.603465	0.908665		5.16	5.22	-1.04	0.147316	0.484789		5.09	5.16	-1.05	0.134295	0.441
ARMCX1	armadillo repeat containing, X-linked 1	X	101550531	101554700	+	TC0X000480.hg	ENSG00000126947	ENST00000372829	protein_coding		10.58	10.38	1.15	0.340698	0.756238		8.42	8.96	-1.46	0.442435	0.862027		8.96	10.38	-2.67	0.01265	0.155568		8.42	10.58	-4.47	3.7e-05	0.0057
ARMCX2	armadillo repeat containing, X-linked 2	X	101655281	101658649	+	TC0X001224.hg	ENSG00000184867	ENST00000330154	protein_coding		8.9	8.84	1.05	0.905056	0.976031		9.11	9.17	-1.04	0.384625	0.843061		9.17	8.84	1.26	0.278381	0.628523		9.11	8.9	1.16	0.490433	0.782728
ARMCX3	armadillo repeat containing, X-linked 3	X	101622797	101627843	+	TC0X000481.hg	ENSG00000102401	ENST00000341189	protein_coding		10.34	10.18	1.12	0.746858	0.927571		9.88	10.15	-1.2	0.1993	0.794677		10.15	10.18	-1.02	0.711484	0.894268		9.88	10.34	-1.37	0.133059	0.439244
ARMCX4	armadillo repeat containing, X-linked 4	X	101418287	101533459	+	TC0X000479.hg	ENSG00000196440	ENST00000433011	protein_coding		5.81	5.79	1.02	0.850179	0.959994		5.75	5.77	-1.01	0.625905	0.916052		5.77	5.79	-1.01	0.531288	0.808203		5.75	5.81	-1.04	0.065986	0.304258
ARMCX5	armadillo repeat containing, X-linked 5	X	102599525	102639538	+	TC0X001801.hg	ENSG00000271147	ENST00000460026	processed_transcript		7.57	7.36	1.16	0.309137	0.738694		7.66	7.73	-1.05	0.721384	0.93976		7.73	7.36	1.29	0.004984	0.099967		7.66	7.57	1.06	0.105356	0.39023
ARMCX5	armadillo repeat containing, X-linked 5					TC0X002319.hg					7.03	7.15	-1.09	0.281741	0.720578		7.22	7.41	-1.15	0.35428	0.835213		7.41	7.15	1.2	0.03359	0.244134		7.22	7.03	1.14	0.050409	0.26195
ARMCX6	armadillo repeat containing, X-linked 6	X	101615120	101618001	+	TC0X001221.hg	ENSG00000198960	ENST00000361910	protein_coding		9.35	9.21	1.1	0.571535	0.861672		9.08	9.2	-1.09	0.589431	0.904984		9.2	9.21	-1.01	0.921659	0.974781		9.08	9.35	-1.21	0.102944	0.385129
ARMCX6	armadillo repeat containing, X-linked 6	X	101615118	101617910	+	TC0X002157.hg	ENSG00000198960	ENST00000497931	protein_coding		12.28	12.19	1.06	0.590182	0.869368		11.98	12.21	-1.17	0.44875	0.864347		12.21	12.19	1.01	0.88904	0.964017		11.98	12.28	-1.23	0.197302	0.529337
ARMS2	age-related maculopathy susceptibility 2	10	122454653	122457352	+	TC10000888.hg	ENSG00000254636	ENST00000528446	protein_coding		4.68	4.56	1.09	0.188907	0.659339		4.67	4.64	1.02	0.631764	0.917315		4.64	4.56	1.06	0.686004	0.884934		4.67	4.68	-1.01	0.974183	0.992716
ARMT1	acidic residue methyltransferase 1	6	151452287	151470101	+	TC06001102.hg	ENSG00000146476	ENST00000367294	protein_coding		9.46	9.34	1.08	0.014118	0.498104		9.62	9.67	-1.03	0.66807	0.926979		9.67	9.34	1.25	0.000622	0.037533		9.62	9.46	1.12	0.107807	0.394216
ARNT	aryl hydrocarbon receptor nuclear translocator	1	150809705	150876768	+	TC01003212.hg	ENSG00000143437	ENST00000358595	protein_coding		10.83	10.69	1.1	0.892205	0.972123		10.15	10.27	-1.08	0.494341	0.877651		10.27	10.69	-1.34	0.077653	0.364198		10.15	10.83	-1.6	0.002514	0.048181
ARNT2	aryl-hydrocarbon receptor nuclear translocator 2	15	80404351	80597937	+	TC15000749.hg	ENSG00000172379	ENST00000303329	protein_coding		7.07	6.74	1.25	0.806371	0.947776		6.13	6.05	1.06	0.792053	0.956821		6.05	6.74	-1.61	0.053	0.30351		6.13	7.07	-1.91	0.082148	0.342417
ARNTL	aryl hydrocarbon receptor nuclear translocator-like	11	13277798	13387266	+	TC11000206.hg	ENSG00000133794	ENST00000389707	protein_coding		7.17	7.35	-1.13	0.240478	0.696055		7.66	8.16	-1.42	0.121913	0.778087		8.16	7.35	1.76	0.365118	0.699492		7.66	7.17	1.41	0.26802	0.60986
ARNTL2	aryl hydrocarbon receptor nuclear translocator-like 2	12	27332854	27425289	+	TC12000264.hg	ENSG00000029153	ENST00000544915	protein_coding		8.29	7.99	1.23	0.955835	0.98991		8.69	8.69	1	0.613785	0.912521		8.69	7.99	1.62	0.20658	0.557617		8.69	8.29	1.31	0.028585	0.18958
ARNTL2-AS1	ARNTL2 antisense RNA 1	12	27389789	27446625	+	TC12001334.hg	ENSG00000245311	ENST00000500498	antisense		4.2	4.39	-1.14	0.465039	0.815462		4.84	4.63	1.16	0.432726	0.857849		4.63	4.39	1.18	0.230759	0.582966		4.84	4.2	1.56	0.01904	0.149448
ARNTL2-AS1	ARNTL2 antisense RNA 1	12	27389789	27446625	+	TC12002807.hg	ENSG00000245311	ENST00000500498	antisense		4.33	4.23	1.07	0.717486	0.917907		4.56	4.42	1.1	0.713747	0.93862		4.42	4.23	1.14	0.057661	0.316897		4.56	4.33	1.17	0.053251	0.270269
ARPC1A	actin related protein 2/3 complex subunit 1A	7	99325910	99366257	+	TC07003287.hg	ENSG00000241685	ENST00000262942	protein_coding		13.07	13.03	1.03	0.757679	0.93143		12.89	13.08	-1.14	0.886233	0.977853		13.08	13.03	1.04	0.875222	0.959598		12.89	13.07	-1.13	0.801396	0.93448
ARPC1B	actin related protein 2/3 complex subunit 1B					TC07003288.hg					10.31	10.25	1.04	0.707794	0.913603		10.24	10.18	1.04	0.813331	0.962153		10.18	10.25	-1.04	0.148769	0.486792		10.24	10.31	-1.05	0.411982	0.73159
ARPC2	actin related protein 2/3 complex subunit 2					TC02001294.hg					11.36	11.2	1.12	0.146803	0.630835		12.17	11.94	1.17	0.200363	0.79505		11.94	11.2	1.67	0.000516	0.034455		12.17	11.36	1.74	1.7e-05	0.004344
ARPC3	actin related protein 2/3 complex subunit 3	12	110434825	110450407	+	TC12003222.hg	ENSG00000111229	ENST00000228825	protein_coding		9.87	10.04	-1.12	0.336023	0.754687		10.23	10.17	1.05	0.242918	0.806856		10.17	10.04	1.09	0.112539	0.431699		10.23	9.87	1.28	0.036993	0.219497
ARPC4	actin related protein 2/3 complex subunit 4	3	9792558	9807726	+	TC03003343.hg	ENSG00000241553	ENST00000397261	protein_coding		7.92	7.95	-1.02	0.191131	0.660375		8.37	8.23	1.1	0.931724	0.987313		8.23	7.95	1.21	0.002624	0.073359		8.37	7.92	1.37	3.5e-05	0.005567
ARPC5	actin related protein 2/3 complex subunit 5	1	183620846	183635726	+	TC01003617.hg	ENSG00000162704	ENST00000359856	protein_coding		10.27	10.17	1.07	0.572492	0.861897		11.13	11.18	-1.04	0.632227	0.917467		11.18	10.17	2.02	0.001039	0.047784		11.13	10.27	1.82	0.001096	0.030421
ARPC5	actin related protein 2/3 complex subunit 5					TC01003618.hg					6.82	6.78	1.03	0.610634	0.877223		7.35	7.35	1	0.809863	0.960976		7.35	6.78	1.48	0.001541	0.05773		7.35	6.82	1.44	0.009535	0.100696
ARPC5L	actin related protein 2/3 complex subunit 5-like	9	124869205	124877717	+	TC09000646.hg	ENSG00000136950	ENST00000259477	protein_coding		6.92	7.05	-1.1	0.182042	0.654264		7.33	7.28	1.03	0.747637	0.945877		7.28	7.05	1.17	0.021581	0.199783		7.33	6.92	1.33	0.004843	0.068708
ARPIN	actin-related protein 2/3 complex inhibitor	15	89895006	89912956	+	TC15002783.hg	ENSG00000242498	ENST00000357484	protein_coding		7.06	6.92	1.1	0.628408	0.883755		6.42	6.31	1.08	0.851671	0.970815		6.31	6.92	-1.53	0.006354	0.111857		6.42	7.06	-1.56	0.000982	0.028742
ARPP19	cAMP-regulated phosphoprotein 19kDa	15	52547045	52569239	+	TC15001457.hg	ENSG00000128989	ENST00000566423	protein_coding		12.18	12.33	-1.1	0.110511	0.599647		12.42	12.41	1.01	0.681734	0.930605		12.41	12.33	1.06	0.114816	0.435751		12.42	12.18	1.18	0.102383	0.384031
ARPP21	cAMP-regulated phosphoprotein 21kDa					TC03000171.hg					4.76	4.66	1.07	0.060292	0.549462		4.78	4.69	1.06	0.115585	0.778087		4.69	4.66	1.02	0.15171	0.491046		4.78	4.76	1.01	0.484019	0.778804
ARR3	arrestin 3, retinal (X-arrestin)	X	70268305	70281232	+	TC0X000374.hg	ENSG00000120500	ENST00000374495	protein_coding		5.01	4.8	1.15	0.133527	0.618237		5.04	4.92	1.09	0.487157	0.875334		4.92	4.8	1.08	0.143893	0.480423		5.04	5.01	1.02	0.189256	0.520085
ARRB1	arrestin, beta 1	11	75264182	75351705	+	TC11002092.hg	ENSG00000137486	ENST00000420843	protein_coding		7.23	7.12	1.08	0.321341	0.745943		6.18	6.35	-1.12	0.185775	0.790634		6.35	7.12	-1.71	0.056677	0.314431		6.18	7.23	-2.06	0.005468	0.073217
ARRB2	arrestin, beta 2	17	4710489	4721471	+	TC17000047.hg	ENSG00000141480	ENST00000269260	protein_coding		7.79	7.86	-1.05	0.52706	0.843152		7.57	7.66	-1.06	0.558261	0.896763		7.66	7.86	-1.15	0.297103	0.643977		7.57	7.79	-1.16	0.00136	0.03441
ARRDC1	arrestin domain containing 1	9	137605685	137614314	+	TC09000851.hg	ENSG00000197070	ENST00000483563	protein_coding		6.08	6.07	1.01	0.792408	0.943451		6.03	6.07	-1.03	0.36157	0.836298		6.07	6.07	1.01	0.671743	0.878197		6.03	6.08	-1.04	0.147551	0.462269
ARRDC1-AS1	ARRDC1 antisense RNA 1	9	137615332	137618813	+	TC09001777.hg	ENSG00000203993	ENST00000371417	antisense		6.37	6.45	-1.05	0.056119	0.542839		6.22	6.35	-1.1	0.031686	0.778087		6.35	6.45	-1.07	0.210221	0.561623		6.22	6.37	-1.11	0.028108	0.188022
ARRDC2	arrestin domain containing 2	19	18001132	18014102	+	TC19000350.hg	ENSG00000105643	ENST00000379656	protein_coding		5.44	5.48	-1.02	0.158335	0.638828		5.22	5.29	-1.05	0.258412	0.809927		5.29	5.48	-1.14	0.0123	0.153419		5.22	5.44	-1.17	0.010302	0.105629
ARRDC3	arrestin domain containing 3	5	91368724	91383359	+	TC05001590.hg	ENSG00000113369	ENST00000265138	protein_coding		10.24	10.49	-1.19	0.17448	0.65		10.36	10.82	-1.37	0.474988	0.871672		10.82	10.49	1.25	0.653524	0.869572		10.36	10.24	1.09	0.83889	0.948742
ARRDC3-AS1	ARRDC3 antisense RNA 1	5	91380349	91420715	+	TC05000446.hg	ENSG00000281357	ENST00000625713	lincRNA		3.93	3.85	1.06	0.231089	0.690063		3.98	3.93	1.03	0.850128	0.970684		3.93	3.85	1.06	0.068501	0.342987		3.98	3.93	1.03	0.766305	0.9188
ARRDC4	arrestin domain containing 4	15	97960698	97973838	+	TC15000945.hg	ENSG00000140450	ENST00000268042	protein_coding		10.16	8.75	2.65	0.253857	0.704495		9.01	8.12	1.85	0.31371	0.825329		8.12	8.75	-1.55	0.599452	0.844402		9.01	10.16	-2.22	0.274308	0.616001
ARRDC5	arrestin domain containing 5	19	4890437	4902867	+	TC19001074.hg	ENSG00000205784	ENST00000381781	protein_coding		4.19	4.32	-1.09	0.245625	0.698941		4.2	4.43	-1.17	0.071859	0.778087		4.43	4.32	1.08	0.538792	0.812027		4.2	4.19	1.01	0.921885	0.976881
ARSA	arylsulfatase A	22	50625018	50628170	+	TC22000918.hg	ENSG00000100299	ENST00000356098	protein_coding		6.11	6.16	-1.04	0.840207	0.95725		6.06	6.11	-1.04	0.236009	0.805749		6.11	6.16	-1.03	0.70407	0.891614		6.06	6.11	-1.03	0.469405	0.770453
ARSB	arylsulfatase B					TC05001519.hg					7.2	7.38	-1.13	0.18123	0.654144		7.47	7.87	-1.32	0.233288	0.80489		7.87	7.38	1.4	0.062717	0.328631		7.47	7.2	1.21	0.024214	0.172029
ARSD	arylsulfatase D	X	2903970	2929351	+	TC0X000805.hg	ENSG00000006756	ENST00000381154	protein_coding		6.57	6.78	-1.16	0.027532	0.519429		5.85	6.02	-1.12	0.278057	0.816085		6.02	6.78	-1.7	0.000501	0.034089		5.85	6.57	-1.64	5e-05	0.006493
ARSE	arylsulfatase E (chondrodysplasia punctata 1)	X	2934816	2964270	+	TC0X000806.hg	ENSG00000157399	ENST00000381134	protein_coding		5.39	5.34	1.04	0.072228	0.561913		5.39	5.32	1.04	0.542912	0.891866		5.32	5.34	-1.01	0.803391	0.932587		5.39	5.39	-1.01	0.322067	0.660447
ARSF	arylsulfatase F	X	3041471	3112726	+	TC0X000020.hg	ENSG00000062096	ENST00000381127	protein_coding		3.84	3.84	-1	0.437307	0.803559		3.9	3.82	1.06	0.944065	0.99063		3.82	3.84	-1.02	0.816057	0.936927		3.9	3.84	1.05	0.587695	0.83558
ARSG	arylsulfatase G	17	68259182	68422731	+	TC17000802.hg	ENSG00000141337	ENST00000448504	protein_coding		6.51	6.74	-1.17	0.821463	0.952483		6.5	6.2	1.24	0.271866	0.814097		6.2	6.74	-1.45	0.187503	0.537492		6.5	6.51	-1	0.790516	0.92994
ARSH	arylsulfatase family, member H	X	3006613	3033571	+	TC0X000019.hg	ENSG00000205667	ENST00000381130	protein_coding		4.54	4.45	1.07	0.002757	0.47369		4.57	4.5	1.05	0.348975	0.833922		4.5	4.45	1.03	0.076452	0.361545		4.57	4.54	1.02	0.376007	0.705462
ARSI	arylsulfatase family, member I	5	150296343	150302953	+	TC05001935.hg	ENSG00000183876	ENST00000328668	protein_coding		5.7	5.45	1.18	0.03449	0.523114		6.01	5.91	1.07	0.215965	0.797327		5.91	5.45	1.37	0.004002	0.090183		6.01	5.7	1.24	0.049749	0.26004
ARSJ	arylsulfatase family, member J	4	113900284	113979701	+	TC04001487.hg	ENSG00000180801	ENST00000315366	protein_coding		9.78	9.84	-1.04	0.92649	0.982584		10.8	9.98	1.77	0.293268	0.820708		9.98	9.84	1.11	0.708203	0.893255		10.8	9.78	2.03	0.164746	0.487296
[truncated: 64,456 more rows]
