# Supplementary material for: Long intergenic non-coding RNAs regulate human lung fibroblast function: Implications for idiopathic pulmonary fibrosis
Source: Sci Rep. 2019 Apr 15;9:6020. doi: 10.1038/s41598-019-42292-w (PMC6465406; doi:10.1038/s41598-019-42292-w)
Supplement: Supplementary file 4 — Dataset 4 Differential gene expression in TGFß-stimulated control fibroblasts (MOESM4) [file 41598_2019_42292_MOESM4_ESM.xlsx]

## Sheet: Control_Unstimulated_versus_TGF
Gene symbol	Description	Chromosome	Start	End	Strand	Transcript cluster	Ensemble Gene	Ensemble Transcript	Gene type	TGFB1-stimulated control fibroblasts (Signal (log2))	Unstimulated control fibroblasts (Signal (log2))	Fold change (linear)	Anova p-value	FDR p-value
DNM3OS	DNM3 opposite strand/antisense RNA	1	172136531	172144794	-	TC01005935.hg	ENSG00000230630	ENST00000417354	antisense	10.38	7.13	9.48	0.00014	0.018468
LOC729970	hCG2028352-like	1	94928028	94963270	+	TC01000874.hg	ENSG00000235501	ENST00000438509	antisense	8.03	6.59	2.71	0.026279	0.219208
LOC541472	uncharacterized LOC541472	7	22725395	22727620	-	TC07001189.hg	ENSG00000179428	ENST00000325042	antisense	6.82	5.5	2.49	0.144469	0.481147
MIR181A2HG	MIR181A2 host gene	9	124658467	124698631	+	TC09002250.hg	ENSG00000224020	ENST00000429139	antisense	5.94	4.64	2.46	0.002409	0.070868
LOC100506178	uncharacterized LOC100506178	7	22563337	22573996	+	TC07000135.hg	ENSG00000232759	ENST00000435127	antisense	6.59	5.32	2.42	0.141875	0.478058
LOC101927482	uncharacterized LOC101927482	2	196260024	196263559	+	TC02003758.hg	ENSG00000229056	ENST00000430904	antisense	5.73	4.48	2.38	0.039142	0.262608
MBNL1-AS1	MBNL1 antisense RNA 1	3	152268184	152269546	-	TC03001911.hg	ENSG00000229619	ENST00000445466	antisense	7.8	6.68	2.17	0.011061	0.146119
LOC101929988	uncharacterized LOC101929988	15	33851785	33856809	-	TC15001187.hg	ENSG00000259408	ENST00000560404	antisense	5.47	4.46	2.02	0.014281	0.164566
PAXIP1-AS2	PAXIP1 antisense RNA 2	7	154928498	154946836	+	TC07002693.hg	ENSG00000214106	ENST00000411526	antisense	6.27	7.36	-2.13	0.000278	0.025431
TBX5-AS1	TBX5 antisense RNA 1	12	114408191	114410012	+	TC12002578.hg	ENSG00000255399	ENST00000531202	antisense	6.93	8.16	-2.36	0.035759	0.25162
ZBED5-AS1	ZBED5 antisense RNA 1	11	10858259	10879276	+	TC11000190.hg	ENSG00000247271	ENST00000501079	antisense	6.09	7.4	-2.48	0.003788	0.088393
PAPPA-AS1	PAPPA antisense RNA 1	9	116398157	116400606	-	TC09001525.hg	ENSG00000256040	ENST00000445861	antisense	6.55	7.9	-2.55	0.273122	0.62336
RPPH1	ribonuclease P RNA component H1	14	20343048	20343685	-	TC14001911.hg	ENSG00000259001	ENST00000554988	antisense	12.95	14.56	-3.04	0.230383	0.582587
LOC101927809	uncharacterized LOC101927809	18	36179996	36187448	-	TC18000894.hg	ENSG00000260552	ENST00000568654	antisense	4.79	6.87	-4.22	0.000517	0.034455
MIR22HG	MIR22 host gene	17	1711493	1716210	-	TC17002437.hg	ENSG00000186594	ENST00000334146	lincRNA	10.13	8.46	3.18	5e-05	0.011324
GAS6-AS2	GAS6 antisense RNA 2 (head to head)	13	113864168	113866833	+	TC13001320.hg	ENSG00000272695	ENST00000608651	lincRNA	9.18	7.69	2.8	0.164226	0.507569
MIR181A1HG	MIR181A1 host gene	1	198807658	198937410	-	TC01003670.hg	ENSG00000229989	ENST00000432296	lincRNA	6.88	5.61	2.41	0.000295	0.026199
LINC00941	long intergenic non-protein coding RNA 941	12	30795681	30800008	+	TC12002303.hg	ENSG00000235884	ENST00000550292	lincRNA	6.69	5.47	2.33	0.018551	0.185371
CARMN	cardiac mesoderm enhancer-associated non-coding RNA	5	149406878	149428674	+	TC05002686.hg	ENSG00000249669	ENST00000505254	lincRNA	7.85	6.76	2.13	0.001257	0.053139
LINC01061	long intergenic non-protein coding RNA 1061	7	56809214	56848800	+	TC07000288.hg	ENSG00000279072	ENST00000624628	lincRNA	6.08	7.26	-2.27	0.048098	0.289734
LOC100129550	uncharacterized LOC100129550	3	122886941	122892416	+	TC03000637.hg	ENSG00000273033	ENST00000610128	lincRNA	6.57	7.77	-2.29	0.004853	0.09889
EPB41L4A-AS1	EPB41L4A antisense RNA 1	5	112160526	112164276	+	TC05000525.hg	ENSG00000224032	ENST00000413221	lincRNA	7.03	8.29	-2.39	0.001642	0.059598
NEAT1	nuclear paraspeckle assembly transcript 1 (non-protein coding)	11	65422774	65424827	+	TC11002727.hg	ENSG00000245532	ENST00000499732	lincRNA	11.14	13.34	-4.62	0.001993	0.064992
FENDRR	FOXF1 adjacent non-coding developmental regulatory RNA	16	86474529	86508860	-	TC16002007.hg	ENSG00000268388	ENST00000595886	lincRNA	6.93	10.03	-8.59	0.020915	0.196799
FZD8; MIR4683	frizzled class receptor 8; microRNA 4683	10	35641172	35641252	-	TC10001179.hg	ENSG00000284265	ENST00000579659	miRNA	11.73	6.52	36.87	2.23e-09	3e-05
MIR181B1	microRNA 181b-1	1	198858873	198858982	-	TC01003671.hg	ENSG00000207975	ENST00000385240	miRNA	7.75	6.17	2.99	0.017715	0.181844
MIR3689A; MIR3689E	microRNA 3689a; microRNA 3689e	9	134850742	134850807	-	TC09001704.hg	ENSG00000266514	ENST00000579617	miRNA	8.22	6.83	2.62	0.00207	0.066003
MIRLET7A2	microRNA let-7a-2	11	122146522	122146593	-	TC11002384.hg	ENSG00000198975	ENST00000362105	miRNA	7.11	5.82	2.44	0.000275	0.025253
LOC284454	uncharacterized LOC284454	19	13836287	13836359	-	TC19002349.hg	ENSG00000284387	ENST00000386972	miRNA	7.55	6.28	2.4	0.006197	0.11042
MIR4521	microRNA 4521	17	8186945	8187004	+	TC17000132.hg	ENSG00000283160	ENST00000635897	miRNA	11.4	10.21	2.28	0.016432	0.174578
MIR199A1	microRNA 199a-1	19	10817426	10817496	-	TC19001173.hg	ENSG00000207752	ENST00000385019	miRNA	5.43	4.36	2.1	0.163665	0.506811
MIR1245A; MIR1245B	microRNA 1245a; microRNA 1245b	2	188978092	188978161	+	TC02001106.hg	ENSG00000221502	ENST00000408575	miRNA	9.13	8.11	2.03	0.006013	0.108938
MIR635	microRNA 635	17	68424451	68424548	-	TC17001823.hg	ENSG00000207561	ENST00000384830	miRNA	7.67	8.73	-2.09	0.383173	0.712788
VTRNA1-3	vault RNA 1-3	5	140726158	140726246	+	TC05000736.hg	ENSG00000202515	ENST00000365645	misc_RNA	6.31	5.18	2.19	0.022475	0.203593
PSAT1P4	phosphoserine aminotransferase 1 pseudogene 4	3	166691187	166691712	+	TC03000888.hg	ENSG00000224962	ENST00000466500	processed_pseudogene	9.52	6.07	10.88	0.029811	0.232341
AK4P3	adenylate kinase 4 pseudogene 3	12	31615771	31616439	-	TC12001366.hg	ENSG00000233381	ENST00000418260	processed_pseudogene	7.58	6.04	2.92	0.098449	0.405997
MYL6P1	myosin, light chain 6 pseudogene 1	21	43855890	43856342	-	TC21000511.hg	ENSG00000226543	ENST00000449877	processed_pseudogene	12.12	10.93	2.27	0.004111	0.09154
CFL1P3	cofilin 1 (non-muscle) pseudogene 3	1	63843196	63843685	-	TC01002736.hg	ENSG00000228056	ENST00000440942	processed_pseudogene	9.96	8.91	2.08	0.01027	0.140992
TMSB4XP4	thymosin beta 4, X-linked pseudogene 4	9	128342153	128342770	+	TC09000687.hg	ENSG00000223551	ENST00000323496	processed_pseudogene	13.03	14.1	-2.1	0.064123	0.332137
RHOQP2	ras homolog family member Q pseudogene 2	2	130212870	130213490	+	TC02000852.hg	ENSG00000230756	ENST00000437982	processed_pseudogene	8.11	9.23	-2.17	0.000752	0.041188
IFITM4P	interferon induced transmembrane protein 4 pseudogene	CHR_HSCHR6_MHC_SSTO_CTG1	29748420	29748840	-	TC06001488.hg	ENSG00000229942	ENST00000439894	processed_pseudogene	10.9	12.07	-2.25	0.002501	0.071855
TLE1P1	transducin-like enhancer of split 1 pseudogene 1	X	65408084	65408672	+	TC0X000350.hg	ENSG00000228158	ENST00000422965	processed_pseudogene	6.89	8.07	-2.26	0.000142	0.018512
EIF3FP3	eukaryotic translation initiation factor 3, subunit F pseudogene 3	2	58251440	58252525	+	TC02000332.hg	ENSG00000233426	ENST00000434851	processed_pseudogene	11.43	12.66	-2.34	0.000703	0.039635
RPS3AP47	ribosomal protein S3a pseudogene 47	15	43115702	43116493	-	TC15001272.hg	ENSG00000205871	ENST00000487100	processed_pseudogene	13	14.23	-2.35	0.083397	0.375961
MEIS3P1	Meis homeobox 3 pseudogene 1	17	15786618	15787575	+	TC17002074.hg	ENSG00000179277	ENST00000495167	processed_pseudogene	9.94	11.19	-2.38	0.000197	0.02128
GK	glycerol kinase	X	101778969	101780538	+	TC0X000141.hg	ENSG00000178146	ENST00000328462	processed_pseudogene	7.8	10.83	-8.15	0.199602	0.549545
LINC01278	long intergenic non-protein coding RNA 1278	X	63426559	63560993	-	TC0X001091.hg	ENSG00000235437	ENST00000609401	processed_transcript	10.23	9.06	2.25	0.007865	0.124982
APCDD1L-AS1	APCDD1L antisense RNA 1 (head to head)	20	58515379	58619888	+	TC20001317.hg	ENSG00000231290	ENST00000427140	processed_transcript	6.06	4.92	2.2	0.005539	0.105267
KGFLP2	keratinocyte growth factor-like protein 2	9	39816600	39874206	-	TC09002510.hg	ENSG00000283886	ENST00000640486	processed_transcript	8.1	9.26	-2.24	0.078798	0.366995
CD68	CD68 molecule	17	7572826	7582024	+	TC17000103.hg	ENSG00000264772	ENST00000581621	processed_transcript	11.07	12.62	-2.92	0.025336	0.215014
ORAI3	ORAI calcium release-activated calcium modulator 3	16	30948386	30954319	+	TC16000363.hg	ENSG00000261487	ENST00000566056	processed_transcript	7	9.04	-4.1	0.00012	0.017199
PRG4	proteoglycan 4	1	186296279	186314562	+	TC01001603.hg	ENSG00000116690	ENST00000635041	protein_coding	15.7	5.7	1023.42	7e-06	0.005534
NOX4	NADPH oxidase 4	11	89325368	89491131	-	TC11003286.hg	ENSG00000086991	ENST00000343727	protein_coding	12.57	5.2	165.06	3.3e-10	1.8e-05
TSPAN2	tetraspanin 2	1	115048011	115089464	-	TC01003017.hg	ENSG00000134198	ENST00000369516	protein_coding	14.38	7.11	154.16	3.67e-07	0.001514
ELN	elastin	7	74027789	74069907	+	TC07000449.hg	ENSG00000049540	ENST00000252034	protein_coding	14.66	7.44	149.34	1.3e-05	0.006969
TNFAIP6	tumor necrosis factor, alpha-induced protein 6	2	151357592	151380048	+	TC02000937.hg	ENSG00000123610	ENST00000243347	protein_coding	15.51	8.55	124.37	0.007027	0.11815
PLN	phospholamban	6	118548298	118560730	+	TC06000935.hg	ENSG00000198523	ENST00000357525	protein_coding	13.89	7.2	103.4	0.000167	0.019774
CDH6	cadherin 6, type 2, K-cadherin (fetal kidney)	5	31193750	31318346	+	TC05000132.hg	ENSG00000113361	ENST00000514738	protein_coding	13.92	8.11	56.16	0.00462	0.096553
SEMA7A	semaphorin 7A, GPI membrane anchor (John Milton Hagen blood group)	15	74409289	74434467	-	TC15001643.hg	ENSG00000138623	ENST00000261918	protein_coding	12.11	6.3	56.05	0.000463	0.0327
SERPINE1	serpin peptidase inhibitor, clade E (nexin, plasminogen activator inhibitor type 1), member 1	7	101127089	101139266	+	TC07000643.hg	ENSG00000106366	ENST00000223095	protein_coding	17.48	12.01	44.35	0.001088	0.049053
CTGF	connective tissue growth factor	6	131948176	131951373	-	TC06002112.hg	ENSG00000118523	ENST00000367976	protein_coding	16.91	11.47	43.41	0.00571	0.106598
CNN1	calponin 1, basic, smooth muscle	19	11538717	11550323	+	TC19000202.hg	ENSG00000130176	ENST00000252456	protein_coding	13.5	8.22	38.74	0.001743	0.061132
PSAT1	phosphoserine aminotransferase 1	9	78297143	78329454	+	TC09000358.hg	ENSG00000135069	ENST00000347159	protein_coding	15.39	10.16	37.4	0.02398	0.209926
IGF1	insulin-like growth factor 1 (somatomedin C)	12	102395874	102480645	-	TC12001890.hg	ENSG00000017427	ENST00000337514	protein_coding	11.59	6.52	33.59	0.000343	0.027737
CHAC1	ChaC glutathione-specific gamma-glutamylcyclotransferase 1	15	40952962	40955822	+	TC15000300.hg	ENSG00000128965	ENST00000444189	protein_coding	11.57	6.52	33.16	0.006862	0.116891
COL4A1	collagen, type IV, alpha 1	13	110148963	110307149	-	TC13000872.hg	ENSG00000187498	ENST00000375820	protein_coding	13.04	8.11	30.32	2e-06	0.003616
PMEPA1	prostate transmembrane protein, androgen induced 1	20	57648394	57711536	-	TC20001671.hg	ENSG00000124225	ENST00000265626	protein_coding	10.66	5.75	29.87	9e-05	0.014815
XYLT1	xylosyltransferase I	16	17101769	17470881	-	TC16000904.hg	ENSG00000103489	ENST00000261381	protein_coding	13.01	8.25	27.17	0.000527	0.034579
HBEGF	heparin-binding EGF-like growth factor	5	140332843	140346631	-	TC05001854.hg	ENSG00000113070	ENST00000230990	protein_coding	11.57	6.82	26.88	0.00108	0.048937
ADAM12	ADAM metallopeptidase domain 12	10	126012381	126388455	-	TC10001744.hg	ENSG00000148848	ENST00000368679	protein_coding	14.14	9.45	25.93	5.7e-05	0.011859
SULF1	sulfatase 1	8	69466624	69660915	+	TC08000456.hg	ENSG00000137573	ENST00000458141	protein_coding	12.35	7.82	23.07	0.349062	0.686898
AQP1	aquaporin 1 (Colton blood group)	7	30911694	30925516	+	TC07002236.hg	ENSG00000240583	ENST00000311813	protein_coding	11.47	6.95	23	0.059313	0.321063
ASPN	asporin	9	92456205	92482506	-	TC09001336.hg	ENSG00000106819	ENST00000375544	protein_coding	10.83	6.34	22.46	0.002422	0.071001
COL10A1	collagen, type X, alpha 1	6	116119026	116125900	-	TC06002044.hg	ENSG00000123500	ENST00000327673	protein_coding	9.63	5.14	22.44	0.0112	0.146912
WFDC1	WAP four-disulfide core domain 1	16	84294646	84329851	+	TC16000656.hg	ENSG00000103175	ENST00000219454	protein_coding	13.48	8.99	22.41	0.006302	0.11137
ASNS	asparagine synthetase (glutamine-hydrolyzing)	7	97852128	97872131	-	TC07001630.hg	ENSG00000070669	ENST00000394309	protein_coding	11.41	7.13	19.39	0.011129	0.146581
SLC7A5	solute carrier family 7 (amino acid transporter light chain, L system), member 5	16	87830023	87863639	-	TC16001335.hg	ENSG00000103257	ENST00000565644	protein_coding	12.91	8.77	17.66	7.5e-05	0.013544
GXYLT2	glucoside xylosyltransferase 2	3	72888073	72976926	+	TC03003359.hg	ENSG00000172986	ENST00000389617	protein_coding	13.81	9.89	15.14	0.00043	0.031257
TMEM2	transmembrane protein 2	9	71683366	71768884	-	TC09001204.hg	ENSG00000135048	ENST00000377044	protein_coding	12.22	8.31	15.04	4.1e-05	0.010731
CDH2	cadherin 2, type 1, N-cadherin (neuronal)	18	27950966	28177446	-	TC18000433.hg	ENSG00000170558	ENST00000269141	protein_coding	13.51	9.62	14.87	0.000184	0.020605
FSTL3	follistatin-like 3 (secreted glycoprotein)	19	676365	683399	+	TC19000012.hg	ENSG00000070404	ENST00000166139	protein_coding	9.89	6.07	14.13	0.000258	0.024427
CTPS1	CTP synthase 1	1	40979335	41012565	+	TC01000520.hg	ENSG00000171793	ENST00000372621	protein_coding	10.49	6.69	13.95	1.6e-05	0.007881
FAM101B	family with sequence similarity 101, member B	17	439978	445939	-	TC17000965.hg	ENSG00000183688	ENST00000329099	protein_coding	12.53	8.73	13.92	0.000107	0.016208
TNFRSF12A	tumor necrosis factor receptor superfamily, member 12A	16	3020312	3022383	+	TC16000095.hg	ENSG00000006327	ENST00000326577	protein_coding	13.8	10	13.88	0.000393	0.029898
AMTN	amelotin	4	70518540	70532742	+	TC04000387.hg	ENSG00000187689	ENST00000339336	protein_coding	8.27	4.57	12.97	0.009639	0.136635
MTHFD2	methylenetetrahydrofolate dehydrogenase (NADP+ dependent) 2, methenyltetrahydrofolate cyclohydrolase	2	74198562	74217565	+	TC02000454.hg	ENSG00000065911	ENST00000394053	protein_coding	12.48	8.79	12.87	0.007587	0.122573
MYH11	myosin, heavy chain 11, smooth muscle	16	15703172	15857011	-	TC16000898.hg	ENSG00000133392	ENST00000396324	protein_coding	11.05	7.38	12.71	0.043159	0.275562
PAWR	PRKC, apoptosis, WT1, regulator	12	79584874	79691097	-	TC12001765.hg	ENSG00000177425	ENST00000328827	protein_coding	11.75	8.1	12.51	0.000265	0.024712
TSPAN13	tetraspanin 13	7	16753535	16784536	+	TC07000111.hg	ENSG00000106537	ENST00000262067	protein_coding	12.14	8.55	12.05	0.002541	0.072261
ITGA11	integrin alpha 11	15	68296533	68432162	-	TC15002592.hg	ENSG00000137809	ENST00000423218	protein_coding	7.76	4.2	11.84	3.7e-05	0.010457
OLFM2	olfactomedin 2	19	9853718	9936552	-	TC19001155.hg	ENSG00000105088	ENST00000264833	protein_coding	9.23	5.72	11.4	0.010627	0.143643
COMP	cartilage oligomeric matrix protein	19	18782773	18791305	-	TC19001293.hg	ENSG00000105664	ENST00000542601	protein_coding	8.99	5.54	10.92	0.000685	0.039038
MICAL2	microtubule associated monooxygenase, calponin and LIM domain containing 2	11	12162079	12263789	+	TC11000198.hg	ENSG00000133816	ENST00000379612	protein_coding	14.02	10.58	10.81	0.000283	0.025775
DCBLD1	discoidin, CUB and LCCL domain containing 1	6	117482657	117569858	+	TC06000931.hg	ENSG00000164465	ENST00000296955	protein_coding	12.21	8.82	10.45	5e-06	0.004907
STK38L	serine/threonine kinase 38 like	12	27244175	27325959	+	TC12000263.hg	ENSG00000211455	ENST00000389032	protein_coding	12.94	9.56	10.42	2e-06	0.003693
HAS2	hyaluronan synthase 2	8	121612116	121641390	-	TC08001567.hg	ENSG00000170961	ENST00000303924	protein_coding	11.75	8.39	10.26	0.037304	0.256889
AMIGO2	adhesion molecule with Ig-like domain 2	12	47075707	47079865	-	TC12001430.hg	ENSG00000139211	ENST00000266581	protein_coding	10.44	7.09	10.23	4e-05	0.010724
SCX	scleraxis bHLH transcription factor	8	144266560	144268481	+	TC08000848.hg	ENSG00000260428	ENST00000567180	protein_coding	8.83	5.48	10.2	1.3e-05	0.006969
ADAM19	ADAM metallopeptidase domain 19	5	157395534	157575775	-	TC05001986.hg	ENSG00000135074	ENST00000517951	protein_coding	11.05	7.71	10.08	0.001465	0.056762
ATP10A	ATPase, class V, type 10A	15	25677273	25863208	-	TC15001079.hg	ENSG00000206190	ENST00000356865	protein_coding	9.46	6.17	9.8	0.003919	0.08925
ALDH1L2	aldehyde dehydrogenase 1 family, member L2	12	105019784	105066605	-	TC12001910.hg	ENSG00000136010	ENST00000549335	protein_coding	13.14	9.87	9.67	0.018239	0.184012
LIF	leukemia inhibitory factor	22	30240447	30246851	-	TC22000647.hg	ENSG00000128342	ENST00000249075	protein_coding	10.59	7.32	9.62	0.002945	0.077582
SKIL	SKI-like proto-oncogene	3	170357726	170392748	+	TC03000917.hg	ENSG00000136603	ENST00000259119	protein_coding	13.08	9.82	9.55	5.53e-08	0.000622
ENC1	ectodermal-neural cortex 1 (with BTB domain)	5	74627406	74641424	-	TC05001481.hg	ENSG00000171617	ENST00000302351	protein_coding	10.57	7.36	9.27	0.000462	0.032668
ITGBL1	integrin beta like 1	13	101452615	101716444	+	TC13000364.hg	ENSG00000198542	ENST00000376180	protein_coding	13.06	9.89	9.05	0.001772	0.061742
SLC7A1	solute carrier family 7 (cationic amino acid transporter, y+ system), member 1	13	29509410	29595688	-	TC13000523.hg	ENSG00000139514	ENST00000380752	protein_coding	10.45	7.31	8.79	0.000952	0.045598
PRPS1	phosphoribosyl pyrophosphate synthetase 1	X	107628507	107651026	+	TC0X000526.hg	ENSG00000147224	ENST00000372435	protein_coding	11.59	8.46	8.78	0.027503	0.22377
LGMN	legumain	14	92703807	92748612	-	TC14001451.hg	ENSG00000100600	ENST00000555699	protein_coding	12.95	9.85	8.6	0.008166	0.127182
COL4A2	collagen, type IV, alpha 2	13	110307267	110513027	+	TC13000392.hg	ENSG00000134871	ENST00000360467	protein_coding	10.94	7.83	8.59	4e-06	0.004896
TNS1	tensin 1	2	217799789	217944128	-	TC02002765.hg	ENSG00000079308	ENST00000171887	protein_coding	12.2	9.12	8.45	0.000434	0.031398
TAGLN	transgelin	11	117199321	117204557	+	TC11002894.hg	ENSG00000149591	ENST00000392951	protein_coding	19.08	16.05	8.15	0.020533	0.195238
COL1A1	collagen, type I, alpha 1	17	50183289	50201632	-	TC17001682.hg	ENSG00000108821	ENST00000225964	protein_coding	16.13	13.13	7.99	0.000172	0.019963
KCNH1	potassium channel, voltage gated eag related subfamily H, member 1	1	210676823	211134129	-	TC01003791.hg	ENSG00000143473	ENST00000367007	protein_coding	8.1	5.11	7.94	1.8e-05	0.008049
SRPX2	sushi-repeat containing protein, X-linked 2	X	100644166	100675788	+	TC0X000469.hg	ENSG00000102359	ENST00000373004	protein_coding	12.04	9.07	7.84	0.000204	0.021578
CYR61	cysteine-rich, angiogenic inducer, 61	1	85580761	85583962	+	TC01000818.hg	ENSG00000142871	ENST00000451137	protein_coding	12.08	9.11	7.84	0.047	0.2868
VCAN	versican	5	83471674	83582303	+	TC05000412.hg	ENSG00000038427	ENST00000343200	protein_coding	14.7	11.75	7.72	0.001701	0.060436
BGN	biglycan	X	153494939	153509554	+	TC0X000750.hg	ENSG00000182492	ENST00000331595	protein_coding	16.81	13.86	7.69	0.001323	0.054194
PDCD1LG2	programmed cell death 1 ligand 2	9	5510570	5571254	+	TC09000038.hg	ENSG00000197646	ENST00000397747	protein_coding	10.94	8.04	7.46	0.009473	0.135471
APBB2	amyloid beta (A4) precursor protein-binding, family B, member 2	4	40810027	41214618	-	TC04001139.hg	ENSG00000163697	ENST00000295974	protein_coding	11.67	8.86	6.98	0.000445	0.031706
NUAK1	NUAK family, SNF1-like kinase, 1	12	106063340	106140033	-	TC12001916.hg	ENSG00000074590	ENST00000261402	protein_coding	9.4	6.6	6.92	0.009696	0.136933
TMEM87B	transmembrane protein 87B	2	112055223	112119318	+	TC02000703.hg	ENSG00000153214	ENST00000283206	protein_coding	13.4	10.6	6.92	0.00279	0.075367
TGFB1	transforming growth factor beta 1	19	41330323	41353911	-	TC19001553.hg	ENSG00000105329	ENST00000221930	protein_coding	13.23	10.45	6.88	3.3e-05	0.010149
BHLHE40	basic helix-loop-helix family, member e40	3	4979116	4985323	+	TC03000015.hg	ENSG00000134107	ENST00000256495	protein_coding	10.3	7.53	6.85	3e-06	0.004241
DCLK2	doublecortin-like kinase 2	4	150078274	150257457	+	TC04000744.hg	ENSG00000170390	ENST00000296550	protein_coding	9.28	6.56	6.61	0.002908	0.076953
ALDH1B1	aldehyde dehydrogenase 1 family, member B1	9	38392664	38398661	+	TC09000222.hg	ENSG00000137124	ENST00000377698	protein_coding	10.07	7.37	6.5	0.000179	0.020379
NEK7	NIMA-related kinase 7	1	198156963	198322420	+	TC01001639.hg	ENSG00000151414	ENST00000367385	protein_coding	12.62	9.92	6.48	0.004165	0.092096
BMP6	bone morphogenetic protein 6	6	7726797	7881422	+	TC06000062.hg	ENSG00000153162	ENST00000283147	protein_coding	9.25	6.56	6.46	0.003898	0.088938
DPT	dermatopontin	1	168695459	168729264	-	TC01003491.hg	ENSG00000143196	ENST00000367817	protein_coding	10.56	7.88	6.42	0.286934	0.635508
FKBP14	FK506 binding protein 14	7	30010587	30026684	-	TC07001245.hg	ENSG00000106080	ENST00000222803	protein_coding	12.75	10.09	6.34	0.00018	0.020379
IL11	interleukin 11	19	55364389	55370373	-	TC19001870.hg	ENSG00000095752	ENST00000264563	protein_coding	8.42	5.79	6.19	0.000991	0.046595
APCDD1L	adenomatosis polyposis coli down-regulated 1-like	20	58459101	58514938	-	TC20000985.hg	ENSG00000198768	ENST00000371149	protein_coding	8.98	6.35	6.19	0.010129	0.13997
FBLN5	fibulin 5	14	91869441	91947399	-	TC14001443.hg	ENSG00000140092	ENST00000267620	protein_coding	14.69	12.08	6.12	0.001636	0.059396
IGFBP7	insulin like growth factor binding protein 7	4	57030773	57110385	-	TC04002560.hg	ENSG00000163453	ENST00000295666	protein_coding	14	11.4	6.03	0.008255	0.127456
GADD45B	growth arrest and DNA-damage-inducible, beta	19	2476122	2476638	+	TC19001938.hg	ENSG00000099860	ENST00000586759	protein_coding	10.53	7.95	5.95	0.000866	0.043325
SYTL5	synaptotagmin-like 5	X	38006582	38128816	+	TC0X000175.hg	ENSG00000147041	ENST00000297875	protein_coding	7.78	5.23	5.85	0.006071	0.109446
CLIC3	chloride intracellular channel 3	9	136994635	136995747	-	TC09002865.hg	ENSG00000169583	ENST00000480181	protein_coding	7.9	5.37	5.76	0.006898	0.117127
TIMP3	TIMP metallopeptidase inhibitor 3	22	32801701	32863043	+	TC22000248.hg	ENSG00000100234	ENST00000266085	protein_coding	16.16	13.65	5.69	0.004533	0.096145
PLOD2	procollagen-lysine, 2-oxoglutarate 5-dioxygenase 2	3	146069440	146161167	-	TC03001866.hg	ENSG00000152952	ENST00000282903	protein_coding	15.64	13.14	5.68	2.7e-05	0.008996
XRCC4	X-ray repair complementing defective repair in Chinese hamster cells 4	5	83077498	83353758	+	TC05000411.hg	ENSG00000152422	ENST00000282268	protein_coding	9.75	7.25	5.66	0.021869	0.20122
IARS	isoleucyl-tRNA synthetase	9	92210211	92293756	-	TC09001331.hg	ENSG00000196305	ENST00000627121	protein_coding	13.92	11.41	5.66	0.010795	0.14461
TGFBR1	transforming growth factor, beta receptor 1	9	99105150	99153658	+	TC09000500.hg	ENSG00000106799	ENST00000552516	protein_coding	12.04	9.57	5.56	0.001218	0.051902
PTGS1	prostaglandin-endoperoxide synthase 1 (prostaglandin G/H synthase and cyclooxygenase)	9	122371080	122395703	+	TC09000614.hg	ENSG00000095303	ENST00000362012	protein_coding	11.42	8.95	5.52	0.043467	0.276702
SPARC	secreted protein, acidic, cysteine-rich (osteonectin)	5	151661096	151687165	-	TC05001955.hg	ENSG00000113140	ENST00000231061	protein_coding	17.2	14.75	5.49	0.002021	0.065371
MYOCD	myocardin	17	12665989	12768949	+	TC17000158.hg	ENSG00000141052	ENST00000425538	protein_coding	8.81	6.35	5.48	0.002296	0.069819
NEGR1	neuronal growth regulator 1	1	71395940	72282734	-	TC01002777.hg	ENSG00000172260	ENST00000357731	protein_coding	9.47	7.02	5.46	2.2e-05	0.008599
MURC	muscle-related coiled-coil protein	9	100578079	100587906	+	TC09000513.hg	ENSG00000170681	ENST00000307584	protein_coding	8.2	5.75	5.45	0.014123	0.163669
CDKN2B	cyclin-dependent kinase inhibitor 2B (p15, inhibits CDK4)	9	22002903	22009363	-	TC09000965.hg	ENSG00000147883	ENST00000276925	protein_coding	10.76	8.35	5.29	0.041427	0.269649
SLC16A2	solute carrier family 16, member 2 (thyroid hormone transporter)	X	74421461	74533917	+	TC0X000410.hg	ENSG00000147100	ENST00000587091	protein_coding	11.37	8.97	5.26	0.000724	0.040317
ADAMTS6	ADAM metallopeptidase with thrombospondin type 1 motif 6	5	65148739	65481417	-	TC05001406.hg	ENSG00000049192	ENST00000381052	protein_coding	8.53	6.14	5.25	4.4e-05	0.011175
ANKRD1	ankyrin repeat domain 1 (cardiac muscle)	10	90912096	90921276	-	TC10001517.hg	ENSG00000148677	ENST00000371697	protein_coding	7.02	4.64	5.21	0.12762	0.454987
ITGA5	integrin alpha 5	12	54395261	54419460	-	TC12001571.hg	ENSG00000161638	ENST00000293379	protein_coding	14.89	12.51	5.21	0.000194	0.021182
RCN3	reticulocalbin 3, EF-hand calcium binding domain	19	49527618	49543638	+	TC19000738.hg	ENSG00000142552	ENST00000270645	protein_coding	12.74	10.37	5.19	0.001359	0.054807
SH3PXD2A	SH3 and PX domains 2A	10	103594029	103855406	-	TC10001635.hg	ENSG00000107957	ENST00000355946	protein_coding	10.24	7.87	5.16	5.6e-05	0.011719
ENPP1	ectonucleotide pyrophosphatase/phosphodiesterase 1	6	131808016	131895155	+	TC06000985.hg	ENSG00000197594	ENST00000360971	protein_coding	13.93	11.59	5.09	0.003058	0.079535
SNAI1	snail family zinc finger 1	20	49982999	49988886	+	TC20000395.hg	ENSG00000124216	ENST00000244050	protein_coding	8.32	5.97	5.08	0.002238	0.069224
MARS	methionyl-tRNA synthetase	12	57487294	57517569	+	TC12000531.hg	ENSG00000166986	ENST00000537638	protein_coding	12.12	9.78	5.06	0.004005	0.090204
FBN1	fibrillin 1	15	48408306	48645849	-	TC15001335.hg	ENSG00000166147	ENST00000316623	protein_coding	13.69	11.37	4.98	0.004071	0.090976
PYCR1	pyrroline-5-carboxylate reductase 1	17	81932384	81936879	-	TC17001966.hg	ENSG00000183010	ENST00000329875	protein_coding	10.22	7.92	4.94	0.000722	0.040249
FERMT2	fermitin family member 2	14	52857268	52951035	-	TC14001144.hg	ENSG00000073712	ENST00000395631	protein_coding	14.11	11.82	4.9	0.001709	0.060571
SLC1A4	solute carrier family 1 (glutamate/neutral amino acid transporter), member 4	2	64989401	65023865	+	TC02000374.hg	ENSG00000115902	ENST00000234256	protein_coding	9.04	6.75	4.9	0.002201	0.068516
ULBP1	UL16 binding protein 1	6	149964007	149973710	+	TC06001089.hg	ENSG00000111981	ENST00000229708	protein_coding	8.58	6.29	4.88	0.194309	0.544678
CCNA2	cyclin A2	4	121816444	121823932	-	TC04001516.hg	ENSG00000145386	ENST00000274026	protein_coding	9.6	7.33	4.83	0.029695	0.232145
KLF7	Kruppel-like factor 7 (ubiquitous)	2	207074137	207165945	-	TC02002705.hg	ENSG00000118263	ENST00000309446	protein_coding	10.63	8.36	4.8	4e-06	0.004871
PGM3	phosphoglucomutase 3	6	83164873	83193293	-	TC06001911.hg	ENSG00000013375	ENST00000513973	protein_coding	12.14	9.88	4.78	0.00011	0.016454
HYOU1	hypoxia up-regulated 1	11	119044189	119057137	-	TC11002361.hg	ENSG00000149428	ENST00000617285	protein_coding	12.11	9.86	4.77	3.3e-05	0.010149
SCG2	secretogranin II	2	223596940	223602503	-	TC02002818.hg	ENSG00000171951	ENST00000305409	protein_coding	9.51	7.27	4.75	0.146029	0.483194
LMO7	LIM domain 7	13	75620434	75859870	+	TC13000286.hg	ENSG00000136153	ENST00000341547	protein_coding	12.38	10.14	4.74	0.049783	0.294674
CDK6	cyclin-dependent kinase 6	7	92604921	92833917	-	TC07003061.hg	ENSG00000105810	ENST00000265734	protein_coding	11.5	9.26	4.72	0.205069	0.555827
ACLY	ATP citrate lyase	17	41866908	41918987	-	TC17001520.hg	ENSG00000131473	ENST00000352035	protein_coding	14.35	12.11	4.72	4.8e-05	0.01128
DACT1	dishevelled-binding antagonist of beta-catenin 1	14	58638056	58648321	+	TC14000353.hg	ENSG00000165617	ENST00000395153	protein_coding	9.55	7.32	4.69	7e-06	0.005397
MLLT11	myeloid/lymphoid or mixed-lineage leukemia; translocated to, 11	1	151057758	151068497	+	TC01001201.hg	ENSG00000213190	ENST00000368921	protein_coding	10.5	8.28	4.67	7e-06	0.005534
SQLE	squalene epoxidase	8	124998506	125022283	+	TC08000729.hg	ENSG00000104549	ENST00000265896	protein_coding	12.91	10.73	4.54	0.101891	0.412081
PXDC1	PX domain containing 1	6	3722614	3751532	-	TC06001232.hg	ENSG00000168994	ENST00000477592	protein_coding	9.19	7.03	4.49	0.007413	0.121227
EDN1	endothelin 1	6	12290363	12297194	+	TC06000087.hg	ENSG00000078401	ENST00000379375	protein_coding	7.91	5.76	4.45	0.022057	0.201841
MCAM	melanoma cell adhesion molecule	11	119308529	119317116	-	TC11002366.hg	ENSG00000076706	ENST00000264036	protein_coding	9.12	6.98	4.44	0.00497	0.099889
TNFSF4	tumor necrosis factor (ligand) superfamily, member 4	1	173183734	173205558	-	TC01003525.hg	ENSG00000117586	ENST00000367718	protein_coding	7.33	5.18	4.42	0.099981	0.408837
P4HA1	prolyl 4-hydroxylase, alpha polypeptide I	10	73007217	73096850	-	TC10001398.hg	ENSG00000122884	ENST00000307116	protein_coding	14.72	12.6	4.34	0.000404	0.030347
COL5A2	collagen, type V, alpha 2	2	189031896	189179879	-	TC02002612.hg	ENSG00000204262	ENST00000374866	protein_coding	12.28	10.16	4.33	0.0001	0.0158
COL5A1	collagen, type V, alpha 1	9	134641774	134844843	+	TC09000787.hg	ENSG00000130635	ENST00000371817	protein_coding	8.39	6.28	4.31	0.000129	0.017809
AGPS	alkylglycerone phosphate synthase	2	177392644	177543836	+	TC02001065.hg	ENSG00000018510	ENST00000264167	protein_coding	10.89	8.79	4.29	7.6e-05	0.013556
LOXL2	lysyl oxidase-like 2	8	23297189	23404240	-	TC08002613.hg	ENSG00000134013	ENST00000389131	protein_coding	11.67	9.58	4.27	0.022318	0.203057
MMP3	matrix metallopeptidase 3	11	102835801	102843803	-	TC11002235.hg	ENSG00000149968	ENST00000299855	protein_coding	10.98	8.89	4.26	0.246569	0.598192
GARS	glycyl-tRNA synthetase	7	30594681	30634033	+	TC07000198.hg	ENSG00000106105	ENST00000389266	protein_coding	15.66	13.58	4.25	0.017609	0.181506
ATP1B1	ATPase, Na+/K+ transporting, beta 1 polypeptide	1	169105697	169132722	+	TC01001473.hg	ENSG00000143153	ENST00000367816	protein_coding	11.6	9.52	4.24	0.054055	0.306739
ANKH	ANKH inorganic pyrophosphate transport regulator	5	14704804	14871778	-	TC05001172.hg	ENSG00000154122	ENST00000284268	protein_coding	11.18	9.11	4.2	0.049191	0.29339
FAM150A	family with sequence similarity 150, member A	8	52534037	52565507	-	TC08001209.hg	ENSG00000196711	ENST00000358543	protein_coding	6.89	4.82	4.2	0.028607	0.228027
P3H2	prolyl 3-hydroxylase 2	3	189956728	190120929	-	TC03002106.hg	ENSG00000090530	ENST00000319332	protein_coding	8.73	6.67	4.19	0.062439	0.328217
VDR	vitamin D (1,25- dihydroxyvitamin D3) receptor	12	47841537	47905022	-	TC12001439.hg	ENSG00000111424	ENST00000549336	protein_coding	9.13	7.07	4.18	0.000247	0.023902
LOX	lysyl oxidase	5	122063195	122078285	-	TC05001714.hg	ENSG00000113083	ENST00000231004	protein_coding	15.13	13.07	4.15	0.105486	0.419402
INHBA	inhibin beta A	7	41685114	41703108	-	TC07001318.hg	ENSG00000122641	ENST00000242208	protein_coding	12.51	10.46	4.15	0.029978	0.232871
COL3A1	collagen, type III, alpha 1	2	188974320	189012746	+	TC02003743.hg	ENSG00000168542	ENST00000304636	protein_coding	13.85	11.79	4.15	0.002933	0.07739
GATA6	GATA binding protein 6	18	22169443	22202528	+	TC18000094.hg	ENSG00000141448	ENST00000269216	protein_coding	9.65	7.6	4.14	0.027019	0.221783
CACHD1	cache domain containing 1	1	64563677	64693058	+	TC01000725.hg	ENSG00000158966	ENST00000470527	protein_coding	9.4	7.35	4.14	0.012357	0.153665
AJUBA	ajuba LIM protein	14	22971174	22982642	-	TC14000943.hg	ENSG00000129474	ENST00000262713	protein_coding	9.46	7.42	4.11	0.100624	0.410166
UAP1	UDP-N-acetylglucosamine pyrophosphorylase 1	1	162561533	162599837	+	TC01001422.hg	ENSG00000117143	ENST00000367926	protein_coding	11.43	9.39	4.1	0.007478	0.121703
RTKN2	rhotekin 2	10	62193194	62268707	-	TC10001324.hg	ENSG00000182010	ENST00000373789	protein_coding	7.75	5.72	4.09	0.025179	0.214414
SEMA3C	sema domain, immunoglobulin domain (Ig), short basic domain, secreted, (semaphorin) 3C	7	80742538	80919351	-	TC07001559.hg	ENSG00000075223	ENST00000265361	protein_coding	13.4	11.39	4.04	0.005971	0.108671
ITGA1; PELO	integrin alpha 1; pelota homolog (Drosophila)	5	52787896	52959210	+	TC05003439.hg	ENSG00000213949	ENST00000282588	protein_coding	12.13	10.12	4.04	0.01395	0.162697
PRR5L	proline rich 5 like	11	36296288	36463644	+	TC11000345.hg	ENSG00000135362	ENST00000530639	protein_coding	7.82	5.81	4.01	0.003564	0.086053
SCN9A	sodium channel, voltage gated, type IX alpha subunit	2	166195185	166375993	-	TC02004675.hg	ENSG00000169432	ENST00000409672	protein_coding	12.02	10.02	4.01	0.257051	0.607862
HMCN1	hemicentin 1	1	185734551	186190949	+	TC01001602.hg	ENSG00000143341	ENST00000271588	protein_coding	9.5	7.51	3.97	0.005064	0.100619
PLAUR	plasminogen activator, urokinase receptor	19	43646095	43670166	-	TC19001593.hg	ENSG00000011422	ENST00000339082	protein_coding	10.61	8.63	3.95	0.002028	0.065464
GALNT10	polypeptide N-acetylgalactosaminyltransferase 10	5	154190730	154420984	+	TC05003415.hg	ENSG00000164574	ENST00000297107	protein_coding	9.19	7.2	3.95	0.000628	0.037578
PLXDC2	plexin domain containing 2	10	19816239	20280357	+	TC10000145.hg	ENSG00000120594	ENST00000377242	protein_coding	16.28	14.31	3.93	0.021543	0.199635
GOPC	golgi-associated PDZ and coiled-coil motif containing	6	117560269	117602364	-	TC06004056.hg	ENSG00000047932	ENST00000368498	protein_coding	12.92	10.97	3.88	5.94e-07	0.002228
SERTAD4	SERTA domain containing 4	1	210232799	210246255	+	TC01001754.hg	ENSG00000082497	ENST00000367012	protein_coding	7.45	5.5	3.88	0.006031	0.109106
NES	nestin	1	156668763	156677397	-	TC01003347.hg	ENSG00000132688	ENST00000368223	protein_coding	10.34	8.39	3.87	0.014474	0.165542
MSMO1	methylsterol monooxygenase 1	4	165327623	165343160	+	TC04000828.hg	ENSG00000052802	ENST00000261507	protein_coding	13.83	11.88	3.86	0.162681	0.505571
TMC7	transmembrane channel like 7	16	18983934	19059996	+	TC16000207.hg	ENSG00000170537	ENST00000569532	protein_coding	7.2	5.25	3.84	0.00038	0.029415
BLID	BH3-like motif containing, cell death inducer	11	122115354	122116215	-	TC11002383.hg	ENSG00000259571	ENST00000560104	protein_coding	6.84	4.9	3.84	7e-06	0.005534
ENTPD7	ectonucleoside triphosphate diphosphohydrolase 7	10	99659506	99706240	+	TC10002945.hg	ENSG00000198018	ENST00000370489	protein_coding	9.45	7.51	3.83	0.000101	0.0158
SPOCK1	sparc/osteonectin, cwcv and kazal-like domains proteoglycan (testican) 1	5	136975298	137499348	-	TC05001816.hg	ENSG00000152377	ENST00000394945	protein_coding	13.69	11.77	3.81	0.000127	0.017702
ACTC1	actin, alpha, cardiac muscle 1	15	34788096	34796139	-	TC15001201.hg	ENSG00000159251	ENST00000290378	protein_coding	9.45	7.52	3.8	3.1e-05	0.009958
TMEM237	transmembrane protein 237	2	201620184	201642944	-	TC02002676.hg	ENSG00000155755	ENST00000409444	protein_coding	9.98	8.06	3.79	0.000284	0.025775
SRF	serum response factor	6	43171299	43181507	+	TC06000596.hg	ENSG00000112658	ENST00000265354	protein_coding	9.48	7.57	3.77	0.001858	0.063104
ALPK2	alpha kinase 2	18	58481247	58628957	-	TC18000542.hg	ENSG00000198796	ENST00000361673	protein_coding	6.94	5.03	3.74	0.339151	0.678905
POSTN	periostin, osteoblast specific factor	13	37562585	37598761	-	TC13000576.hg	ENSG00000133110	ENST00000379749	protein_coding	15.08	13.19	3.73	0.03983	0.265045
FGF18	fibroblast growth factor 18	5	171419656	171457623	+	TC05000943.hg	ENSG00000156427	ENST00000274625	protein_coding	10.28	8.38	3.73	0.118588	0.441139
SCD	stearoyl-CoA desaturase (delta-9-desaturase)	10	100347124	100364834	+	TC10000721.hg	ENSG00000099194	ENST00000370355	protein_coding	15.71	13.82	3.71	0.323216	0.666548
ITGA7	integrin alpha 7	12	55684703	55707711	-	TC12001583.hg	ENSG00000135424	ENST00000555728	protein_coding	8.73	6.83	3.71	7.3e-05	0.013473
EPRS	glutamyl-prolyl-tRNA synthetase	1	219968601	220046658	-	TC01003833.hg	ENSG00000136628	ENST00000366923	protein_coding	13.89	12	3.71	0.018559	0.185391
FAM26E	family with sequence similarity 26, member E	6	116511646	116524792	+	TC06000921.hg	ENSG00000178033	ENST00000368599	protein_coding	9.49	7.6	3.71	0.000167	0.019774
GBP1	guanylate binding protein 1, interferon-inducible	1	89052319	89065360	-	TC01002847.hg	ENSG00000117228	ENST00000370473	protein_coding	11.44	9.55	3.7	0.054519	0.308285
TES	testin LIM domain protein	7	116222804	116258783	+	TC07000718.hg	ENSG00000135269	ENST00000393481	protein_coding	9.51	7.63	3.69	0.003573	0.086148
HSPA13	heat shock protein 70kDa family, member 13	21	14371115	14383187	-	TC21000284.hg	ENSG00000155304	ENST00000285667	protein_coding	12.84	10.96	3.69	0.000108	0.016209
TAF13	TAF13 RNA polymerase II, TATA box binding protein (TBP)-associated factor, 18kDa	1	109062486	109075971	-	TC01002949.hg	ENSG00000197780	ENST00000461096	protein_coding	11.39	9.5	3.69	0.000513	0.034422
SSR3	signal sequence receptor, gamma (translocon-associated protein gamma)	3	156540140	156555184	-	TC03001933.hg	ENSG00000114850	ENST00000265044	protein_coding	14.29	12.42	3.65	0.00123	0.052289
CCDC80	coiled-coil domain containing 80	3	112596794	112641269	-	TC03001651.hg	ENSG00000091986	ENST00000206423	protein_coding	14.28	12.42	3.64	0.360616	0.696081
ANKRD44	ankyrin repeat domain 44	2	196987488	197310666	-	TC02002645.hg	ENSG00000065413	ENST00000282272	protein_coding	8.09	6.24	3.6	1.7e-05	0.008034
IFNE	interferon, epsilon	9	21480839	21482313	-	TC09000962.hg	ENSG00000184995	ENST00000448696	protein_coding	7.65	5.81	3.6	0.002413	0.070879
PLCB4	phospholipase C, beta 4	20	9307800	9479357	+	TC20000076.hg	ENSG00000101333	ENST00000414679	protein_coding	9.63	7.79	3.58	0.024948	0.213851
TNNT2	troponin T type 2 (cardiac)	1	201359008	201363350	-	TC01006036.hg	ENSG00000118194	ENST00000476888	protein_coding	7.14	5.3	3.58	0.040721	0.267478
FKBP11	FK506 binding protein 11	12	48921518	48926474	-	TC12003226.hg	ENSG00000134285	ENST00000553027	protein_coding	10.04	8.2	3.58	2.7e-05	0.009238
PHTF2	putative homeodomain transcription factor 2	7	77798792	77957503	+	TC07000498.hg	ENSG00000006576	ENST00000416283	protein_coding	10.35	8.51	3.57	0.01501	0.167865
GFPT2	glutamine-fructose-6-phosphate transaminase 2	5	180300690	180353387	-	TC05002146.hg	ENSG00000131459	ENST00000253778	protein_coding	9.76	7.92	3.57	0.002232	0.069101
LOXL1	lysyl oxidase-like 1	15	73925989	73951919	+	TC15000670.hg	ENSG00000129038	ENST00000566011	protein_coding	13.39	11.56	3.56	0.042443	0.272881
CSRP2	cysteine and glycine-rich protein 2	12	76858715	76879060	-	TC12001755.hg	ENSG00000175183	ENST00000311083	protein_coding	12.68	10.85	3.56	0.056881	0.314895
SYNE1	spectrin repeat containing, nuclear envelope 1	6	152121684	152637399	-	TC06002238.hg	ENSG00000131018	ENST00000367255	protein_coding	8.72	6.89	3.55	0.000594	0.03642
FRMD6	FERM domain containing 6	14	51651858	51730727	+	TC14000297.hg	ENSG00000139926	ENST00000395718	protein_coding	13.58	11.75	3.55	0.004024	0.090451
PTRF	polymerase I and transcript release factor	17	42402452	42423517	-	TC17001532.hg	ENSG00000177469	ENST00000357037	protein_coding	13.1	11.27	3.55	0.009244	0.134221
SEC23B	Sec23 homolog B, COPII coat complex component	20	18507555	18561122	+	TC20000125.hg	ENSG00000101310	ENST00000262544	protein_coding	11.07	9.25	3.53	6.8e-05	0.012959
ATP13A2	ATPase type 13A2	1	16985958	17011772	-	TC01002285.hg	ENSG00000159363	ENST00000326735	protein_coding	8.04	6.22	3.53	0.00035	0.028053
AEBP1; MIR4649	AE binding protein 1; microRNA 4649	7	44104361	44114560	+	TC07000273.hg	ENSG00000106624	ENST00000223357	protein_coding	11.48	9.68	3.5	0.004189	0.09242
OLR1	oxidized low density lipoprotein (lectin-like) receptor 1	12	10158301	10172138	-	TC12001216.hg	ENSG00000173391	ENST00000309539	protein_coding	7.72	5.92	3.5	0.97429	0.992136
KDELR3	KDEL (Lys-Asp-Glu-Leu) endoplasmic reticulum protein retention receptor 3	22	38468062	38483447	+	TC22000301.hg	ENSG00000100196	ENST00000216014	protein_coding	12.9	11.1	3.48	0.000215	0.022128
RASL11B	RAS-like, family 11, member B	4	52862290	52866835	+	TC04000303.hg	ENSG00000128045	ENST00000248706	protein_coding	7.09	5.29	3.48	0.002508	0.071867
P3H1	prolyl 3-hydroxylase 1	1	42746374	42766989	-	TC01002574.hg	ENSG00000117385	ENST00000460031	protein_coding	11.67	9.89	3.46	3.3e-05	0.010149
CADM1	cell adhesion molecule 1	11	115169236	115504415	-	TC11002316.hg	ENSG00000182985	ENST00000452722	protein_coding	10.8	9.01	3.45	0.00242	0.070988
CENPN	centromere protein N	16	81006498	81029322	+	TC16000634.hg	ENSG00000166451	ENST00000305850	protein_coding	10.19	8.41	3.44	0.002697	0.07434
KANK1	KN motif and ankyrin repeat domains 1	9	470291	746105	+	TC09001785.hg	ENSG00000107104	ENST00000382303	protein_coding	8.24	6.46	3.42	0.070698	0.348324
UNC5B	unc-5 netrin receptor B	10	71212570	71302864	+	TC10002117.hg	ENSG00000107731	ENST00000335350	protein_coding	7.19	5.42	3.42	0.001277	0.053461
ASS1	argininosuccinate synthase 1	9	130444929	130501274	+	TC09000736.hg	ENSG00000130707	ENST00000352480	protein_coding	11.33	9.55	3.42	0.040168	0.265852
KIF26B	kinesin family member 26B	1	245154985	245703126	+	TC01001996.hg	ENSG00000162849	ENST00000407071	protein_coding	8.35	6.58	3.42	0.000109	0.016419
MYADM	myeloid-associated differentiation marker	19	53867883	53876437	+	TC19000865.hg	ENSG00000179820	ENST00000391770	protein_coding	12.87	11.11	3.39	0.00544	0.104072
SLC7A11	solute carrier family 7 (anionic amino acid transporter light chain, xc- system), member 11	4	138164097	138242349	-	TC04001570.hg	ENSG00000151012	ENST00000280612	protein_coding	10.44	8.69	3.37	0.306668	0.652632
DES	desmin	2	219418377	219426739	+	TC02001326.hg	ENSG00000175084	ENST00000373960	protein_coding	9.22	7.47	3.36	0.228821	0.580944
FAM98A	family with sequence similarity 98, member A	2	33583670	33599291	-	TC02001729.hg	ENSG00000119812	ENST00000403368	protein_coding	11.57	9.82	3.35	2.6e-05	0.008953
GOLT1B	golgi transport 1B	12	21501815	21518408	+	TC12000233.hg	ENSG00000111711	ENST00000229314	protein_coding	10.9	9.16	3.34	8.9e-05	0.014726
YARS	tyrosyl-tRNA synthetase	1	32775239	32818153	-	TC01002475.hg	ENSG00000134684	ENST00000373477	protein_coding	10.38	8.64	3.34	0.010451	0.142258
HOMER1	homer scaffolding protein 1	5	79372636	79514217	-	TC05001522.hg	ENSG00000152413	ENST00000334082	protein_coding	9.62	7.88	3.34	0.003839	0.088678
HDGFRP3	hepatoma-derived growth factor, related protein 3	15	83127753	83208018	-	TC15001766.hg	ENSG00000166503	ENST00000299633	protein_coding	13.21	11.48	3.33	0.001577	0.058431
HAPLN1	hyaluronan and proteoglycan link protein 1	5	83637805	83721613	-	TC05003122.hg	ENSG00000145681	ENST00000274341	protein_coding	6.79	5.06	3.3	0.150919	0.490044
HERPUD1	homocysteine-inducible, endoplasmic reticulum stress-inducible, ubiquitin-like domain member 1	16	56932048	56944863	+	TC16000480.hg	ENSG00000051108	ENST00000439977	protein_coding	13.04	11.32	3.29	0.007171	0.119301
ALDH18A1	aldehyde dehydrogenase 18 family, member A1	10	95605929	95656706	-	TC10001551.hg	ENSG00000059573	ENST00000371224	protein_coding	12.26	10.56	3.26	2.02e-07	0.001241
TUFT1	tuftelin 1	1	151540305	151583583	+	TC01001212.hg	ENSG00000143367	ENST00000368849	protein_coding	7.35	5.64	3.26	0.018313	0.184307
TMEM189	transmembrane protein 189	20	50081124	50153637	-	TC20001629.hg	ENSG00000124208	ENST00000341698	protein_coding	12.46	10.75	3.25	3.6e-05	0.010241
UBASH3B	ubiquitin associated and SH3 domain containing B	11	122655675	122814473	+	TC11001115.hg	ENSG00000154127	ENST00000284273	protein_coding	11.42	9.72	3.25	0.004922	0.099523
ADAMTS12	ADAM metallopeptidase with thrombospondin type 1 motif 12	5	33523535	33892192	-	TC05001243.hg	ENSG00000151388	ENST00000504830	protein_coding	8.99	7.3	3.24	0.007457	0.12155
LIMK2	LIM domain kinase 2	22	31248402	31279734	+	TC22000224.hg	ENSG00000182541	ENST00000333611	protein_coding	7.78	6.09	3.24	0.00132	0.054168
GFPT1	glutamine--fructose-6-phosphate transaminase 1	2	69319780	69387248	-	TC02001948.hg	ENSG00000198380	ENST00000361060	protein_coding	14.37	12.68	3.24	0.000178	0.020327
SEC14L2	SEC14-like lipid binding 2	22	30396857	30425317	+	TC22001461.hg	ENSG00000100003	ENST00000615189	protein_coding	8.15	6.46	3.23	0.000432	0.031312
TMEM47	transmembrane protein 47	X	34627064	34657288	-	TC0X000948.hg	ENSG00000147027	ENST00000275954	protein_coding	12.48	10.78	3.23	0.864675	0.95583
UFM1	ubiquitin-fold modifier 1	13	38349886	38354558	+	TC13001025.hg	ENSG00000120686	ENST00000464423	protein_coding	13.24	11.55	3.22	0.001971	0.06476
FLNB	filamin B, beta	3	58008400	58170774	+	TC03000375.hg	ENSG00000136068	ENST00000490882	protein_coding	8.66	6.97	3.22	0.001329	0.054279
CRY1	cryptochrome circadian clock 1	12	106991364	107093829	-	TC12001925.hg	ENSG00000008405	ENST00000008527	protein_coding	9.73	8.04	3.21	6.74e-07	0.002394
MIR21	microRNA 21	17	59837931	59842255	+	TC17000728.hg	ENSG00000062716	ENST00000592790	protein_coding	8.9	7.22	3.21	0.002065	0.065948
MRC2	mannose receptor, C type 2	17	62627401	62693597	+	TC17000758.hg	ENSG00000011028	ENST00000303375	protein_coding	11.82	10.14	3.2	0.001026	0.047613
FLNA	filamin A, alpha	X	154348524	154371203	-	TC0X001530.hg	ENSG00000196924	ENST00000420627	protein_coding	14.58	12.9	3.2	0.008778	0.131252
RUSC2	RUN and SH3 domain containing 2	9	35490127	35561892	+	TC09000185.hg	ENSG00000198853	ENST00000361226	protein_coding	8.71	7.03	3.2	0.000298	0.026234
PCK2	phosphoenolpyruvate carboxykinase 2 (mitochondrial)	14	24094301	24104030	+	TC14000157.hg	ENSG00000100889	ENST00000545054	protein_coding	7.7	6.03	3.19	0.024414	0.211336
TEX2	testis expressed 2	17	64147227	64263227	-	TC17001797.hg	ENSG00000136478	ENST00000258991	protein_coding	10.66	8.98	3.19	0.0084	0.128418
OSTC	oligosaccharyltransferase complex subunit (non-catalytic)	4	108650584	108667820	+	TC04000559.hg	ENSG00000198856	ENST00000361564	protein_coding	14.38	12.71	3.19	0.000633	0.037581
SMURF2	SMAD specific E3 ubiquitin protein ligase 2	17	64542295	64661897	-	TC17001803.hg	ENSG00000108854	ENST00000582081	protein_coding	14.51	12.84	3.18	0.090039	0.389056
VASP	vasodilator-stimulated phosphoprotein	19	45507416	45526983	+	TC19000649.hg	ENSG00000125753	ENST00000245932	protein_coding	10.16	8.49	3.18	0.000353	0.028141
MAP3K2	mitogen-activated protein kinase kinase kinase 2	2	127298730	127388465	-	TC02002279.hg	ENSG00000169967	ENST00000409947	protein_coding	11.52	9.85	3.18	0.00237	0.070387
BCAT1	branched chain amino-acid transaminase 1, cytosolic	12	24810022	24949459	-	TC12001309.hg	ENSG00000060982	ENST00000261192	protein_coding	11.98	10.33	3.16	0.111415	0.429479
LINC00312	long intergenic non-protein coding RNA 312	3	8501707	8574673	+	TC03000027.hg	ENSG00000071282	ENST00000157600	protein_coding	6.62	4.97	3.15	0.006978	0.117897
SRM	spermidine synthase	1	11054589	11060024	-	TC01002195.hg	ENSG00000116649	ENST00000376957	protein_coding	12.74	11.08	3.15	0.000178	0.020308
FABP5P1	fatty acid binding protein 5 pseudogene 1	8	81280363	81284777	-	TC13000729.hg	ENSG00000164687	ENST00000297258	protein_coding	8.7	7.05	3.13	0.421174	0.738284
ACTN4	actinin, alpha 4	19	38647670	38731583	+	TC19000532.hg	ENSG00000130402	ENST00000252699	protein_coding	16.05	14.41	3.12	0.009531	0.135837
CREB3L2	cAMP responsive element binding protein 3-like 2	7	137874979	138002057	-	TC07001898.hg	ENSG00000182158	ENST00000330387	protein_coding	12.14	10.5	3.12	0.001031	0.047617
CAP2	CAP, adenylate cyclase-associated protein, 2 (yeast)	6	17393216	17557792	+	TC06000114.hg	ENSG00000112186	ENST00000229922	protein_coding	10.27	8.63	3.11	0.061041	0.324898
SLC20A1	solute carrier family 20 (phosphate transporter), member 1	2	112645857	112663827	+	TC02000711.hg	ENSG00000144136	ENST00000272542	protein_coding	11.85	10.21	3.11	0.000166	0.019774
SLC9A1	solute carrier family 9, subfamily A (NHE1, cation proton antiporter 1), member 1	1	27098815	27154910	-	TC01002401.hg	ENSG00000090020	ENST00000263980	protein_coding	9.73	8.09	3.1	4.6e-05	0.011219
PLP2	proteolipid protein 2 (colonic epithelium-enriched)	X	49171926	49175239	+	TC0X000267.hg	ENSG00000102007	ENST00000376327	protein_coding	14.89	13.26	3.1	0.000314	0.026699
FLNC	filamin C, gamma	7	128830377	128859272	+	TC07000785.hg	ENSG00000128591	ENST00000325888	protein_coding	10.07	8.44	3.1	0.117661	0.439922
SERPINH1	serpin peptidase inhibitor, clade H (heat shock protein 47), member 1, (collagen binding protein 1)	11	75562056	75572783	+	TC11000809.hg	ENSG00000149257	ENST00000533603	protein_coding	10.6	8.98	3.07	8.1e-05	0.014024
MSRB3	methionine sulfoxide reductase B3	12	65278643	65466907	+	TC12000582.hg	ENSG00000174099	ENST00000308259	protein_coding	9.56	7.94	3.07	0.016369	0.174243
SLC38A5	solute carrier family 38, member 5	X	48458537	48470177	-	TC0X001009.hg	ENSG00000017483	ENST00000595796	protein_coding	7.89	6.28	3.06	7.6e-05	0.013556
VLDLR	very low density lipoprotein receptor	9	2621834	2660053	+	TC09000015.hg	ENSG00000147852	ENST00000382100	protein_coding	9.58	7.97	3.06	0.107488	0.422075
CRIM1	cysteine rich transmembrane BMP regulator 1 (chordin-like)	2	36355926	36551135	+	TC02000230.hg	ENSG00000150938	ENST00000280527	protein_coding	12.73	11.12	3.06	0.493131	0.785344
SRPRB	signal recognition particle receptor, B subunit	3	133784033	133821492	+	TC03000725.hg	ENSG00000144867	ENST00000466490	protein_coding	9.21	7.6	3.05	8.5e-05	0.014409
DGAT1	diacylglycerol O-acyltransferase 1	8	144317917	144326674	-	TC08001745.hg	ENSG00000185000	ENST00000531896	protein_coding	9.1	7.5	3.05	0.000778	0.04162
HSD17B6	hydroxysteroid (17-beta) dehydrogenase 6	12	56752161	56787736	+	TC12000516.hg	ENSG00000025423	ENST00000555805	protein_coding	6.85	5.25	3.04	0.004815	0.09854
SYT1	synaptotagmin I	12	78863993	79450279	+	TC12000660.hg	ENSG00000067715	ENST00000393240	protein_coding	7.98	6.38	3.03	0.019017	0.187774
AARS	alanyl-tRNA synthetase	16	70252295	70289543	-	TC16001234.hg	ENSG00000090861	ENST00000261772	protein_coding	13.29	11.69	3.03	0.022116	0.20198
GAS6	growth arrest-specific 6	13	113820558	113864067	-	TC13000899.hg	ENSG00000183087	ENST00000327773	protein_coding	12.7	11.1	3.03	0.215904	0.567719
SLC9A3R2	solute carrier family 9, subfamily A (NHE3, cation proton antiporter 3), member 3 regulator 2	16	2026868	2039026	+	TC16000058.hg	ENSG00000065054	ENST00000424542	protein_coding	9.44	7.85	3.02	0.017615	0.181506
MYDGF	myeloid-derived growth factor	19	4657545	4670370	-	TC19001067.hg	ENSG00000074842	ENST00000262947	protein_coding	13.36	11.76	3.02	0.000178	0.020308
RHOB	ras homolog family member B	2	20447074	20449445	+	TC02000116.hg	ENSG00000143878	ENST00000272233	protein_coding	12.02	10.43	3.02	0.078826	0.367042
SNX30	sorting nexin family member 30	9	112750838	112874987	+	TC09000568.hg	ENSG00000148158	ENST00000374232	protein_coding	9.97	8.38	3.02	5.7e-05	0.011799
RAB23	RAB23, member RAS oncogene family	6	57188783	57221407	-	TC06001830.hg	ENSG00000112210	ENST00000317483	protein_coding	13.17	11.58	3.01	0.000158	0.019275
YIPF5	Yip1 domain family member 5	5	144158159	144170659	-	TC05001891.hg	ENSG00000145817	ENST00000274496	protein_coding	14.68	13.09	3.01	0.000203	0.021463
GPR180	G protein-coupled receptor 180	13	94601903	94634645	+	TC13000330.hg	ENSG00000152749	ENST00000376958	protein_coding	10.46	8.87	3.01	0.000786	0.04162
EPHB2	EPH receptor B2	1	22710965	22913743	+	TC01000288.hg	ENSG00000133216	ENST00000374630	protein_coding	8.48	6.89	3	0.014015	0.162975
KIF21A	kinesin family member 21A	12	39293229	39442943	-	TC12001391.hg	ENSG00000139116	ENST00000636569	protein_coding	7.57	5.98	3	0.007013	0.118074
DMD	dystrophin	X	31119228	33128360	-	TC0X002026.hg	ENSG00000198947	ENST00000378677	protein_coding	9.38	7.8	3	0.342983	0.682288
ADAMTS2	ADAM metallopeptidase with thrombospondin type 1 motif 2	5	179110851	179345430	-	TC05002130.hg	ENSG00000087116	ENST00000251582	protein_coding	9.26	7.69	2.98	0.064264	0.332395
PFKP	phosphofructokinase, platelet	10	3068627	3136793	+	TC10000022.hg	ENSG00000067057	ENST00000381075	protein_coding	10.72	9.15	2.97	7.9e-05	0.013865
DPYSL3	dihydropyrimidinase-like 3	5	147390811	147453959	-	TC05001909.hg	ENSG00000113657	ENST00000398514	protein_coding	12.33	10.76	2.96	0.005434	0.104016
SLC22A3	solute carrier family 22 (organic cation transporter), member 3	6	160348268	160452581	+	TC06001156.hg	ENSG00000146477	ENST00000275300	protein_coding	5.81	4.24	2.96	0.007988	0.125645
SLC9A7	solute carrier family 9, subfamily A (NHE7, cation proton antiporter 7), member 7	X	46605318	46759055	-	TC0X000992.hg	ENSG00000065923	ENST00000328306	protein_coding	10.27	8.71	2.95	0.193138	0.543404
KANK4	KN motif and ankyrin repeat domains 4	1	62236979	62319414	-	TC01002725.hg	ENSG00000132854	ENST00000371153	protein_coding	6.84	5.28	2.94	0.010262	0.140987
IL6	interleukin 6	7	22727147	22729647	+	TC07000137.hg	ENSG00000136244	ENST00000426291	protein_coding	8.47	6.92	2.93	0.068409	0.342694
DHCR24	24-dehydrocholesterol reductase	1	54849633	54887218	-	TC01002694.hg	ENSG00000116133	ENST00000371269	protein_coding	12.58	11.04	2.91	0.476582	0.775632
FGF2	fibroblast growth factor 2 (basic)	4	122826708	122898236	+	TC04002187.hg	ENSG00000138685	ENST00000264498	protein_coding	13.39	11.85	2.91	0.24795	0.599686
C9orf91	chromosome 9 open reading frame 91	9	114611206	114644161	+	TC09000585.hg	ENSG00000157693	ENST00000288502	protein_coding	9.05	7.51	2.91	1e-05	0.006016
BMPR2	bone morphogenetic protein receptor type II	2	202376936	202567751	+	TC02001192.hg	ENSG00000204217	ENST00000374580	protein_coding	13.99	12.45	2.91	0.000598	0.036544
TARS	threonyl-tRNA synthetase	5	33440696	33467933	+	TC05000148.hg	ENSG00000113407	ENST00000502553	protein_coding	11.92	10.38	2.9	0.000296	0.026199
FSTL1; MIR198	follistatin like 1; microRNA 198	3	120392293	120451253	-	TC03001691.hg	ENSG00000163430	ENST00000295633	protein_coding	15.67	14.14	2.9	0.004812	0.09854
SLC6A9	solute carrier family 6 (neurotransmitter transporter, glycine), member 9	1	43991500	44016556	-	TC01005437.hg	ENSG00000196517	ENST00000372307	protein_coding	10.69	9.16	2.89	0.011898	0.150855
XBP1	X-box binding protein 1	22	28794555	28800597	-	TC22000627.hg	ENSG00000100219	ENST00000216037	protein_coding	10.38	8.85	2.88	5e-05	0.011324
EXOSC9	exosome component 9	4	121801323	121817021	+	TC04000625.hg	ENSG00000123737	ENST00000513654	protein_coding	8.46	6.94	2.86	0.003897	0.088938
ETV6	ets variant 6	12	11649854	11895402	+	TC12003210.hg	ENSG00000139083	ENST00000396373	protein_coding	11.04	9.53	2.85	1.4e-05	0.007049
RAB3B	RAB3B, member RAS oncogene family	1	51907956	51990764	-	TC01002654.hg	ENSG00000169213	ENST00000371655	protein_coding	11.78	10.27	2.85	0.126765	0.453426
KLF10	Kruppel-like factor 10	8	102648779	102655902	-	TC08001500.hg	ENSG00000155090	ENST00000285407	protein_coding	10.3	8.79	2.84	5.9e-05	0.0121
PVR	poliovirus receptor	19	44643798	44663583	+	TC19000624.hg	ENSG00000073008	ENST00000425690	protein_coding	9.39	7.89	2.83	0.30277	0.6488
GLIPR2	GLI pathogenesis-related 2	9	36144276	36163902	+	TC09000202.hg	ENSG00000122694	ENST00000474050	protein_coding	9.55	8.05	2.83	0.00612	0.109886
CES1	carboxylesterase 1	CHR_HSCHR16_1_CTG3_1	55799707	55829999	-	TC16001128.hg	ENSG00000262243	ENST00000571922	protein_coding	8.72	7.22	2.83	0.299626	0.646292
STK17B	serine/threonine kinase 17b	2	196137447	196176503	-	TC02002637.hg	ENSG00000081320	ENST00000409228	protein_coding	10.7	9.21	2.82	0.002052	0.065806
CRLF1	cytokine receptor-like factor 1	19	18593237	18606850	-	TC19001292.hg	ENSG00000006016	ENST00000392386	protein_coding	7.59	6.1	2.81	0.003496	0.08508
TUBE1	tubulin, epsilon 1	6	112070777	112087513	-	TC06002024.hg	ENSG00000074935	ENST00000368662	protein_coding	8.34	6.85	2.81	0.041483	0.269713
FIBCD1	fibrinogen C domain containing 1	9	130902440	130938850	-	TC09001660.hg	ENSG00000130720	ENST00000372338	protein_coding	7.08	5.59	2.81	0.003089	0.079916
CAP1	CAP, adenylate cyclase-associated protein 1 (yeast)	1	40040233	40072649	+	TC01000504.hg	ENSG00000131236	ENST00000372797	protein_coding	14.42	12.93	2.81	0.001708	0.060561
NGF	nerve growth factor (beta polypeptide)	1	115285918	115338236	-	TC01003018.hg	ENSG00000134259	ENST00000369512	protein_coding	8.18	6.68	2.81	0.00245	0.071138
SYNPO2	synaptopodin 2	4	118888841	119061247	+	TC04000609.hg	ENSG00000172403	ENST00000307142	protein_coding	8.87	7.38	2.81	0.118025	0.440496
FTSJ1	FtsJ RNA methyltransferase homolog 1 (E. coli)	X	48476161	48486299	+	TC0X000251.hg	ENSG00000068438	ENST00000019019	protein_coding	9.85	8.37	2.8	3.7e-05	0.010441
HMGCR	3-hydroxy-3-methylglutaryl-CoA reductase	5	75336329	75360758	+	TC05000363.hg	ENSG00000113161	ENST00000511206	protein_coding	10.79	9.3	2.8	0.244876	0.596731
ARHGEF40	Rho guanine nucleotide exchange factor (GEF) 40	14	21070270	21090240	+	TC14000082.hg	ENSG00000165801	ENST00000298694	protein_coding	8.4	6.93	2.78	0.001368	0.054955
FAM196A	family with sequence similarity 196, member A	10	127135430	127196158	-	TC10001752.hg	ENSG00000188916	ENST00000522781	protein_coding	6.52	5.05	2.78	0.062717	0.328631
LRRC59	leucine rich repeat containing 59	17	50381238	50397553	-	TC17001687.hg	ENSG00000108829	ENST00000225972	protein_coding	13.29	11.82	2.77	8e-06	0.005934
SHMT2	serine hydroxymethyltransferase 2 (mitochondrial)	12	57229327	57234931	+	TC12000525.hg	ENSG00000182199	ENST00000328923	protein_coding	11.8	10.33	2.77	0.002601	0.07305
ASUN	asunder spermatogenesis regulator	12	26905181	26938321	-	TC12001330.hg	ENSG00000064102	ENST00000261191	protein_coding	10.97	9.51	2.76	0.001714	0.060677
MFAP2	microfibrillar associated protein 2	1	16974502	16980621	-	TC01002284.hg	ENSG00000117122	ENST00000490075	protein_coding	11.08	9.62	2.76	0.006173	0.110143
RNF41	ring finger protein 41, E3 ubiquitin protein ligase	12	56202175	56221921	-	TC12001598.hg	ENSG00000181852	ENST00000345093	protein_coding	10.19	8.73	2.75	0.030523	0.234748
ASB2	ankyrin repeat and SOCS box containing 2	14	93934153	93976791	-	TC14001461.hg	ENSG00000100628	ENST00000555019	protein_coding	6.48	5.03	2.74	0.001161	0.050476
SLC41A2	solute carrier family 41 (magnesium transporter), member 2	12	104802553	104928655	-	TC12001909.hg	ENSG00000136052	ENST00000258538	protein_coding	10.23	8.78	2.74	0.000298	0.026234
TNFRSF10D	tumor necrosis factor receptor superfamily, member 10d, decoy with truncated death domain	8	23135588	23164030	-	TC08001051.hg	ENSG00000173530	ENST00000312584	protein_coding	11.94	10.49	2.73	0.106254	0.42016
DNAJB11	DnaJ (Hsp40) homolog, subfamily B, member 11	3	186567403	186585800	+	TC03001018.hg	ENSG00000090520	ENST00000439351	protein_coding	10.99	9.54	2.72	2.1e-05	0.008599
MSN	moesin	X	65667670	65741931	+	TC0X000353.hg	ENSG00000147065	ENST00000360270	protein_coding	16.37	14.93	2.72	9e-06	0.005934
XPOT	exportin, tRNA	12	64404350	64451127	+	TC12000569.hg	ENSG00000184575	ENST00000332707	protein_coding	14.05	12.61	2.72	0.010587	0.143336
DOCK10	dedicator of cytokinesis 10	2	224765090	224947065	-	TC02002827.hg	ENSG00000135905	ENST00000409592	protein_coding	10.91	9.48	2.7	0.008296	0.127751
TUBB2A	tubulin, beta 2A class IIa	6	3153669	3157526	-	TC06001226.hg	ENSG00000137267	ENST00000333628	protein_coding	11.19	9.75	2.7	0.004656	0.096927
FHL3	four and a half LIM domains 3	1	37996770	38005502	-	TC01002530.hg	ENSG00000183386	ENST00000485803	protein_coding	8.8	7.36	2.7	0.000316	0.026723
LAMP5	lysosomal-associated membrane protein family, member 5	20	9514358	9529923	+	TC20000077.hg	ENSG00000125869	ENST00000427562	protein_coding	6.81	5.39	2.69	0.001623	0.059172
NRAS	neuroblastoma RAS viral (v-ras) oncogene homolog	1	114704469	114716894	-	TC01003014.hg	ENSG00000213281	ENST00000369535	protein_coding	13.21	11.79	2.69	2.9e-05	0.009507
COL11A1	collagen, type XI, alpha 1	1	102876467	103108491	-	TC01002932.hg	ENSG00000060718	ENST00000370096	protein_coding	7.85	6.43	2.68	0.013052	0.158068
ATRNL1	attractin-like 1	10	115093625	115948992	+	TC10000839.hg	ENSG00000107518	ENST00000355044	protein_coding	6.06	4.64	2.68	0.001227	0.052194
PPME1	protein phosphatase methylesterase 1	11	74171099	74254703	+	TC11000784.hg	ENSG00000214517	ENST00000328257	protein_coding	11.86	10.43	2.68	0.021897	0.201335
ERRFI1	ERBB receptor feedback inhibitor 1	1	8011719	8026308	-	TC01002166.hg	ENSG00000116285	ENST00000377482	protein_coding	13.54	12.13	2.67	0.063647	0.331109
GOT1	glutamic-oxaloacetic transaminase 1, soluble	10	99396870	99430593	-	TC10001580.hg	ENSG00000120053	ENST00000370508	protein_coding	10.16	8.74	2.67	0.008269	0.127511
ADM2	adrenomedullin 2	22	50481556	50486440	+	TC22001177.hg	ENSG00000128165	ENST00000395738	protein_coding	5.85	4.44	2.67	0.037351	0.256966
JUNB	jun B proto-oncogene	19	12791496	12793315	+	TC19001995.hg	ENSG00000171223	ENST00000302754	protein_coding	9.53	8.12	2.66	0.003088	0.079916
NOTCH3	notch 3	19	15159038	15200981	-	TC19001250.hg	ENSG00000074181	ENST00000263388	protein_coding	8.14	6.73	2.65	0.000871	0.043539
NT5DC3	5-nucleotidase domain containing 3	12	103772310	103841197	-	TC12001901.hg	ENSG00000111696	ENST00000392876	protein_coding	7.92	6.51	2.65	0.00252	0.071987
PDGFC	platelet derived growth factor C	4	156760454	156971394	-	TC04002799.hg	ENSG00000145431	ENST00000502773	protein_coding	12.34	10.93	2.65	0.000153	0.019095
MKL1	megakaryoblastic leukemia (translocation) 1	22	40410281	40636685	-	TC22000811.hg	ENSG00000196588	ENST00000355630	protein_coding	8.91	7.51	2.65	1.2e-05	0.006904
KRT7	keratin 7, type II	12	52233114	52248921	+	TC12000418.hg	ENSG00000135480	ENST00000331817	protein_coding	7.66	6.27	2.64	0.014544	0.165672
ZNF281	zinc finger protein 281	1	200404940	200410056	-	TC01006030.hg	ENSG00000162702	ENST00000294740	protein_coding	9.66	8.26	2.64	0.003754	0.08823
CALB2	calbindin 2	16	71358716	71390438	+	TC16000589.hg	ENSG00000172137	ENST00000302628	protein_coding	6.12	4.72	2.64	0.047465	0.288129
YRDC	yrdC N(6)-threonylcarbamoyltransferase domain containing	1	37802944	37808185	-	TC01002525.hg	ENSG00000196449	ENST00000373044	protein_coding	8.02	6.61	2.64	0.000212	0.021867
ALG3	ALG3, alpha-1,3- mannosyltransferase	3	184242301	184248962	-	TC03003246.hg	ENSG00000214160	ENST00000411922	protein_coding	12.9	11.49	2.64	0.001172	0.050807
ACOX3	acyl-CoA oxidase 3, pristanoyl	4	8366282	8440711	-	TC04001018.hg	ENSG00000087008	ENST00000356406	protein_coding	8.97	7.57	2.63	0.005227	0.102182
NFKBIZ	nuclear factor of kappa light polypeptide gene enhancer in B-cells inhibitor, zeta	3	101827993	101861022	+	TC03003320.hg	ENSG00000144802	ENST00000394054	protein_coding	8.69	7.29	2.63	0.004545	0.096236
SPTLC2	serine palmitoyltransferase, long chain base subunit 2	14	77505997	77616773	-	TC14001348.hg	ENSG00000100596	ENST00000216484	protein_coding	10.74	9.35	2.62	0.018092	0.183338
PRKAB2	protein kinase, AMP-activated, beta 2 non-catalytic subunit	1	147155106	147172544	-	TC01003124.hg	ENSG00000131791	ENST00000254101	protein_coding	9.51	8.12	2.62	0.000577	0.035798
PCDH10	protocadherin 10	4	133149315	133194700	+	TC04002208.hg	ENSG00000138650	ENST00000264360	protein_coding	6.97	5.59	2.61	0.07021	0.347013
MYO1D	myosin ID	17	32492522	32877177	-	TC17001353.hg	ENSG00000176658	ENST00000318217	protein_coding	8.42	7.04	2.61	0.423489	0.740146
TSTA3	tissue specific transplantation antigen P35B	8	143612618	143617482	-	TC08001723.hg	ENSG00000104522	ENST00000529064	protein_coding	9.7	8.33	2.58	1e-06	0.003536
RNF217	ring finger protein 217	6	124962545	125092633	+	TC06003033.hg	ENSG00000146373	ENST00000521654	protein_coding	10.12	8.75	2.58	0.004169	0.092119
CREB3L1	cAMP responsive element binding protein 3-like 1	11	46277661	46321422	+	TC11000394.hg	ENSG00000157613	ENST00000621158	protein_coding	10.38	9.01	2.58	0.12283	0.447405
NDUFAF2	NADH dehydrogenase (ubiquinone) complex I, assembly factor 2	5	60945129	61153037	+	TC05002395.hg	ENSG00000164182	ENST00000296597	protein_coding	13.56	12.19	2.58	0.008754	0.131129
MYL6	myosin light chain 6	12	56158349	56161550	+	TC12003245.hg	ENSG00000092841	ENST00000550184	protein_coding	12.71	11.34	2.57	0.001606	0.058922
TM6SF1	transmembrane 6 superfamily member 1	15	83107407	83137359	+	TC15000796.hg	ENSG00000136404	ENST00000322019	protein_coding	7.53	6.17	2.57	0.00512	0.101242
OLFML2B	olfactomedin like 2B	1	161983192	162023854	-	TC01003452.hg	ENSG00000162745	ENST00000294794	protein_coding	8.75	7.38	2.57	0.21252	0.564159
LMOD1	leiomodin 1 (smooth muscle)	1	201896452	201946587	-	TC01003697.hg	ENSG00000163431	ENST00000367288	protein_coding	10.08	8.72	2.57	0.151898	0.491272
TUBB6	tubulin, beta 6 class V	18	12308059	12326619	+	TC18000064.hg	ENSG00000176014	ENST00000317702	protein_coding	11.86	10.5	2.57	0.008862	0.13199
PLOD1	procollagen-lysine, 2-oxoglutarate 5-dioxygenase 1	1	11934753	11975537	+	TC01000151.hg	ENSG00000083444	ENST00000196061	protein_coding	13.38	12.03	2.56	0.001346	0.054503
SMCO4	single-pass membrane protein with coiled-coil domains 4	11	93478472	93499351	-	TC11003290.hg	ENSG00000166002	ENST00000525141	protein_coding	7.64	6.28	2.56	0.000153	0.019095
SGPL1	sphingosine-1-phosphate lyase 1	10	70815970	70881173	+	TC10000434.hg	ENSG00000166224	ENST00000373202	protein_coding	10.26	8.9	2.56	0.003583	0.086239
CMC2	C-x(9)-C motif containing 2	16	80966448	81007114	-	TC16001296.hg	ENSG00000103121	ENST00000219400	protein_coding	10.97	9.62	2.55	0.00035	0.028053
CREB3	cAMP responsive element binding protein 3	9	35732335	35737004	+	TC09000192.hg	ENSG00000107175	ENST00000353704	protein_coding	12.67	11.32	2.55	0.00225	0.069467
P3H4	prolyl 3-hydroxylase family member 4 (non-enzymatic)	17	41801947	41812603	-	TC17002633.hg	ENSG00000141696	ENST00000355468	protein_coding	11.17	9.82	2.55	0.000436	0.031412
SARS	seryl-tRNA synthetase	1	109213968	109235431	+	TC01004604.hg	ENSG00000031698	ENST00000477544	protein_coding	7.71	6.37	2.54	0.00947	0.135462
SEC61B	Sec61 translocon beta subunit	9	99222064	99230615	+	TC09000502.hg	ENSG00000106803	ENST00000498603	protein_coding	11.58	10.24	2.54	2.54e-07	0.001429
MSTO1; MSTO2P	misato 1, mitochondrial distribution and morphology regulator; misato family member 2, pseudogene	1	155610225	155614967	+	TC01006335.hg	ENSG00000125459	ENST00000245564	protein_coding	8.79	7.44	2.54	3.8e-05	0.010503
SORCS2	sortilin-related VPS10 domain containing receptor 2	4	7192538	7742827	+	TC04001886.hg	ENSG00000184985	ENST00000507866	protein_coding	6.15	4.81	2.54	0.000118	0.017124
SEL1L3	sel-1 suppressor of lin-12-like 3 (C. elegans)	4	25747427	25862959	-	TC04001092.hg	ENSG00000091490	ENST00000399878	protein_coding	10.61	9.27	2.53	0.743463	0.908434
KCTD11	potassium channel tetramerization domain containing 11	17	7351889	7352596	+	TC17002032.hg	ENSG00000213859	ENST00000576980	protein_coding	7.97	6.63	2.53	0.007368	0.120846
TMEM45A	transmembrane protein 45A	3	100492651	100577432	+	TC03000509.hg	ENSG00000181458	ENST00000403410	protein_coding	10.24	8.91	2.52	0.00437	0.094655
CILP	cartilage intermediate layer protein, nucleotide pyrophosphohydrolase	15	65194758	65211488	-	TC15001562.hg	ENSG00000138615	ENST00000261883	protein_coding	6.22	4.89	2.51	0.012669	0.155684
RALA	v-ral simian leukemia viral oncogene homolog A (ras related)	7	39623483	39708124	+	TC07000250.hg	ENSG00000006451	ENST00000005257	protein_coding	9.82	8.49	2.5	0.002181	0.068198
ACTN1	actinin, alpha 1	14	68874143	68979440	-	TC14001255.hg	ENSG00000072110	ENST00000193403	protein_coding	15.6	14.28	2.5	0.011908	0.150923
GALNT16	polypeptide N-acetylgalactosaminyltransferase 16	14	69260201	69352671	+	TC14000414.hg	ENSG00000100626	ENST00000448469	protein_coding	8.22	6.9	2.5	0.020979	0.197029
HSPG2	heparan sulfate proteoglycan 2	1	21822245	21937297	-	TC01002328.hg	ENSG00000142798	ENST00000374695	protein_coding	8.24	6.92	2.5	0.083895	0.376815
GPR183	G protein-coupled receptor 183	13	99294530	99307405	-	TC13000829.hg	ENSG00000169508	ENST00000376414	protein_coding	5.81	4.49	2.5	0.000279	0.025473
SGK223	homolog of rat pragma of Rnd2	8	8317737	8386498	-	TC08000938.hg	ENSG00000275342	ENST00000615670	protein_coding	8.06	6.74	2.5	0.010607	0.14342
PAG1	phosphoprotein membrane anchor with glycosphingolipid microdomains 1	8	80967810	81112068	-	TC08001361.hg	ENSG00000076641	ENST00000220597	protein_coding	8.12	6.8	2.49	0.00275	0.074999
NALCN	sodium leak channel, non selective	13	101053776	101416355	-	TC13000845.hg	ENSG00000102452	ENST00000251127	protein_coding	6.5	5.19	2.49	0.00432	0.094087
LIMK1	LIM domain kinase 1	7	74082933	74122525	+	TC07000450.hg	ENSG00000106683	ENST00000418310	protein_coding	8.95	7.63	2.49	0.000353	0.028128
CSRP1	cysteine and glycine-rich protein 1	1	201483530	201509456	-	TC01003692.hg	ENSG00000159176	ENST00000367306	protein_coding	15.56	14.24	2.49	0.000775	0.041553
ARL4D	ADP-ribosylation factor like GTPase 4D	17	43398959	43401137	+	TC17000551.hg	ENSG00000175906	ENST00000320033	protein_coding	8.49	7.17	2.49	0.036534	0.254027
DHCR7	7-dehydrocholesterol reductase	11	71434414	71448393	-	TC11002038.hg	ENSG00000172893	ENST00000407721	protein_coding	12.22	10.91	2.48	0.435717	0.748319
SLC25A13	solute carrier family 25 (aspartate/glutamate carrier), member 13	7	96120220	96322093	-	TC07001619.hg	ENSG00000004864	ENST00000265631	protein_coding	8.74	7.43	2.47	0.012564	0.154937
B4GALT1	UDP-Gal:betaGlcNAc beta 1,4- galactosyltransferase, polypeptide 1	9	33110637	33167356	-	TC09001008.hg	ENSG00000086062	ENST00000379731	protein_coding	11.54	10.25	2.46	0.000142	0.018512
SLC17A9	solute carrier family 17 (vesicular nucleotide transporter), member 9	20	62952711	62968597	+	TC20000502.hg	ENSG00000101194	ENST00000488738	protein_coding	7.2	5.9	2.46	0.000775	0.041553
PMM2	phosphomannomutase 2	16	8797817	8849331	+	TC16000149.hg	ENSG00000140650	ENST00000268261	protein_coding	10.2	8.9	2.46	9.9e-05	0.0158
DDIT4	DNA damage inducible transcript 4	10	72273920	72276036	+	TC10000449.hg	ENSG00000168209	ENST00000307365	protein_coding	9.3	8	2.46	0.026458	0.219791
FBXL22	F-box and leucine-rich repeat protein 22	15	63597353	63602428	+	TC15000585.hg	ENSG00000197361	ENST00000360587	protein_coding	6.81	5.52	2.46	0.000296	0.026199
ERCC2	excision repair cross-complementation group 2	19	45349837	45370618	-	TC19002519.hg	ENSG00000104884	ENST00000391945	protein_coding	8.73	7.44	2.45	0.023716	0.208706
AIMP2	aminoacyl tRNA synthetase complex-interacting multifunctional protein 2	7	6009245	6023834	+	TC07000059.hg	ENSG00000106305	ENST00000223029	protein_coding	10.67	9.38	2.45	0.001263	0.053166
PPIL1	peptidylprolyl isomerase (cyclophilin)-like 1	6	36854827	36875024	-	TC06001679.hg	ENSG00000137168	ENST00000373699	protein_coding	9.5	8.2	2.45	0.003791	0.088393
DGKI	diacylglycerol kinase, iota	7	137381037	137846536	-	TC07001897.hg	ENSG00000157680	ENST00000453654	protein_coding	7.02	5.73	2.45	7.3e-05	0.013421
SLC25A32	solute carrier family 25 (mitochondrial folate carrier), member 32	8	103398635	103415104	-	TC08001507.hg	ENSG00000164933	ENST00000297578	protein_coding	10.33	9.04	2.45	2.4e-05	0.00863
PNMA1	paraneoplastic Ma antigen 1	14	73711783	73714372	-	TC14001296.hg	ENSG00000176903	ENST00000316836	protein_coding	10.87	9.58	2.45	0.000244	0.023786
THBS2	thrombospondin 2	6	169215780	169254044	-	TC06002330.hg	ENSG00000186340	ENST00000366787	protein_coding	14.6	13.3	2.45	0.045379	0.282035
BLOC1S5-TXNDC5; EEF1E1-BLOC1S5	BLOC1S5-TXNDC5 readthrough (NMD candidate); EEF1E1-BLOC1S5 readthrough (NMD candidate)	6	7881517	7910814	-	TC06003448.hg	ENSG00000239264	ENST00000379757	protein_coding	12.39	11.1	2.45	1e-06	0.003217
PLXNA3	plexin A3	X	154458281	154477779	+	TC0X000774.hg	ENSG00000130827	ENST00000369682	protein_coding	8.72	7.44	2.44	0.007971	0.125582
DOPEY2	dopey family member 2	21	36164535	36294274	+	TC21001061.hg	ENSG00000142197	ENST00000399151	protein_coding	8.06	6.77	2.44	0.026159	0.218592
SLC7A6	solute carrier family 7 (amino acid transporter light chain, y+L system), member 6	16	68264530	68301819	+	TC16000554.hg	ENSG00000103064	ENST00000219343	protein_coding	8.84	7.56	2.43	0.004909	0.099333
CARS	cysteinyl-tRNA synthetase	11	3000922	3057437	-	TC11003010.hg	ENSG00000110619	ENST00000380525	protein_coding	10.84	9.56	2.43	0.045293	0.281709
SLC38A1	solute carrier family 38, member 1	12	46183063	46269012	-	TC12002850.hg	ENSG00000111371	ENST00000398637	protein_coding	12.19	10.91	2.43	0.146954	0.484491
CNN3	calponin 3, acidic	1	94896951	94927278	-	TC01002891.hg	ENSG00000117519	ENST00000370206	protein_coding	15.43	14.14	2.43	0.004407	0.094774
PPP1R14A	protein phosphatase 1, regulatory (inhibitor) subunit 14A	19	38251237	38256532	-	TC19001496.hg	ENSG00000167641	ENST00000347262	protein_coding	7.53	6.24	2.43	0.026224	0.218898
KCTD16	potassium channel tetramerization domain containing 16	5	144205277	144485686	+	TC05002678.hg	ENSG00000183775	ENST00000507359	protein_coding	5.52	4.24	2.43	0.047905	0.289505
UBE2J1	ubiquitin-conjugating enzyme E2, J1	6	89326625	89352848	-	TC06001940.hg	ENSG00000198833	ENST00000435041	protein_coding	11.94	10.66	2.43	0.000505	0.034254
GLI2	GLI family zinc finger 2	2	120792283	120991380	+	TC02000764.hg	ENSG00000074047	ENST00000438299	protein_coding	7.71	6.44	2.42	2.6e-05	0.008996
SEC23A	Sec23 homolog A, COPII coat complex component	14	39031920	39103528	-	TC14001063.hg	ENSG00000100934	ENST00000307712	protein_coding	14.34	13.07	2.42	1.4e-05	0.007049
RGS4	regulator of G-protein signaling 4	1	163068775	163076802	+	TC01001427.hg	ENSG00000117152	ENST00000421743	protein_coding	10.5	9.23	2.42	0.134551	0.466952
PXDN	peroxidasin	2	1631887	1744506	-	TC02001512.hg	ENSG00000130508	ENST00000252804	protein_coding	14.35	13.07	2.42	0.002307	0.069942
LOXL4	lysyl oxidase-like 4	10	98247690	98268250	-	TC10001576.hg	ENSG00000138131	ENST00000260702	protein_coding	9.19	7.91	2.42	0.187619	0.537682
TTC13	tetratricopeptide repeat domain 13	1	230906243	230978838	-	TC01003961.hg	ENSG00000143643	ENST00000366661	protein_coding	7.81	6.54	2.42	0.001568	0.05817
UACA	uveal autoantigen with coiled-coil domains and ankyrin repeats	15	70654554	70763593	-	TC15001612.hg	ENSG00000137831	ENST00000322954	protein_coding	14.35	13.08	2.41	0.023075	0.206225
KSR1	kinase suppressor of ras 1	17	27472010	27626438	+	TC17000311.hg	ENSG00000141068	ENST00000398988	protein_coding	8.09	6.82	2.4	0.00149	0.056873
E2F7	E2F transcription factor 7	12	77021247	77065580	-	TC12001756.hg	ENSG00000165891	ENST00000322886	protein_coding	8.76	7.49	2.4	6.8e-05	0.012959
LOXL3	lysyl oxidase-like 3	2	74532414	74549663	-	TC02002002.hg	ENSG00000115318	ENST00000470907	protein_coding	7.65	6.39	2.39	0.002	0.065018
KDELR2	KDEL (Lys-Asp-Glu-Leu) endoplasmic reticulum protein retention receptor 2	7	6461081	6484242	-	TC07003350.hg	ENSG00000136240	ENST00000258739	protein_coding	15.11	13.85	2.39	3e-05	0.009732
SLC33A1	solute carrier family 33 (acetyl-CoA transporter), member 1	3	155821024	155854378	-	TC03001929.hg	ENSG00000169359	ENST00000392845	protein_coding	11.78	10.52	2.39	3.4e-05	0.010209
COPZ2	coatomer protein complex subunit zeta 2	17	48026171	48037782	-	TC17001633.hg	ENSG00000005243	ENST00000621465	protein_coding	11.27	10.02	2.38	0.278102	0.628297
TRIB3	tribbles pseudokinase 3	20	381246	396428	+	TC20000009.hg	ENSG00000101255	ENST00000449710	protein_coding	8.18	6.92	2.38	0.093294	0.395643
PDIA4	protein disulfide isomerase family A, member 4	7	149003062	149028641	-	TC07001995.hg	ENSG00000155660	ENST00000286091	protein_coding	12.21	10.96	2.38	0.000478	0.033153
NUAK2	NUAK family, SNF1-like kinase, 2	1	205302059	205321791	-	TC01003745.hg	ENSG00000163545	ENST00000367157	protein_coding	6.7	5.45	2.38	0.008197	0.127207
CYCS	cytochrome c, somatic	7	25120091	25125361	-	TC07001207.hg	ENSG00000172115	ENST00000305786	protein_coding	12.56	11.31	2.38	0.000919	0.04479
KIAA0754; MACF1	KIAA0754; microtubule-actin crosslinking factor 1	1	39409073	39416482	+	TC01000494.hg	ENSG00000127603	ENST00000530275	protein_coding	9.07	7.83	2.37	0.27041	0.620603
ARF4	ADP-ribosylation factor 4	3	57571363	57597408	-	TC03001495.hg	ENSG00000168374	ENST00000303436	protein_coding	16.46	15.21	2.37	0.000558	0.035345
NDST1	N-deacetylase/N-sulfotransferase (heparan glucosaminyl) 1	5	150508112	150558211	+	TC05000831.hg	ENSG00000070614	ENST00000261797	protein_coding	10.94	9.7	2.36	0.022406	0.20344
RDH11	retinol dehydrogenase 11 (all-trans/9-cis/11-cis)	14	67677364	67695754	-	TC14002328.hg	ENSG00000072042	ENST00000553384	protein_coding	13.05	11.81	2.36	0.002705	0.074446
OSBPL6; MIR548N	oxysterol binding protein-like 6; microRNA 548n	2	178194481	178395772	+	TC02001071.hg	ENSG00000079156	ENST00000392505	protein_coding	8.11	6.87	2.36	0.013628	0.160707
TENM3	teneurin transmembrane protein 3	4	182243429	182803024	+	TC04000881.hg	ENSG00000218336	ENST00000511685	protein_coding	6.32	5.08	2.36	0.026158	0.218592
NAV3	neuron navigator 3	12	77831289	78210638	+	TC12000656.hg	ENSG00000067798	ENST00000536525	protein_coding	8.92	7.69	2.35	0.168194	0.51337
CTH	cystathionine gamma-lyase	1	70411272	70439570	+	TC01000757.hg	ENSG00000116761	ENST00000370938	protein_coding	6.82	5.58	2.35	0.023177	0.206576
CTIF; MIR4743	CBP80/20-dependent translation initiation factor; microRNA 4743	18	48539046	48863217	+	TC18000173.hg	ENSG00000134030	ENST00000256413	protein_coding	8.67	7.43	2.35	0.002747	0.074999
EPT1	ethanolaminephosphotransferase 1	2	26346086	26395891	+	TC02000150.hg	ENSG00000138018	ENST00000613142	protein_coding	9.1	7.87	2.35	0.000443	0.031656
ANXA5	annexin A5	4	121667955	121697113	-	TC04001514.hg	ENSG00000164111	ENST00000296511	protein_coding	17.92	16.69	2.35	0.000308	0.026486
GGCT	gamma-glutamylcyclotransferase	7	30496621	30504829	-	TC07002868.hg	ENSG00000006625	ENST00000440082	protein_coding	9.04	7.81	2.34	0.016786	0.176676
CD200	CD200 molecule	3	112333156	112362132	+	TC03000572.hg	ENSG00000091972	ENST00000473539	protein_coding	6.64	5.41	2.34	0.161809	0.504471
STEAP2	STEAP family member 2, metalloreductase	7	90211686	90237631	+	TC07000537.hg	ENSG00000157214	ENST00000287908	protein_coding	9.05	7.82	2.34	0.115494	0.436856
MED8	mediator complex subunit 8	1	43383917	43389808	-	TC01002584.hg	ENSG00000159479	ENST00000290663	protein_coding	9.95	8.73	2.34	6.7e-05	0.012959
TMEM155	transmembrane protein 155	4	121758933	121765127	-	TC04001515.hg	ENSG00000164112	ENST00000461198	protein_coding	6.37	5.14	2.34	0.023606	0.208294
PHLDB1	pleckstrin homology-like domain, family B, member 1	11	118606440	118658031	+	TC11001068.hg	ENSG00000019144	ENST00000361417	protein_coding	8.75	7.53	2.33	1e-05	0.006016
EIF3J	eukaryotic translation initiation factor 3, subunit J	15	44537057	44562803	+	TC15000340.hg	ENSG00000104131	ENST00000261868	protein_coding	12.53	11.31	2.33	5e-06	0.004907
MBNL2	muscleblind-like splicing regulator 2	13	97222355	97392008	+	TC13000340.hg	ENSG00000139793	ENST00000469707	protein_coding	12.92	11.7	2.33	0.006791	0.116208
MYO1E	myosin IE	15	59132434	59372900	-	TC15002559.hg	ENSG00000157483	ENST00000288235	protein_coding	10.31	9.1	2.33	0.155738	0.49593
HSPB1	heat shock 27kDa protein 1	7	76302544	76304295	+	TC07000485.hg	ENSG00000106211	ENST00000248553	protein_coding	13.46	12.25	2.32	0.010789	0.144585
NPR3	natriuretic peptide receptor 3	5	32711434	32791720	+	TC05000144.hg	ENSG00000113389	ENST00000265074	protein_coding	8.59	7.37	2.32	0.087802	0.385163
COG6	component of oligomeric golgi complex 6	13	39655627	39791665	+	TC13000137.hg	ENSG00000133103	ENST00000416691	protein_coding	10.79	9.57	2.32	0.001335	0.054353
NDEL1	nudE neurodevelopment protein 1-like 1	17	8435861	8468160	+	TC17000141.hg	ENSG00000166579	ENST00000334527	protein_coding	11.48	10.27	2.32	0.000629	0.037578
C11orf24	chromosome 11 open reading frame 24	11	68262463	68272001	-	TC11002005.hg	ENSG00000171067	ENST00000530166	protein_coding	12.75	11.54	2.32	0.002161	0.067859
CNIH2	cornichon family AMPA receptor auxiliary protein 2	11	66278190	66284193	+	TC11000658.hg	ENSG00000174871	ENST00000528852	protein_coding	6.71	5.5	2.32	0.000259	0.024427
NME1; NME1-NME2	NME/NM23 nucleoside diphosphate kinase 1; NME1-NME2 readthrough	17	51153581	51162428	+	TC17002880.hg	ENSG00000239672	ENST00000511355	protein_coding	7.23	6.01	2.32	4.6e-05	0.011219
OGFOD1	2-oxoglutarate and iron-dependent oxygenase domain containing 1	16	56451490	56479100	+	TC16000463.hg	ENSG00000087263	ENST00000566157	protein_coding	12.07	10.87	2.31	0.000136	0.018045
KIAA1324	KIAA1324	1	109114001	109203229	+	TC01004601.hg	ENSG00000116299	ENST00000369939	protein_coding	6.77	5.56	2.31	0.000762	0.041343
SSR1	signal sequence receptor, alpha	6	7281143	7313207	-	TC06004107.hg	ENSG00000124783	ENST00000244763	protein_coding	13.53	12.32	2.31	0.000188	0.020745
GCLM	glutamate-cysteine ligase, modifier subunit	1	93885205	93909410	-	TC01002882.hg	ENSG00000023909	ENST00000370238	protein_coding	9.94	8.73	2.3	0.156699	0.497111
SMAD7	SMAD family member 7	18	48919853	48950711	-	TC18000500.hg	ENSG00000101665	ENST00000262158	protein_coding	7.8	6.59	2.3	0.002835	0.075901
PPP1R13L	protein phosphatase 1, regulatory subunit 13 like	19	45379634	45405038	-	TC19001619.hg	ENSG00000104881	ENST00000360957	protein_coding	7.28	6.08	2.3	0.000294	0.026199
RAB30	RAB30, member RAS oncogene family	11	82973133	83071866	-	TC11002153.hg	ENSG00000137502	ENST00000533486	protein_coding	8.55	7.35	2.3	0.016281	0.173739
LYPD1	LY6/PLAUR domain containing 1	2	132644853	132670205	-	TC02002364.hg	ENSG00000150551	ENST00000397463	protein_coding	7.4	6.19	2.3	0.019343	0.189285
SYVN1	synovial apoptosis inhibitor 1, synoviolin	11	65127279	65134532	-	TC11001929.hg	ENSG00000162298	ENST00000294256	protein_coding	9.78	8.59	2.29	1.3e-05	0.007049
SLC12A2	solute carrier family 12 (sodium/potassium/chloride transporter), member 2	5	128083766	128189688	+	TC05002611.hg	ENSG00000064651	ENST00000262461	protein_coding	10.35	9.16	2.28	0.058368	0.318795
CNN2	calponin 2	19	1026581	1039068	+	TC19000027.hg	ENSG00000064666	ENST00000263097	protein_coding	14.34	13.15	2.28	0.069817	0.346282
DKK1	dickkopf WNT signaling pathway inhibitor 1	10	52314296	52317657	+	TC10000350.hg	ENSG00000107984	ENST00000373970	protein_coding	9.32	8.13	2.28	0.190054	0.540331
AHCYL1	adenosylhomocysteinase like 1	1	109984686	110023735	+	TC01000956.hg	ENSG00000168710	ENST00000369799	protein_coding	12.93	11.74	2.28	0.000626	0.037578
SMG9	SMG9 nonsense mediated mRNA decay factor	19	43727992	43754990	-	TC19001594.hg	ENSG00000105771	ENST00000270066	protein_coding	8.95	7.76	2.27	0.000453	0.032161
FARSB	phenylalanyl-tRNA synthetase beta subunit	2	222570536	222656337	-	TC02002813.hg	ENSG00000116120	ENST00000281828	protein_coding	11.27	10.08	2.27	0.014478	0.165542
WWC2	WW and C2 domain containing 2	4	183099293	183320777	+	TC04000887.hg	ENSG00000151718	ENST00000403733	protein_coding	9.44	8.25	2.27	0.015692	0.170796
ANKLE2	ankyrin repeat and LEM domain containing 2	12	132725503	132761888	-	TC12002155.hg	ENSG00000176915	ENST00000357997	protein_coding	10.42	9.24	2.27	0.00131	0.053992
WDR1	WD repeat domain 1	4	10074339	10116860	-	TC04002457.hg	ENSG00000071127	ENST00000499869	protein_coding	13.24	12.06	2.26	0.02258	0.203961
SLC35D1	solute carrier family 35 (UDP-GlcA/UDP-GalNAc transporter), member D1	1	66999332	67054099	-	TC01002754.hg	ENSG00000116704	ENST00000235345	protein_coding	8.91	7.74	2.26	6.7e-05	0.012959
F3	coagulation factor III (thromboplastin, tissue factor)	1	94529225	94541800	-	TC01002886.hg	ENSG00000117525	ENST00000334047	protein_coding	8.83	7.66	2.26	0.576585	0.833014
VIMP	VCP-interacting membrane selenoprotein	15	101270817	101277450	-	TC15002006.hg	ENSG00000131871	ENST00000398226	protein_coding	9.5	8.32	2.26	1.2e-05	0.006607
ERN1	endoplasmic reticulum to nucleus signaling 1	17	64039142	64130125	-	TC17001796.hg	ENSG00000178607	ENST00000433197	protein_coding	7.28	6.1	2.26	0.000632	0.037581
VKORC1L1	vitamin K epoxide reductase complex subunit 1 like 1	7	65873267	65959563	+	TC07000403.hg	ENSG00000196715	ENST00000360768	protein_coding	10.59	9.41	2.26	0.001034	0.047675
COPE	coatomer protein complex subunit epsilon	19	18899514	18919397	-	TC19002690.hg	ENSG00000105669	ENST00000262812	protein_coding	12.42	11.25	2.25	0.000264	0.024678
MYH10	myosin, heavy chain 10, non-muscle	17	8474205	8630761	-	TC17001118.hg	ENSG00000133026	ENST00000360416	protein_coding	11.8	10.63	2.25	0.166112	0.510287
INTU	inturned planar cell polarity protein	4	127632932	127726737	+	TC04000641.hg	ENSG00000164066	ENST00000335251	protein_coding	7.2	6.02	2.25	0.0332	0.24288
IBTK	inhibitor of Bruton agammaglobulinemia tyrosine kinase	6	82169983	82247754	-	TC06001908.hg	ENSG00000005700	ENST00000306270	protein_coding	11.1	9.94	2.24	0.001515	0.057296
SLC19A2	solute carrier family 19 (thiamine transporter), member 2	1	169463909	169486003	-	TC01003497.hg	ENSG00000117479	ENST00000236137	protein_coding	8.44	7.28	2.24	0.008653	0.130341
ILK	integrin linked kinase	11	6603708	6610874	+	TC11000133.hg	ENSG00000166333	ENST00000532063	protein_coding	13.65	12.49	2.24	0.007906	0.125057
SGTB	small glutamine-rich tetratricopeptide repeat (TPR)-containing, beta	5	65665928	65722130	-	TC05003028.hg	ENSG00000197860	ENST00000381007	protein_coding	9.39	8.23	2.24	0.033466	0.243601
ARHGAP31	Rho GTPase activating protein 31	3	119294373	119420714	+	TC03000607.hg	ENSG00000031081	ENST00000264245	protein_coding	8.71	7.56	2.23	0.007096	0.118782
MAPRE1	microtubule-associated protein, RP/EB family, member 1	20	32819893	32850405	+	TC20000216.hg	ENSG00000101367	ENST00000375571	protein_coding	12.45	11.29	2.23	0.001789	0.061995
MFSD12	major facilitator superfamily domain containing 12	19	3544199	3557563	-	TC19001045.hg	ENSG00000161091	ENST00000588918	protein_coding	8.35	7.19	2.23	0.008189	0.127207
BMP1	bone morphogenetic protein 1	8	22164736	22212326	+	TC08000167.hg	ENSG00000168487	ENST00000306385	protein_coding	9.65	8.49	2.23	0.001791	0.061996
FAM229B	family with sequence similarity 229, member B	6	112087599	112102790	+	TC06000895.hg	ENSG00000203778	ENST00000368656	protein_coding	9.01	7.85	2.23	0.005594	0.105815
HES1	hes family bHLH transcription factor 1	3	194136145	194138732	+	TC03001071.hg	ENSG00000114315	ENST00000232424	protein_coding	7.07	5.92	2.22	0.85258	0.951259
C16orf87	chromosome 16 open reading frame 87	16	46802094	46831411	-	TC16001086.hg	ENSG00000155330	ENST00000285697	protein_coding	10.04	8.89	2.22	0.000773	0.041553
SEC13	SEC13 homolog, nuclear pore and COPII coat complex component	3	10300931	10321082	-	TC03002801.hg	ENSG00000157020	ENST00000337354	protein_coding	7.89	6.74	2.22	4e-06	0.004871
MB21D2	Mab-21 domain containing 2	3	192796815	192918161	-	TC03002118.hg	ENSG00000180611	ENST00000392452	protein_coding	8.23	7.08	2.22	0.003612	0.086545
PSG5; PSG3	pregnancy specific beta-1-glycoprotein 5; pregnancy specific beta-1-glycoprotein 3	19	43167743	43186501	-	TC19001582.hg	ENSG00000204941	ENST00000599812	protein_coding	8.53	7.38	2.22	0.435614	0.748258
C8orf88	chromosome 8 open reading frame 88	8	90958637	90985257	-	TC08001407.hg	ENSG00000253250	ENST00000517562	protein_coding	9.13	7.98	2.22	0.002241	0.069265
GAS7	growth arrest-specific 7	17	9910609	10026285	-	TC17001129.hg	ENSG00000007237	ENST00000437099	protein_coding	7.24	6.1	2.21	0.030158	0.233735
NME1-NME2	NME1-NME2 readthrough	17	51153590	51171744	+	TC17002276.hg	ENSG00000011052	ENST00000393193	protein_coding	14.78	13.63	2.21	8.4e-05	0.014348
TNC	tenascin C	9	115020534	115118257	-	TC09001517.hg	ENSG00000041982	ENST00000350763	protein_coding	15.35	14.21	2.21	0.024442	0.21148
MAGED2	MAGE family member D2	X	54807599	54816007	+	TC0X001720.hg	ENSG00000102316	ENST00000375068	protein_coding	14.18	13.04	2.2	5.1e-05	0.011324
AMD1	adenosylmethionine decarboxylase 1	6	110874770	110895713	+	TC06000883.hg	ENSG00000123505	ENST00000368885	protein_coding	10.95	9.81	2.2	0.139663	0.474916
BOLA2; BOLA2B	bolA family member 2; bolA family member 2B	16	29443249	29454356	-	TC16002104.hg	ENSG00000261740	ENST00000565417	protein_coding	9.68	8.54	2.2	0.001459	0.056604
MXRA5	matrix-remodelling associated 5	X	3308565	3346641	-	TC0X000807.hg	ENSG00000101825	ENST00000217939	protein_coding	10.1	8.97	2.19	0.621341	0.855109
EIF2S2	eukaryotic translation initiation factor 2, subunit 2 beta, 38kDa	20	34088298	34112332	-	TC20000779.hg	ENSG00000125977	ENST00000374980	protein_coding	13.7	12.56	2.19	0.018322	0.184356
DIAPH3	diaphanous-related formin 3	13	59665583	60163987	-	TC13000701.hg	ENSG00000139734	ENST00000400324	protein_coding	7.78	6.65	2.19	0.149053	0.487163
GAN	gigaxonin	16	81314952	81390884	+	TC16000638.hg	ENSG00000261609	ENST00000568107	protein_coding	8.12	6.99	2.19	0.000404	0.030347
TYRP1	tyrosinase-related protein 1	9	12693435	12710290	+	TC09000065.hg	ENSG00000107165	ENST00000388918	protein_coding	5.81	4.68	2.18	0.032559	0.240812
KDELC1	KDEL (Lys-Asp-Glu-Leu) containing 1	13	102784281	102799007	-	TC13000855.hg	ENSG00000134901	ENST00000376004	protein_coding	8.62	7.49	2.18	0.000524	0.034574
IDH2	isocitrate dehydrogenase 2 (NADP+), mitochondrial	15	90083045	90102504	-	TC15001841.hg	ENSG00000182054	ENST00000330062	protein_coding	9.6	8.47	2.18	0.013619	0.160641
CALM2	calmodulin 2 (phosphorylase kinase, delta)	2	47160164	47174207	-	TC02005060.hg	ENSG00000143933	ENST00000460218	protein_coding	13.7	12.58	2.17	0.104637	0.417854
NXPH4	neurexophilin 4	12	57216795	57226449	+	TC12002397.hg	ENSG00000182379	ENST00000349394	protein_coding	5.32	4.2	2.17	0.005959	0.108671
POMT2	protein-O-mannosyltransferase 2	14	77274956	77320884	-	TC14001342.hg	ENSG00000009830	ENST00000261534	protein_coding	7.88	6.76	2.16	5e-05	0.011324
SYNJ2	synaptojanin 2	6	157981887	158099176	+	TC06001128.hg	ENSG00000078269	ENST00000355585	protein_coding	9.09	7.98	2.16	0.194199	0.544483
XAF1	XIAP associated factor 1	17	6755448	6771928	+	TC17000077.hg	ENSG00000132530	ENST00000575369	protein_coding	8.87	7.76	2.16	0.27777	0.627984
TDG	thymine DNA glycosylase	12	103965804	103988874	+	TC12000804.hg	ENSG00000139372	ENST00000392872	protein_coding	9.14	8.03	2.16	0.000161	0.019511
CYP51A1	cytochrome P450, family 51, subfamily A, polypeptide 1	7	92112159	92179511	-	TC07003059.hg	ENSG00000240720	ENST00000422722	protein_coding	12.28	11.16	2.16	0.465232	0.768654
SLC10A3	solute carrier family 10, member 3	X	154487311	154490628	-	TC0X001536.hg	ENSG00000126903	ENST00000393586	protein_coding	8.83	7.72	2.15	3.9e-05	0.010639
TGFB1I1	transforming growth factor beta 1 induced transcript 1	16	31472030	31477600	+	TC16000378.hg	ENSG00000140682	ENST00000567066	protein_coding	14.39	13.28	2.15	0.008246	0.127417
CEBPG	CCAAT/enhancer binding protein (C/EBP), gamma	19	33373330	33382686	+	TC19000437.hg	ENSG00000153879	ENST00000284000	protein_coding	8.31	7.2	2.15	0.008175	0.127182
CNST	consortin, connexin sorting protein	1	246566446	246668584	+	TC01005158.hg	ENSG00000162852	ENST00000366513	protein_coding	9.58	8.48	2.15	0.122084	0.446545
FAM161A	family with sequence similarity 161, member A	2	61824854	61854092	-	TC02004263.hg	ENSG00000170264	ENST00000456262	protein_coding	7.33	6.22	2.15	0.030732	0.23548
NPAS2	neuronal PAS domain protein 2	2	100820152	100996829	+	TC02000611.hg	ENSG00000170485	ENST00000335681	protein_coding	8.71	7.61	2.15	0.003224	0.081269
SMIM3	small integral membrane protein 3	5	150777946	150796734	+	TC05000835.hg	ENSG00000256235	ENST00000526627	protein_coding	7.11	6.01	2.15	0.003247	0.081582
HSPA5	heat shock 70kDa protein 5 (glucose-regulated protein, 78kDa)	9	125234853	125241330	-	TC09001589.hg	ENSG00000044574	ENST00000324460	protein_coding	16.72	15.62	2.14	0.000401	0.030249
GPAM	glycerol-3-phosphate acyltransferase, mitochondrial	10	112149864	112183763	-	TC10001663.hg	ENSG00000119927	ENST00000348367	protein_coding	8.23	7.13	2.14	0.004269	0.093408
TIMM17A	translocase of inner mitochondrial membrane 17 homolog A (yeast)	1	201955491	201970661	+	TC01001667.hg	ENSG00000134375	ENST00000367287	protein_coding	10.24	9.14	2.14	0.000774	0.041553
RNF121	ring finger protein 121	11	71928701	71997595	+	TC11002770.hg	ENSG00000137522	ENST00000361756	protein_coding	8.17	7.08	2.14	0.000264	0.024658
ANKRD52	ankyrin repeat domain 52	12	56237807	56258391	-	TC12001599.hg	ENSG00000139645	ENST00000267116	protein_coding	9.08	7.99	2.14	0.000567	0.035511
FJX1	four jointed box 1	11	35618419	35620868	+	TC11000337.hg	ENSG00000179431	ENST00000317811	protein_coding	7.44	6.34	2.14	0.009773	0.137491
KLHL28	kelch-like family member 28	14	44928813	44961132	-	TC14001079.hg	ENSG00000179454	ENST00000355081	protein_coding	9.19	8.09	2.14	0.000184	0.020605
CDC42SE1	CDC42 small effector 1	1	151050971	151070325	-	TC01003218.hg	ENSG00000197622	ENST00000439374	protein_coding	9.36	8.26	2.14	4.3e-05	0.010971
DENND1B	DENN/MADD domain containing 1B	1	197504748	197775493	-	TC01006025.hg	ENSG00000213047	ENST00000620048	protein_coding	8.23	7.14	2.14	0.049833	0.29469
STARD10	StAR-related lipid transfer domain containing 10	11	72754729	72793657	-	TC11003492.hg	ENSG00000214530	ENST00000543304	protein_coding	8.04	6.94	2.14	0.011623	0.149128
BOP1	block of proliferation 1	8	144262102	144291370	-	TC08001743.hg	ENSG00000261236	ENST00000569669	protein_coding	7.3	6.2	2.14	0.000692	0.039297
DNAJC10	DnaJ (Hsp40) homolog, subfamily C, member 10	2	182716272	182794464	+	TC02001089.hg	ENSG00000077232	ENST00000264065	protein_coding	13.13	12.04	2.13	9.2e-05	0.015047
KLHL42	kelch-like family member 42	12	27780020	27803040	+	TC12000272.hg	ENSG00000087448	ENST00000381271	protein_coding	9.84	8.75	2.13	0.066712	0.338616
PDGFRB	platelet-derived growth factor receptor, beta polypeptide	5	150113837	150155860	-	TC05001933.hg	ENSG00000113721	ENST00000261799	protein_coding	11.86	10.77	2.13	0.021712	0.200272
MORF4L2	mortality factor 4 like 2	X	103675496	103688064	-	TC0X002170.hg	ENSG00000123562	ENST00000360458	protein_coding	16.05	14.96	2.13	9e-06	0.005934
PSPH	phosphoserine phosphatase	7	56011067	56051604	-	TC07003357.hg	ENSG00000146733	ENST00000275605	protein_coding	9.15	8.06	2.13	0.025468	0.215377
DDX21	DEAD (Asp-Glu-Ala-Asp) box helicase 21	10	68956128	68985073	+	TC10000413.hg	ENSG00000165732	ENST00000354185	protein_coding	11.9	10.81	2.13	0.002736	0.074859
CDK2AP2	cyclin-dependent kinase 2 associated protein 2	11	67506497	67508631	-	TC11001987.hg	ENSG00000167797	ENST00000301488	protein_coding	7.62	6.54	2.13	0.000852	0.043226
NPW	neuropeptide W	16	2009926	2020592	+	TC16001383.hg	ENSG00000183971	ENST00000567649	protein_coding	6.44	5.35	2.13	2e-06	0.003693
TMEM106A	transmembrane protein 106A	17	43211875	43220041	+	TC17000549.hg	ENSG00000184988	ENST00000612339	protein_coding	7.53	6.44	2.13	0.005212	0.102181
SELM	selenoprotein M	22	31104777	31107533	-	TC22000661.hg	ENSG00000198832	ENST00000490967	protein_coding	9.49	8.39	2.13	0.000433	0.031395
PLXNA2	plexin A2	1	208022242	208244320	-	TC01006075.hg	ENSG00000076356	ENST00000367033	protein_coding	7.01	5.93	2.12	0.000344	0.0278
MYH9	myosin, heavy chain 9, non-muscle	22	36281281	36388018	-	TC22001326.hg	ENSG00000100345	ENST00000216181	protein_coding	14.8	13.72	2.12	0.023521	0.207791
WNT5B	wingless-type MMTV integration site family, member 5B	12	1617056	1647211	+	TC12000017.hg	ENSG00000111186	ENST00000310594	protein_coding	7.43	6.35	2.12	0.00151	0.057243
BHLHE41	basic helix-loop-helix family, member e41	12	26120026	26125127	-	TC12001324.hg	ENSG00000123095	ENST00000242728	protein_coding	8.11	7.02	2.12	0.002033	0.065477
ANP32E	acidic nuclear phosphoprotein 32 family member E	1	150218417	150236156	-	TC01003200.hg	ENSG00000143401	ENST00000583931	protein_coding	10.41	9.33	2.12	0.010466	0.142407
ETV4	ets variant 4	17	43527844	43546432	-	TC17001560.hg	ENSG00000175832	ENST00000319349	protein_coding	6.62	5.53	2.12	0.134517	0.466905
ENTPD5	ectonucleoside triphosphate diphosphohydrolase 5	14	73962693	74019332	-	TC14002083.hg	ENSG00000187097	ENST00000334696	protein_coding	9.31	8.22	2.12	0.051799	0.300894
MAK16	MAK16 homolog	8	33484750	33501260	+	TC08000258.hg	ENSG00000198042	ENST00000360128	protein_coding	9.72	8.63	2.12	0.000694	0.039404
GGCX	gamma-glutamyl carboxylase	2	85544723	85561509	-	TC02002043.hg	ENSG00000115486	ENST00000233838	protein_coding	8.75	7.67	2.11	0.000691	0.039296
ODC1	ornithine decarboxylase 1	2	10439968	10448504	-	TC02001570.hg	ENSG00000115758	ENST00000234111	protein_coding	10.58	9.5	2.11	0.012629	0.155422
RHOJ	ras homolog family member J	14	63204408	63293219	+	TC14000377.hg	ENSG00000126785	ENST00000316754	protein_coding	10.21	9.14	2.11	0.046754	0.285901
ITPRIP	inositol 1,4,5-trisphosphate receptor interacting protein	10	104312131	104338404	-	TC10001641.hg	ENSG00000148841	ENST00000337478	protein_coding	8.22	7.14	2.11	0.134486	0.466822
GRPEL2	GrpE-like 2, mitochondrial (E. coli)	5	149345430	149354583	+	TC05000818.hg	ENSG00000164284	ENST00000329271	protein_coding	9.72	8.65	2.11	0.019664	0.190924
PHLDA2	pleckstrin homology-like domain, family A, member 2	CHR_HSCHR11_1_CTG7	2928201	2929383	-	TC11001286.hg	ENSG00000274538	ENST00000618418	protein_coding	9.19	8.11	2.11	0.005644	0.106054
LIMA1	LIM domain and actin binding 1	12	50175788	50283506	-	TC12001492.hg	ENSG00000050405	ENST00000394943	protein_coding	12.99	11.92	2.1	0.028822	0.228504
MYL9	myosin light chain 9	20	36541484	36551447	+	TC20000268.hg	ENSG00000101335	ENST00000279022	protein_coding	17.78	16.72	2.1	0.072921	0.353371
EHD4	EH domain containing 4	15	41895939	41972578	-	TC15002503.hg	ENSG00000103966	ENST00000220325	protein_coding	9.15	8.08	2.1	0.133475	0.464915
VEGFA	vascular endothelial growth factor A	6	43770707	43784628	+	TC06002799.hg	ENSG00000112715	ENST00000617771	protein_coding	9.82	8.75	2.1	0.178506	0.526645
SGK1	serum/glucocorticoid regulated kinase 1	6	134169248	134174866	-	TC06002126.hg	ENSG00000118515	ENST00000474427	protein_coding	8.65	7.58	2.1	0.03178	0.238286
PDIA5	protein disulfide isomerase family A, member 5	3	123067062	123162104	+	TC03002498.hg	ENSG00000065485	ENST00000489923	protein_coding	10.64	9.58	2.09	0.001655	0.059706
LMAN1	lectin, mannose-binding, 1	18	59327823	59359962	-	TC18000547.hg	ENSG00000074695	ENST00000251047	protein_coding	16.19	15.12	2.09	0.00748	0.121703
PLEK2	pleckstrin 2	14	67386983	67412200	-	TC14001238.hg	ENSG00000100558	ENST00000216446	protein_coding	6.47	5.41	2.09	0.003125	0.080303
CDR2L	cerebellar degeneration-related protein 2-like	17	74987632	75005800	+	TC17000838.hg	ENSG00000109089	ENST00000337231	protein_coding	8.52	7.46	2.09	1.1e-05	0.006308
ACAT2	acetyl-CoA acetyltransferase 2	6	159760328	159779055	+	TC06001147.hg	ENSG00000120437	ENST00000367048	protein_coding	10.25	9.19	2.09	0.496455	0.787493
GMPPA	GDP-mannose pyrophosphorylase A	2	219498867	219506987	+	TC02003843.hg	ENSG00000144591	ENST00000313597	protein_coding	7.81	6.75	2.09	0.002392	0.070672
LRP12	LDL receptor related protein 12	8	104489231	104589024	-	TC08001511.hg	ENSG00000147650	ENST00000424843	protein_coding	9.94	8.88	2.09	0.005585	0.105685
LIMS3	LIM and senescent cell antigen-like domains 3	2	109898432	109968557	+	TC02003489.hg	ENSG00000284337	ENST00000640669	protein_coding	7.58	6.52	2.09	2.9e-05	0.009507
FAM168A	family with sequence similarity 168, member A	11	73400487	73598189	-	TC11003246.hg	ENSG00000054965	ENST00000064778	protein_coding	9.52	8.46	2.08	0.000253	0.024223
PRICKLE1	prickle homolog 1	12	42456757	42589770	-	TC12001405.hg	ENSG00000139174	ENST00000345127	protein_coding	7.76	6.7	2.08	0.05066	0.297493
PKNOX2	PBX/knotted 1 homeobox 2	11	125164687	125431501	+	TC11001153.hg	ENSG00000165495	ENST00000530517	protein_coding	6.24	5.19	2.08	0.01396	0.162707
NXN	nucleoredoxin	17	799313	864111	-	TC17000969.hg	ENSG00000167693	ENST00000575801	protein_coding	8.48	7.42	2.08	0.747346	0.909967
TMEM104	transmembrane protein 104	17	74776499	74839752	+	TC17000835.hg	ENSG00000109066	ENST00000417024	protein_coding	9.12	8.07	2.07	0.000782	0.04162
QPCT	glutaminyl-peptide cyclotransferase	2	37344574	37373322	+	TC02000237.hg	ENSG00000115828	ENST00000338415	protein_coding	7.43	6.38	2.07	0.019817	0.191479
SLC46A3	solute carrier family 46, member 3	13	28700080	28718841	-	TC13000518.hg	ENSG00000139508	ENST00000266943	protein_coding	7.5	6.44	2.07	0.014966	0.167634
SH3BGR	SH3 domain binding glutamate-rich protein	21	39445855	39515506	+	TC21000176.hg	ENSG00000185437	ENST00000380637	protein_coding	7.4	6.34	2.07	0.024256	0.210801
TMX2; TMX2-CTNND1	thioredoxin-related transmembrane protein 2; TMX2-CTNND1 readthrough (NMD candidate)	11	57753243	57819546	+	TC11002681.hg	ENSG00000198561	ENST00000524630	protein_coding	14.03	12.98	2.07	0.000105	0.016151
MYO19	myosin XIX	CHR_HSCHR17_7_CTG4	36496005	36535360	-	TC17002597.hg	ENSG00000278372	ENST00000618519	protein_coding	8.08	7.03	2.07	0.001118	0.049518
SEH1L	SEH1-like nucleoporin	18	12947995	12987536	+	TC18000069.hg	ENSG00000085415	ENST00000262124	protein_coding	11.38	10.34	2.06	0.000859	0.043251
EPHA2	EPH receptor A2	1	16124337	16156087	-	TC01002258.hg	ENSG00000142627	ENST00000358432	protein_coding	8.04	7	2.06	0.081509	0.372931
RSU1	Ras suppressor protein 1	10	16590611	16817383	-	TC10001069.hg	ENSG00000148484	ENST00000377921	protein_coding	15.15	14.11	2.06	0.003881	0.088938
ENAH	enabled homolog (Drosophila)	1	225486835	225653142	-	TC01003889.hg	ENSG00000154380	ENST00000366844	protein_coding	11.58	10.53	2.06	0.002508	0.071867
ZYX	zyxin	7	143381080	143391111	+	TC07000935.hg	ENSG00000159840	ENST00000322764	protein_coding	10.26	9.22	2.06	0.007294	0.120185
AK4	adenylate kinase 4	1	65148203	65232136	+	TC01000728.hg	ENSG00000162433	ENST00000327299	protein_coding	7.37	6.33	2.06	0.091695	0.392026
PLK3	polo-like kinase 3	1	44800225	44805990	+	TC01000566.hg	ENSG00000173846	ENST00000372201	protein_coding	7.61	6.57	2.06	0.027488	0.22377
GPR1	G protein-coupled receptor 1	2	206175316	206218024	-	TC02002698.hg	ENSG00000183671	ENST00000407325	protein_coding	6.71	5.67	2.06	0.030763	0.235505
NAP1L3	nucleosome assembly protein 1-like 3	X	93670935	93673568	-	TC0X001197.hg	ENSG00000186310	ENST00000475430	protein_coding	8.35	7.31	2.06	0.007043	0.118289
FAR1	fatty acyl CoA reductase 1	11	13668670	13732346	+	TC11000208.hg	ENSG00000197601	ENST00000354817	protein_coding	10.81	9.77	2.06	0.012227	0.152886
PLPPR2	phospholipid phosphatase related 2	19	11355386	11365698	+	TC19000195.hg	ENSG00000105520	ENST00000251473	protein_coding	10.28	9.25	2.05	0.000852	0.043226
UBE2S	ubiquitin-conjugating enzyme E2S	19	55399745	55407777	-	TC17001166.hg	ENSG00000108106	ENST00000264552	protein_coding	9.09	8.05	2.05	0.000679	0.038935
UGDH	UDP-glucose 6-dehydrogenase	4	39498755	39527618	-	TC04001130.hg	ENSG00000109814	ENST00000316423	protein_coding	12.97	11.94	2.05	5.4e-05	0.011594
WNT5A	wingless-type MMTV integration site family, member 5A	3	55465715	55489945	-	TC03001482.hg	ENSG00000114251	ENST00000474267	protein_coding	13.78	12.74	2.05	0.174153	0.520594
LDHA	lactate dehydrogenase A	11	18394388	18408425	+	TC11002588.hg	ENSG00000134333	ENST00000422447	protein_coding	17.04	16.01	2.05	0.05108	0.298685
CMPK1	cytidine monophosphate (UMP-CMP) kinase 1, cytosolic	1	47333797	47378839	+	TC01000598.hg	ENSG00000162368	ENST00000371873	protein_coding	10.64	9.61	2.05	0.008373	0.128234
GK5	glycerol kinase 5 (putative)	3	142157527	142225607	-	TC03003122.hg	ENSG00000175066	ENST00000392993	protein_coding	8.8	7.77	2.05	0.000573	0.035646
EIF4EBP1	eukaryotic translation initiation factor 4E binding protein 1	8	38030341	38060365	+	TC08000281.hg	ENSG00000187840	ENST00000338825	protein_coding	8.82	7.79	2.05	0.001673	0.060005
STK39	serine threonine kinase 39	2	167954020	168248141	-	TC02002504.hg	ENSG00000198648	ENST00000355999	protein_coding	10.7	9.66	2.05	0.003715	0.087869
UHRF1BP1	UHRF1 binding protein 1	6	34792080	34877514	+	TC06000508.hg	ENSG00000065060	ENST00000192788	protein_coding	7.67	6.64	2.04	0.014247	0.164345
UGGT2	UDP-glucose glycoprotein glucosyltransferase 2	13	95801580	96053383	-	TC13000807.hg	ENSG00000102595	ENST00000376747	protein_coding	10.34	9.31	2.04	0.001442	0.056344
FAM177A1	family with sequence similarity 177, member A1	14	35044907	35083381	+	TC14000220.hg	ENSG00000151327	ENST00000396472	protein_coding	10.66	9.64	2.04	0.007109	0.118822
PEA15	phosphoprotein enriched in astrocytes 15	1	160205337	160215376	+	TC01001364.hg	ENSG00000162734	ENST00000360472	protein_coding	14.54	13.51	2.04	0.121199	0.445358
FRMD5	FERM domain containing 5	15	43870764	44195231	-	TC15001289.hg	ENSG00000171877	ENST00000417257	protein_coding	7.24	6.2	2.04	0.00011	0.016471
SLC52A2	solute carrier family 52 (riboflavin transporter), member 2	8	144358595	144359899	+	TC08000850.hg	ENSG00000185803	ENST00000533662	protein_coding	9.28	8.25	2.04	0.00042	0.030922
PTK7	protein tyrosine kinase 7 (inactive)	6	43076268	43161719	+	TC06000595.hg	ENSG00000112655	ENST00000230419	protein_coding	8.78	7.76	2.03	0.0142	0.164133
PLCB3	phospholipase C, beta 3 (phosphatidylinositol-specific)	11	64251523	64267921	+	TC11000592.hg	ENSG00000149782	ENST00000279230	protein_coding	8.45	7.43	2.03	0.006796	0.116235
NUS1	NUS1 dehydrodolichyl diphosphate synthase subunit	6	117675502	117710640	+	TC06000932.hg	ENSG00000153989	ENST00000368494	protein_coding	11.9	10.87	2.03	7e-05	0.013039
C4orf32	chromosome 4 open reading frame 32	4	112145397	112195256	+	TC04000577.hg	ENSG00000174749	ENST00000309733	protein_coding	9.06	8.03	2.03	0.012908	0.157342
CLTCL1	clathrin, heavy chain-like 1	22	19179473	19291685	-	TC22000487.hg	ENSG00000070371	ENST00000621271	protein_coding	7.15	6.14	2.02	0.009243	0.134221
TBC1D8B	TBC1 domain family, member 8B (with GRAM domain)	X	106802680	106876145	+	TC0X000520.hg	ENSG00000133138	ENST00000357242	protein_coding	9.23	8.21	2.02	0.00088	0.04388
DNAJC1	DnaJ (Hsp40) homolog, subfamily C, member 1	10	21756537	22003725	-	TC10001097.hg	ENSG00000136770	ENST00000376980	protein_coding	10.19	9.18	2.02	0.002955	0.077656
ARPC5	actin related protein 2/3 complex subunit 5	1	183620846	183635726	-	TC01003617.hg	ENSG00000162704	ENST00000359856	protein_coding	11.18	10.17	2.02	0.001039	0.047784
AVEN	apoptosis, caspase activation inhibitor	15	33866227	34039176	-	TC15001189.hg	ENSG00000169857	ENST00000306730	protein_coding	8.23	7.22	2.02	0.001152	0.050348
COPG1	coatomer protein complex subunit gamma 1	3	129249606	129277773	+	TC03000689.hg	ENSG00000181789	ENST00000314797	protein_coding	13.1	12.09	2.02	3.4e-05	0.010196
TSKU	tsukushi, small leucine rich proteoglycan	11	76783239	76798154	+	TC11000823.hg	ENSG00000182704	ENST00000333090	protein_coding	9.13	8.11	2.02	0.000545	0.034996
TPM2	tropomyosin 2 (beta)	9	35685145	35689925	-	TC09001058.hg	ENSG00000198467	ENST00000604975	protein_coding	13.99	12.98	2.02	0.066284	0.337515
PLXNA4	plexin A4	7	132123341	132577301	-	TC07001877.hg	ENSG00000221866	ENST00000359827	protein_coding	6.73	5.71	2.02	0.040653	0.267305
TRIO	trio Rho guanine nucleotide exchange factor	5	14143702	14510204	+	TC05002283.hg	ENSG00000038382	ENST00000344204	protein_coding	12.14	11.13	2.01	0.019912	0.192022
FOXC1	forkhead box C1	6	1609972	1613897	+	TC06002402.hg	ENSG00000054598	ENST00000380874	protein_coding	7.92	6.91	2.01	0.016093	0.172738
ANKRD13A	ankyrin repeat domain 13A	12	109999523	110039763	+	TC12000854.hg	ENSG00000076513	ENST00000261739	protein_coding	11.16	10.15	2.01	0.180834	0.529569
GPX8	glutathione peroxidase 8 (putative)	5	55160118	55164924	+	TC05000232.hg	ENSG00000164294	ENST00000503787	protein_coding	14.12	13.11	2.01	0.018608	0.185661
LRRC15	leucine rich repeat containing 15	3	194355247	194369743	-	TC03002131.hg	ENSG00000172061	ENST00000347624	protein_coding	5.78	4.77	2.01	0.006892	0.117123
HN1L	hematological and neurological expressed 1-like	16	1678256	1699428	+	TC16002067.hg	ENSG00000206053	ENST00000569256	protein_coding	8.79	7.78	2.01	0.001469	0.056816
PLS3	plastin 3	X	115561182	115650861	+	TC0X000568.hg	ENSG00000102024	ENST00000355899	protein_coding	14.46	13.46	2	0.000556	0.03526
SHOC2	SHOC2 leucine-rich repeat scaffold protein	10	110919547	111013667	+	TC10000809.hg	ENSG00000108061	ENST00000369452	protein_coding	12.41	11.41	2	0.000421	0.030968
AKT3	v-akt murine thymoma viral oncogene homolog 3	1	243501763	243850128	-	TC01006240.hg	ENSG00000117020	ENST00000366539	protein_coding	10.31	9.31	2	0.248468	0.600133
TGFBI	transforming growth factor, beta-induced, 68kDa	5	136028991	136063816	+	TC05000682.hg	ENSG00000120708	ENST00000506699	protein_coding	17.47	16.48	2	0.028211	0.226619
ATP6V1G1	ATPase, H+ transporting, lysosomal 13kDa, V1 subunit G1	9	114587777	114592679	+	TC09000584.hg	ENSG00000136888	ENST00000473413	protein_coding	11.22	10.22	2	0.000133	0.017864
CDR2	cerebellar degeneration related protein 2	16	22345936	22374617	-	TC16000948.hg	ENSG00000140743	ENST00000268383	protein_coding	11.99	11	2	0.019106	0.187972
ATP5G1	ATP synthase, H+ transporting, mitochondrial Fo complex subunit C1 (subunit 9)	17	48892765	48895871	+	TC17002260.hg	ENSG00000159199	ENST00000355938	protein_coding	9.88	8.88	2	2e-06	0.003693
COL6A3	collagen, type VI, alpha 3	2	237324012	237414375	-	TC02002905.hg	ENSG00000163359	ENST00000295550	protein_coding	14.89	13.89	2	0.02341	0.207291
SLC3A2	solute carrier family 3 (amino acid transporter heavy chain), member 2	11	62856111	62888860	+	TC11000567.hg	ENSG00000168003	ENST00000377891	protein_coding	10.11	9.11	2	0.000288	0.025973
MT1G	metallothionein 1G	16	56666731	56668065	-	TC16001135.hg	ENSG00000125144	ENST00000444837	protein_coding	7.13	8.13	-2	0.17867	0.526798
LIMD1	LIM domains containing 1	3	45594859	45686338	+	TC03000248.hg	ENSG00000144791	ENST00000273317	protein_coding	6.5	7.5	-2	0.00042	0.030922
USP53	ubiquitin specific peptidase 53	4	119212636	119294746	+	TC04000611.hg	ENSG00000145390	ENST00000274030	protein_coding	8.79	9.79	-2	0.012481	0.154303
NFIA	nuclear factor I/A	1	61082308	61462793	+	TC01000702.hg	ENSG00000162599	ENST00000403491	protein_coding	6.8	7.8	-2	0.017245	0.17941
MCCC1	methylcrotonoyl-CoA carboxylase 1	3	183015218	183099587	-	TC03002053.hg	ENSG00000078070	ENST00000265594	protein_coding	7.05	8.06	-2.01	0.002561	0.072511
FAT1	FAT atypical cadherin 1	4	186587783	186723855	-	TC04002890.hg	ENSG00000083857	ENST00000441802	protein_coding	12.15	13.16	-2.01	0.281899	0.631199
FLJ10038	uncharacterized protein FLJ10038	15	50348936	50355201	-	TC15001352.hg	ENSG00000104064	ENST00000615671	protein_coding	5.8	6.8	-2.01	0.011077	0.146178
SEMA3D	sema domain, immunoglobulin domain (Ig), short basic domain, secreted, (semaphorin) 3D	7	84995553	85121935	-	TC07001570.hg	ENSG00000153993	ENST00000284136	protein_coding	7.19	8.19	-2.01	0.183626	0.532779
GTF2IP4	general transcription factor IIi, pseudogene 4	7	74755240	74759959	-	TC07003027.hg	ENSG00000263001	ENST00000614048	protein_coding	14.73	15.74	-2.01	0.006824	0.116513
MANBA	mannosidase, beta A, lysosomal	4	102631488	102760941	-	TC04001430.hg	ENSG00000109323	ENST00000514430	protein_coding	9.16	10.17	-2.02	0.023464	0.207582
CD46	CD46 molecule, complement regulatory protein	1	207752057	207795513	+	TC01001741.hg	ENSG00000117335	ENST00000358170	protein_coding	11.27	12.28	-2.02	0.025115	0.214236
TGFB3	transforming growth factor beta 3	14	75958202	75981191	-	TC14001326.hg	ENSG00000119699	ENST00000238682	protein_coding	5.77	6.78	-2.02	0.001798	0.061996
VPS13C	vacuolar protein sorting 13 homolog C (S. cerevisiae)	15	61852389	62060473	-	TC15001510.hg	ENSG00000129003	ENST00000249837	protein_coding	9.46	10.47	-2.02	0.021051	0.197337
CYP27A1	cytochrome P450, family 27, subfamily A, polypeptide 1	2	218781749	218815288	+	TC02001311.hg	ENSG00000135929	ENST00000494263	protein_coding	5.92	6.93	-2.02	0.001128	0.049661
MME	membrane metallo-endopeptidase	3	155079647	155183708	+	TC03000846.hg	ENSG00000196549	ENST00000460393	protein_coding	7.55	8.57	-2.02	0.429554	0.74431
TRNP1	TMF1-regulated nuclear protein 1	1	26993707	27000898	+	TC01000356.hg	ENSG00000253368	ENST00000522111	protein_coding	7.43	8.45	-2.02	0.00477	0.098235
CRYBG3	crystallin beta-gamma domain containing 3	3	97822040	97944963	+	TC03000481.hg	ENSG00000080200	ENST00000389622	protein_coding	8.29	9.31	-2.03	0.003052	0.079469
PEBP1	phosphatidylethanolamine binding protein 1	12	118135858	118145584	+	TC12000926.hg	ENSG00000089220	ENST00000261313	protein_coding	12.61	13.63	-2.03	5.1e-05	0.011324
SIX4	SIX homeobox 4	14	60709528	60724134	-	TC14002036.hg	ENSG00000100625	ENST00000216513	protein_coding	6.33	7.35	-2.03	0.035347	0.250279
SIX1	SIX homeobox 1	14	60643415	60649462	-	TC14001188.hg	ENSG00000126778	ENST00000247182	protein_coding	6.4	7.42	-2.03	0.090289	0.389453
CENPE	centromere protein E	4	103105813	103198408	-	TC04002654.hg	ENSG00000138778	ENST00000380026	protein_coding	6.59	7.61	-2.03	0.121972	0.446525
FBXO31	F-box protein 31	16	87326987	87383757	-	TC16002016.hg	ENSG00000103264	ENST00000311635	protein_coding	8.07	9.1	-2.04	3.5e-05	0.010241
GLI3	GLI family zinc finger 3	7	41960950	42237013	-	TC07001319.hg	ENSG00000106571	ENST00000395925	protein_coding	7.39	8.42	-2.04	0.003051	0.079469
PERP	PERP, TP53 apoptosis effector	6	138088505	138107511	-	TC06002157.hg	ENSG00000112378	ENST00000421351	protein_coding	9.08	10.11	-2.04	0.005084	0.100713
KAT2B	K(lysine) acetyltransferase 2B	3	20040023	20154404	+	TC03000113.hg	ENSG00000114166	ENST00000263754	protein_coding	7.8	8.83	-2.04	0.000699	0.039543
MED28	mediator complex subunit 28	4	17614631	17634105	+	TC04000152.hg	ENSG00000118579	ENST00000237380	protein_coding	7.29	8.32	-2.04	0.030235	0.233831
FLOT2	flotillin 2	17	28879335	28897652	-	TC17001311.hg	ENSG00000132589	ENST00000394906	protein_coding	7.14	8.17	-2.04	0.000288	0.025973
ZC3H12C	zinc finger CCCH-type containing 12C	11	110093361	110171841	+	TC11000985.hg	ENSG00000149289	ENST00000278590	protein_coding	6.13	7.16	-2.04	2.3e-05	0.008599
ZDHHC7	zinc finger, DHHC-type containing 7	16	84974181	85011535	-	TC16001315.hg	ENSG00000153786	ENST00000313732	protein_coding	10.54	11.57	-2.04	0.005714	0.106599
LPAR3	lysophosphatidic acid receptor 3	1	84811602	84866159	-	TC01002823.hg	ENSG00000171517	ENST00000440886	protein_coding	5.9	6.93	-2.04	0.01158	0.149007
RELN	reelin	7	103471784	103989516	-	TC07001722.hg	ENSG00000189056	ENST00000428762	protein_coding	6.59	7.61	-2.04	0.487139	0.781403
SNX2	sorting nexin 2	5	122775203	122829755	+	TC05000576.hg	ENSG00000205302	ENST00000514949	protein_coding	11.43	12.46	-2.04	0.010418	0.141924
MRPL45	mitochondrial ribosomal protein L45	CHR_HSCHR17_7_CTG4	38097522	38123634	+	TC17000459.hg	ENSG00000277936	ENST00000621878	protein_coding	10.05	11.08	-2.04	0.001268	0.053215
RRAGB	Ras-related GTP binding B	X	55717739	55758774	+	TC0X000335.hg	ENSG00000083750	ENST00000374941	protein_coding	7.12	8.15	-2.05	0.00098	0.046331
PALMD; MIR548AA1	palmdelphin; microRNA 548aa-1	1	99645943	99694541	+	TC01000892.hg	ENSG00000099260	ENST00000263174	protein_coding	5.28	6.32	-2.05	0.066862	0.338973
SRSF5	serine/arginine-rich splicing factor 5	14	69767093	69772004	+	TC14000418.hg	ENSG00000100650	ENST00000554465	protein_coding	10.9	11.93	-2.05	0.019055	0.187872
LTA4H	leukotriene A4 hydrolase	12	96000828	96035661	-	TC12001843.hg	ENSG00000111144	ENST00000228740	protein_coding	11	12.04	-2.05	0.0027	0.074368
MAN1A1	mannosidase, alpha, class 1A, member 1	6	119177209	119349761	-	TC06002062.hg	ENSG00000111885	ENST00000368468	protein_coding	11.84	12.87	-2.05	0.036112	0.252755
FARP1	FERM, ARH/RhoGEF and pleckstrin domain protein 1	13	98143098	98449771	+	TC13000344.hg	ENSG00000152767	ENST00000627049	protein_coding	10.67	11.7	-2.05	0.107719	0.422515
GPRC5B	G protein-coupled receptor, class C, group 5, member B	16	19856691	19884917	-	TC16000921.hg	ENSG00000167191	ENST00000300571	protein_coding	5.81	6.85	-2.05	0.096733	0.402402
KCNA3	potassium channel, voltage gated shaker related subfamily A, member 3	1	110672465	110675033	-	TC01002977.hg	ENSG00000177272	ENST00000369769	protein_coding	5.96	7	-2.05	0.025663	0.216245
TSHZ1	teashirt zinc finger homeobox 1	18	75210755	75289950	+	TC18000252.hg	ENSG00000179981	ENST00000322038	protein_coding	7.58	8.62	-2.05	0.001104	0.049358
LHFP	lipoma HMGIC fusion partner	13	39342892	39603171	-	TC13000585.hg	ENSG00000183722	ENST00000379589	protein_coding	10.55	11.58	-2.05	0.040607	0.267115
ABCC9	ATP binding cassette subfamily C member 9	12	21797401	21936674	-	TC12001300.hg	ENSG00000069431	ENST00000261200	protein_coding	6.15	7.19	-2.06	0.062153	0.327487
ERMP1	endoplasmic reticulum metallopeptidase 1	9	5765076	5833070	-	TC09000893.hg	ENSG00000099219	ENST00000462592	protein_coding	8.17	9.21	-2.06	0.026699	0.220666
RBL2	retinoblastoma-like 2	16	53445781	53491648	+	TC16000448.hg	ENSG00000103479	ENST00000379935	protein_coding	9.53	10.58	-2.06	0.007126	0.118928
HSDL2	hydroxysteroid dehydrogenase like 2	9	112379937	112472410	+	TC09002184.hg	ENSG00000119471	ENST00000398805	protein_coding	10.39	11.44	-2.06	0.000169	0.019774
ARHGAP29	Rho GTPase activating protein 29	1	94149847	94275068	-	TC01002884.hg	ENSG00000137962	ENST00000552844	protein_coding	7.11	8.16	-2.06	0.014995	0.167829
TXLNB	taxilin beta	6	139240061	139292139	-	TC06002166.hg	ENSG00000164440	ENST00000358430	protein_coding	5.65	6.69	-2.06	0.008386	0.128243
SESTD1	SEC14 and spectrin domains 1	2	179101692	179264790	-	TC02004726.hg	ENSG00000187231	ENST00000428443	protein_coding	6.55	7.6	-2.06	0.041076	0.268488
TAPBP	TAP binding protein (tapasin)	CHR_HSCHR6_MHC_DBB_CTG1	33281597	33291971	-	TC06001584.hg	ENSG00000236490	ENST00000493108	protein_coding	9.34	10.38	-2.06	0.004133	0.091825
METTL13	methyltransferase like 13	1	171781682	171797717	+	TC01001496.hg	ENSG00000010165	ENST00000362019	protein_coding	7.84	8.89	-2.07	0.000922	0.04479
RHOQ	ras homolog family member Q	2	46542728	46583121	+	TC02000284.hg	ENSG00000119729	ENST00000238738	protein_coding	11.05	12.11	-2.07	0.001283	0.053605
OXA1L	oxidase (cytochrome c) assembly 1-like	14	22767282	22771761	+	TC14000131.hg	ENSG00000155463	ENST00000481218	protein_coding	11.53	12.58	-2.07	0.003863	0.088938
STAT3	signal transducer and activator of transcription 3 (acute-phase response factor)	17	42313324	42388568	-	TC17002638.hg	ENSG00000168610	ENST00000264657	protein_coding	13.91	14.96	-2.07	0.019157	0.188339
CORO1B	coronin, actin binding protein, 1B	11	67435510	67443484	-	TC11003490.hg	ENSG00000172725	ENST00000616321	protein_coding	7.84	8.89	-2.07	0.000481	0.033216
CSF1	colony stimulating factor 1 (macrophage)	1	109910633	109930992	+	TC01000955.hg	ENSG00000184371	ENST00000329608	protein_coding	6.92	7.97	-2.07	0.022513	0.203664
PLD1	phospholipase D1, phosphatidylcholine-specific	3	171600405	171810438	-	TC03002001.hg	ENSG00000075651	ENST00000356327	protein_coding	5.77	6.83	-2.08	0.000778	0.04162
TNFSF13B	tumor necrosis factor (ligand) superfamily, member 13b	13	108269718	108308484	+	TC13000383.hg	ENSG00000102524	ENST00000375887	protein_coding	5.24	6.3	-2.08	0.004411	0.094774
ABCC1	ATP binding cassette subfamily C member 1	16	15949577	16143062	+	TC16000193.hg	ENSG00000103222	ENST00000399410	protein_coding	9.74	10.8	-2.08	0.001111	0.049483
HOXA2	homeobox A2	7	27100354	27102811	-	TC07001219.hg	ENSG00000105996	ENST00000222718	protein_coding	5.93	6.98	-2.08	0.063683	0.33113
EZH1	enhancer of zeste 1 polycomb repressive complex 2 subunit	17	42700275	42745030	-	TC17001540.hg	ENSG00000108799	ENST00000428826	protein_coding	8.18	9.23	-2.08	7.7e-05	0.013668
RIN2	Ras and Rab interactor 2	20	19886521	20002457	+	TC20001131.hg	ENSG00000132669	ENST00000255006	protein_coding	10.08	11.14	-2.08	0.026696	0.220666
TBX3	T-box 3	12	114670255	114683590	-	TC12003096.hg	ENSG00000135111	ENST00000257566	protein_coding	13.33	14.39	-2.08	0.40645	0.727619
DENND4C	DENN/MADD domain containing 4C	9	19230435	19372598	+	TC09000092.hg	ENSG00000137145	ENST00000434457	protein_coding	8.79	9.84	-2.08	0.001826	0.06246
AAED1	AhpC/TSA antioxidant enzyme domain containing 1	9	96639577	96654748	-	TC09001377.hg	ENSG00000158122	ENST00000411939	protein_coding	8.07	9.13	-2.08	0.00364	0.086839
SERPINB1	serpin peptidase inhibitor, clade B (ovalbumin), member 1	6	2832332	2842006	-	TC06001217.hg	ENSG00000021355	ENST00000380739	protein_coding	7.93	8.99	-2.09	0.001314	0.053992
ATP2B1	ATPase, Ca++ transporting, plasma membrane 1	12	89588049	89656111	-	TC12001798.hg	ENSG00000070961	ENST00000359142	protein_coding	11.39	12.45	-2.09	0.061193	0.325244
RARB	retinoic acid receptor, beta	3	25428263	25597932	+	TC03000131.hg	ENSG00000077092	ENST00000437042	protein_coding	5.73	6.79	-2.09	1.7e-05	0.008034
PCSK2	proprotein convertase subtilisin/kexin type 2	20	17226107	17484578	+	TC20000108.hg	ENSG00000125851	ENST00000377899	protein_coding	4.82	5.89	-2.09	0.275784	0.625925
GNAI1	guanine nucleotide binding protein (G protein), alpha inhibiting activity polypeptide 1	7	80134788	80219402	+	TC07000508.hg	ENSG00000127955	ENST00000351004	protein_coding	8.27	9.34	-2.09	0.001119	0.049571
SLC2A3	solute carrier family 2 (facilitated glucose transporter), member 3	12	7812512	7872852	-	TC12002734.hg	ENSG00000173262	ENST00000340749	protein_coding	11.97	13.03	-2.09	0.104166	0.416985
ATF6B	activating transcription factor 6 beta	CHR_HSCHR6_MHC_MCF_CTG1	32191691	32204667	-	TC06004121.hg	ENSG00000228628	ENST00000425571	protein_coding	10.01	11.08	-2.09	0.000125	0.017549
ZC2HC1A	zinc finger, C2HC-type containing 1A	8	78666047	78719765	+	TC08001990.hg	ENSG00000104427	ENST00000263849	protein_coding	8.68	9.75	-2.1	0.050812	0.297981
SPATA6	spermatogenesis associated 6	1	48295372	48472173	-	TC01005473.hg	ENSG00000132122	ENST00000371847	protein_coding	5.95	7.02	-2.1	0.013848	0.1622
SELENBP1	selenium binding protein 1	1	151364304	151372694	-	TC01003226.hg	ENSG00000143416	ENST00000493560	protein_coding	7.81	8.88	-2.1	0.015668	0.170785
SNX33	sorting nexin 33	15	75647906	75662301	+	TC15000697.hg	ENSG00000173548	ENST00000308527	protein_coding	8.7	9.77	-2.1	0.003522	0.085413
FNIP1	folliculin interacting protein 1	5	131641714	131796921	-	TC05003427.hg	ENSG00000217128	ENST00000307968	protein_coding	9.82	10.9	-2.1	0.004355	0.094533
PCDHGA10	protocadherin gamma subfamily A, 10	5	141412987	141417448	+	TC05000766.hg	ENSG00000253846	ENST00000612503	protein_coding	5.84	6.91	-2.1	0.106959	0.421129
TSPAN9	tetraspanin 9	12	3077377	3286558	+	TC12000036.hg	ENSG00000011105	ENST00000011898	protein_coding	8.01	9.08	-2.11	0.037299	0.256882
HECTD1	HECT domain containing E3 ubiquitin protein ligase 1	14	31100118	31207804	-	TC14001009.hg	ENSG00000092148	ENST00000553700	protein_coding	10.94	12.01	-2.11	0.00066	0.038365
SAMHD1	SAM domain and HD domain 1	20	36890229	36951843	-	TC20000821.hg	ENSG00000101347	ENST00000262878	protein_coding	9.1	10.18	-2.11	0.083543	0.376308
UTRN	utrophin	6	144291829	144853034	+	TC06001059.hg	ENSG00000152818	ENST00000367545	protein_coding	8.45	9.53	-2.11	0.016913	0.177262
CNKSR3	CNKSR family member 3	6	154387504	154510659	-	TC06004140.hg	ENSG00000153721	ENST00000607772	protein_coding	6.84	7.92	-2.11	0.008501	0.129055
HHLA3	HERV-H LTR-associating 3	1	70354805	70367911	+	TC01004465.hg	ENSG00000197568	ENST00000361764	protein_coding	7.01	8.08	-2.11	0.020585	0.19559
ADRBK2	adrenergic, beta, receptor kinase 2	22	25564849	25729294	+	TC22001043.hg	ENSG00000100077	ENST00000324198	protein_coding	4.98	6.06	-2.12	0.012446	0.154096
HECA	hdc homolog, cell cycle regulator	6	139135112	139180802	+	TC06001035.hg	ENSG00000112406	ENST00000367658	protein_coding	8.21	9.3	-2.12	0.005421	0.103901
ACKR4	atypical chemokine receptor 4	3	132597237	132602215	+	TC03000716.hg	ENSG00000129048	ENST00000249887	protein_coding	5.39	6.47	-2.12	0.320317	0.663804
TRPC4	transient receptor potential cation channel, subfamily C, member 4	13	37636636	37870425	-	TC13000577.hg	ENSG00000133107	ENST00000379705	protein_coding	4.7	5.79	-2.12	0.159799	0.50181
P2RX4	purinergic receptor P2X, ligand gated ion channel, 4	12	121209857	121234106	+	TC12002619.hg	ENSG00000135124	ENST00000337233	protein_coding	9.03	10.12	-2.12	0.033281	0.243087
RAB13	RAB13, member RAS oncogene family	1	153981654	153986246	-	TC01003283.hg	ENSG00000143545	ENST00000462680	protein_coding	13.05	14.13	-2.12	0.015072	0.168067
TNXA	tenascin XA (pseudogene)	6	32041154	32109374	-	TC06003596.hg	ENSG00000168477	ENST00000375244	protein_coding	6.04	7.12	-2.12	0.134622	0.467056
GLMP	glycosylated lysosomal membrane protein	1	156293384	156294513	-	TC01003335.hg	ENSG00000198715	ENST00000497955	protein_coding	9.52	10.61	-2.12	3.8e-05	0.010519
FMO3	flavin containing monooxygenase 3	1	171090877	171117819	+	TC01001486.hg	ENSG00000007933	ENST00000367755	protein_coding	8.6	9.69	-2.13	0.568445	0.828316
LRRCC1	leucine rich repeat and coiled-coil centrosomal protein 1	8	85107147	85146076	+	TC08000528.hg	ENSG00000133739	ENST00000360375	protein_coding	7.06	8.15	-2.13	0.020356	0.194207
PAQR5	progestin and adipoQ receptor family member V	15	69298947	69407780	+	TC15000635.hg	ENSG00000137819	ENST00000395407	protein_coding	7.42	8.51	-2.13	0.399386	0.723535
RAPGEF6	Rap guanine nucleotide exchange factor 6	5	131423921	131635236	-	TC05003426.hg	ENSG00000158987	ENST00000509018	protein_coding	7.87	8.96	-2.13	0.002564	0.072528
WDR63	WD repeat domain 63	1	84999147	85133138	+	TC01000814.hg	ENSG00000162643	ENST00000370596	protein_coding	6.06	7.16	-2.13	0.232156	0.583958
FOXQ1	forkhead box Q1	6	1312440	1314748	+	TC06000009.hg	ENSG00000164379	ENST00000296839	protein_coding	5.22	6.31	-2.13	0.001387	0.055356
TMEM246	transmembrane protein 246	9	101473171	101487117	-	TC09002707.hg	ENSG00000165152	ENST00000374847	protein_coding	6.65	7.75	-2.13	0.020356	0.194207
CC2D2A	coiled-coil and C2 domain containing 2A	4	15469865	15601557	+	TC04000142.hg	ENSG00000048342	ENST00000424120	protein_coding	7.93	9.02	-2.14	0.000821	0.042626
CA11	carbonic anhydrase XI	19	48637942	48646312	-	TC19001689.hg	ENSG00000063180	ENST00000084798	protein_coding	5.91	7.01	-2.14	0.010029	0.139258
ASAH1	N-acylsphingosine amidohydrolase (acid ceramidase) 1	8	18056462	18084091	-	TC08001015.hg	ENSG00000104763	ENST00000637609	protein_coding	10.95	12.05	-2.14	0.005528	0.105192
MYO6	myosin VI	6	75749209	75919536	+	TC06002880.hg	ENSG00000196586	ENST00000369985	protein_coding	9.2	10.3	-2.14	0.024989	0.213937
RAB38	RAB38, member RAS oncogene family	11	88113242	88175467	-	TC11002174.hg	ENSG00000123892	ENST00000243662	protein_coding	5.29	6.39	-2.15	0.031279	0.236913
TMEM35	transmembrane protein 35	X	101078720	101096364	+	TC0X000474.hg	ENSG00000126950	ENST00000372930	protein_coding	7.32	8.42	-2.15	0.009231	0.134206
GALNT15	polypeptide N-acetylgalactosaminyltransferase 15	3	16174649	16229746	+	TC03000101.hg	ENSG00000131386	ENST00000339732	protein_coding	5.15	6.26	-2.15	0.001738	0.061061
ADCY8	adenylate cyclase 8 (brain)	8	130780390	131040333	-	TC08001646.hg	ENSG00000155897	ENST00000377928	protein_coding	4.78	5.89	-2.15	0.034774	0.248333
HIST2H2AA4; HIST2H2AA3	histone cluster 2, H2aa4; histone cluster 2, H2aa3	1	149842188	149842736	+	TC01001174.hg	ENSG00000203812	ENST00000369159	protein_coding	11.86	12.96	-2.15	0.047974	0.289662
PSME1	proteasome activator subunit 1	14	24136158	24138967	+	TC14000159.hg	ENSG00000092010	ENST00000206451	protein_coding	11.38	12.49	-2.16	0.003853	0.088803
SOD3	superoxide dismutase 3, extracellular	4	24795463	24800842	+	TC04000173.hg	ENSG00000109610	ENST00000382120	protein_coding	5.05	6.16	-2.16	0.159264	0.500896
FBXL14	F-box and leucine-rich repeat protein 14	12	1565993	1594165	-	TC12001090.hg	ENSG00000171823	ENST00000339235	protein_coding	5.81	6.92	-2.16	0.003373	0.083334
TBXAS1	thromboxane A synthase 1 (platelet)	7	139778248	140020289	+	TC07002618.hg	ENSG00000059377	ENST00000425687	protein_coding	5.46	6.58	-2.17	0.145574	0.482659
PIK3IP1	phosphoinositide-3-kinase interacting protein 1	22	31281593	31292528	-	TC22000667.hg	ENSG00000100100	ENST00000215912	protein_coding	7.09	8.21	-2.17	0.008832	0.131777
SAV1	salvador family WW domain containing protein 1	14	50633636	50668331	-	TC14001122.hg	ENSG00000151748	ENST00000324679	protein_coding	8.8	9.92	-2.17	0.009391	0.134896
WDR19	WD repeat domain 19	4	39182404	39285810	+	TC04000226.hg	ENSG00000157796	ENST00000399820	protein_coding	7.67	8.78	-2.17	0.001029	0.047613
MKL2	MKL/myocardin-like 2	16	14071322	14266771	+	TC16001421.hg	ENSG00000186260	ENST00000571589	protein_coding	8.47	9.59	-2.17	0.011046	0.146072
L3MBTL3	l(3)mbt-like 3 (Drosophila)	6	130013699	130141449	+	TC06000978.hg	ENSG00000198945	ENST00000529410	protein_coding	7.67	8.78	-2.17	0.443073	0.753421
CALCOCO1	calcium binding and coiled-coil domain 1	12	53708517	53727745	-	TC12002894.hg	ENSG00000012822	ENST00000262059	protein_coding	11.91	13.03	-2.18	0.000104	0.016004
LETMD1	LETM1 domain containing 1	12	51047962	51058087	+	TC12002358.hg	ENSG00000050426	ENST00000551477	protein_coding	8.66	9.79	-2.18	0.000532	0.034728
FAR2	fatty acyl-CoA reductase 2	12	29149200	29335616	+	TC12000276.hg	ENSG00000064763	ENST00000536681	protein_coding	5.92	7.05	-2.18	0.052143	0.301568
SMAD9	SMAD family member 9	13	36844831	36879829	-	TC13000569.hg	ENSG00000120693	ENST00000399275	protein_coding	6.52	7.64	-2.18	0.000154	0.019095
PLEKHA6	pleckstrin homology domain containing, family A member 6	1	204218851	204359916	-	TC01006052.hg	ENSG00000143850	ENST00000272203	protein_coding	6.05	7.17	-2.18	0.034605	0.247989
EGFR	epidermal growth factor receptor	7	55019021	55203076	+	TC07002321.hg	ENSG00000146648	ENST00000455089	protein_coding	8.73	9.85	-2.18	0.009903	0.138279
MPPE1	metallophosphoesterase 1	18	11882622	11909223	-	TC18000841.hg	ENSG00000154889	ENST00000588072	protein_coding	7.01	8.13	-2.18	0.007553	0.122337
BMPER	BMP binding endothelial regulator	7	33904911	34155872	+	TC07000220.hg	ENSG00000164619	ENST00000297161	protein_coding	5.82	6.95	-2.18	0.029761	0.232288
HSPB3	heat shock 27kDa protein 3	5	54455601	54456384	+	TC05000225.hg	ENSG00000169271	ENST00000302005	protein_coding	4.91	6.03	-2.18	0.066279	0.337515
IFITM2	interferon induced transmembrane protein 2	11	307631	309230	+	TC11002483.hg	ENSG00000185201	ENST00000533141	protein_coding	16.34	17.47	-2.18	0.005081	0.100713
PSMB8	proteasome subunit beta 8	CHR_HSCHR6_MHC_MANN_CTG1	32994781	32998411	-	TC06001573.hg	ENSG00000236443	ENST00000460122	protein_coding	6.07	7.2	-2.18	3e-06	0.004241
CPED1	cadherin-like and PC-esterase domain containing 1	7	120988677	121297444	+	TC07000735.hg	ENSG00000106034	ENST00000310396	protein_coding	10.11	11.24	-2.19	0.164104	0.50738
MXI1	MAX interactor 1, dimerization protein	10	110227643	110286506	+	TC10000798.hg	ENSG00000119950	ENST00000485566	protein_coding	8.75	9.88	-2.19	0.011245	0.147271
ITPR2	inositol 1,4,5-trisphosphate receptor, type 2	12	26336515	26833198	-	TC12001328.hg	ENSG00000123104	ENST00000381340	protein_coding	7.08	8.21	-2.19	0.019843	0.191589
LHX4-AS1	LHX4 antisense RNA 1	1	180269653	180274681	-	TC01005973.hg	ENSG00000230124	ENST00000415414	protein_coding	5.17	6.3	-2.19	0.013329	0.159135
CPD	carboxypeptidase D	17	30378905	30469989	+	TC17000349.hg	ENSG00000108582	ENST00000225719	protein_coding	12.52	13.66	-2.2	0.018531	0.185243
TMOD2	tropomodulin 2 (neuronal)	15	51751561	51816368	+	TC15002198.hg	ENSG00000128872	ENST00000249700	protein_coding	7.3	8.44	-2.2	0.026057	0.218178
PDGFD	platelet derived growth factor D	11	103907186	104164107	-	TC11002242.hg	ENSG00000170962	ENST00000393158	protein_coding	6.35	7.49	-2.2	0.036756	0.254725
ECH1	enoyl-CoA hydratase 1, peroxisomal	19	38815422	38832005	-	TC19002698.hg	ENSG00000104823	ENST00000221418	protein_coding	11.33	12.48	-2.21	0.128385	0.456077
RAB29	RAB29, member RAS oncogene family	1	205767986	205775446	-	TC01006061.hg	ENSG00000117280	ENST00000367139	protein_coding	9.13	10.27	-2.21	0.005596	0.10583
GDF5	growth differentiation factor 5	20	35433347	35454746	-	TC20000797.hg	ENSG00000125965	ENST00000374372	protein_coding	5.43	6.57	-2.21	0.043126	0.275482
IGF2R	insulin-like growth factor 2 receptor	6	159969099	160111504	+	TC06001152.hg	ENSG00000197081	ENST00000356956	protein_coding	9.56	10.7	-2.21	0.010969	0.1457
TMEM256	transmembrane protein 256	17	7402975	7404137	-	TC17002886.hg	ENSG00000205544	ENST00000302422	protein_coding	9.31	10.45	-2.21	0.029535	0.231382
HSPA2	heat shock 70kDa protein 2	14	64540468	64543234	+	TC14000391.hg	ENSG00000126803	ENST00000247207	protein_coding	7.66	8.81	-2.22	0.005368	0.103473
CARD6	caspase recruitment domain family, member 6	5	40841184	40855354	+	TC05000186.hg	ENSG00000132357	ENST00000254691	protein_coding	6.8	7.95	-2.22	0.02503	0.213959
NPEPPS	aminopeptidase puromycin sensitive	17	47522957	47622006	+	TC17000609.hg	ENSG00000141279	ENST00000530173	protein_coding	10.74	11.9	-2.22	0.001129	0.049661
SAT2	spermidine/spermine N1-acetyltransferase family member 2	17	7626234	7627796	-	TC17001093.hg	ENSG00000141504	ENST00000576846	protein_coding	10.28	11.43	-2.22	0.068686	0.343494
GM2A	GM2 ganglioside activator	5	151252892	151270440	+	TC05000839.hg	ENSG00000196743	ENST00000357164	protein_coding	7.6	8.75	-2.22	0.001508	0.057203
TLE1	transducin-like enhancer of split 1 (E(sp1) homolog, Drosophila)	9	81583683	81689305	-	TC09001258.hg	ENSG00000196781	ENST00000376499	protein_coding	6.26	7.41	-2.22	1.4e-05	0.007049
CFB	complement factor B	CHR_HSCHR6_MHC_QBL_CTG1	31936604	31941027	+	TC06004077.hg	ENSG00000241253	ENST00000480498	protein_coding	7.07	8.22	-2.22	0.021972	0.201535
NID1	nidogen 1	1	235975830	236065109	-	TC01004003.hg	ENSG00000116962	ENST00000366595	protein_coding	9.29	10.45	-2.23	0.032101	0.239239
KLF9	Kruppel-like factor 9	9	70384597	70414624	-	TC09001201.hg	ENSG00000119138	ENST00000377126	protein_coding	6.43	7.59	-2.23	0.015199	0.168438
SMARCC2	SWI/SNF related, matrix associated, actin dependent regulator of chromatin, subfamily c, member 2	12	56162983	56189567	-	TC12001597.hg	ENSG00000139613	ENST00000394023	protein_coding	9.87	11.03	-2.23	0.000649	0.037948
SLIT2	slit guidance ligand 2	4	20253260	20619120	+	TC04000158.hg	ENSG00000145147	ENST00000503823	protein_coding	7.43	8.59	-2.23	0.016027	0.172393
VCAM1	vascular cell adhesion molecule 1	1	100719742	100738613	+	TC01000904.hg	ENSG00000162692	ENST00000370119	protein_coding	6.68	7.83	-2.23	0.104543	0.417529
DYNC2H1	dynein, cytoplasmic 2, heavy chain 1	11	103109431	103479863	+	TC11002850.hg	ENSG00000187240	ENST00000375735	protein_coding	7.85	9	-2.23	0.048539	0.291228
LIFR	leukemia inhibitory factor receptor alpha	5	38474963	38595404	-	TC05001289.hg	ENSG00000113594	ENST00000263409	protein_coding	8.83	10	-2.24	0.010449	0.142258
TEK	TEK tyrosine kinase, endothelial	9	27109149	27230173	+	TC09000121.hg	ENSG00000120156	ENST00000615002	protein_coding	5.44	6.6	-2.24	0.031998	0.239161
SNED1	sushi, nidogen and EGF-like domains 1	2	240998838	241073986	+	TC02001474.hg	ENSG00000162804	ENST00000401884	protein_coding	6.66	7.82	-2.24	0.0974	0.403739
HIST2H4B; HIST2H4A	histone cluster 2, H4b; histone cluster 2, H4a	1	149854045	149861138	+	TC01001173.hg	ENSG00000270276	ENST00000621520	protein_coding	8.25	9.41	-2.24	0.063388	0.330485
ZFAND5	zinc finger, AN1-type domain 5	9	72354458	72365197	-	TC09001209.hg	ENSG00000107372	ENST00000376962	protein_coding	9.6	10.77	-2.25	6.6e-05	0.012959
SCN7A	sodium channel, voltage gated, type VII alpha subunit	2	166403573	166486968	-	TC02002500.hg	ENSG00000136546	ENST00000409855	protein_coding	7.82	8.99	-2.25	0.277768	0.627984
PIK3R1	phosphoinositide-3-kinase, regulatory subunit 1 (alpha)	5	68215720	68301821	+	TC05000291.hg	ENSG00000145675	ENST00000521381	protein_coding	8.44	9.6	-2.25	0.013569	0.1603
TNFRSF11B	tumor necrosis factor receptor superfamily, member 11b	8	118923557	118952200	-	TC08001552.hg	ENSG00000164761	ENST00000297350	protein_coding	12.26	13.43	-2.25	0.1285	0.456271
CACNB3	calcium channel, voltage-dependent, beta 3 subunit	12	48814893	48828941	+	TC12000357.hg	ENSG00000167535	ENST00000548860	protein_coding	6.71	7.88	-2.25	0.010102	0.139785
TPX2	TPX2, microtubule-associated	20	31739271	31801805	+	TC20000198.hg	ENSG00000088325	ENST00000300403	protein_coding	7.67	8.85	-2.26	0.072052	0.35122
NNT	nicotinamide nucleotide transhydrogenase	5	43602723	43707405	+	TC05000202.hg	ENSG00000112992	ENST00000264663	protein_coding	9.97	11.14	-2.26	0.000745	0.041004
TANC1	tetratricopeptide repeat, ankyrin repeat and coiled-coil containing 1	2	158968671	159232659	+	TC02000964.hg	ENSG00000115183	ENST00000263635	protein_coding	7.67	8.84	-2.26	0.000149	0.018746
KAT6B	K(lysine) acetyltransferase 6B	10	74825582	75032293	+	TC10000483.hg	ENSG00000156650	ENST00000372725	protein_coding	8.93	10.1	-2.26	0.00571	0.106598
ARHGAP6	Rho GTPase activating protein 6	X	11137547	11665083	-	TC0X000858.hg	ENSG00000047648	ENST00000489330	protein_coding	5.33	6.51	-2.27	0.084077	0.377194
EEA1	early endosome antigen 1	12	92770637	92929331	-	TC12001811.hg	ENSG00000102189	ENST00000322349	protein_coding	12.18	13.36	-2.27	0.413725	0.73292
BMP2	bone morphogenetic protein 2	20	6767664	6780280	+	TC20000067.hg	ENSG00000125845	ENST00000378827	protein_coding	6.71	7.89	-2.27	0.114237	0.434561
BTBD3	BTB (POZ) domain containing 3	20	11890817	11926609	+	TC20000088.hg	ENSG00000132640	ENST00000399006	protein_coding	7.26	8.45	-2.27	0.001744	0.061132
ADHFE1	alcohol dehydrogenase, iron containing 1	8	66432486	66468907	+	TC08002604.hg	ENSG00000147576	ENST00000396623	protein_coding	5.62	6.81	-2.27	2.1e-05	0.008599
SOCS3	suppressor of cytokine signaling 3	17	78356778	78360077	-	TC17001917.hg	ENSG00000184557	ENST00000330871	protein_coding	6.51	7.69	-2.27	0.019098	0.187972
IFITM1	interferon induced transmembrane protein 1	11	313527	315240	+	TC11000011.hg	ENSG00000185885	ENST00000328221	protein_coding	10.07	11.25	-2.27	0.000528	0.034614
EFHC2	EF-hand domain (C-terminal) containing 2	X	44148665	44343672	-	TC0X000980.hg	ENSG00000183690	ENST00000420999	protein_coding	4.99	6.18	-2.28	0.028866	0.228682
ANTXR2	anthrax toxin receptor 2	4	79901149	80073086	-	TC04001328.hg	ENSG00000163297	ENST00000403729	protein_coding	11.32	12.52	-2.29	4.9e-05	0.01128
APOL6	apolipoprotein L, 6	22	35648395	35668409	+	TC22000262.hg	ENSG00000221963	ENST00000409652	protein_coding	7.28	8.48	-2.29	0.023691	0.208638
ANLN	anillin actin binding protein	7	36389806	36453791	+	TC07000235.hg	ENSG00000011426	ENST00000265748	protein_coding	7.34	8.54	-2.3	0.271348	0.621831
MAP4K4	mitogen-activated protein kinase kinase kinase kinase 4	2	101697744	101891496	+	TC02000617.hg	ENSG00000071054	ENST00000425019	protein_coding	11.43	12.63	-2.3	0.000185	0.020625
TBX5	T-box 5	12	114353931	114408387	-	TC12001996.hg	ENSG00000089225	ENST00000349716	protein_coding	9.63	10.83	-2.3	0.043512	0.276782
APOBEC3F	apolipoprotein B mRNA editing enzyme, catalytic polypeptide-like 3F	22	39040604	39053910	+	TC22001467.hg	ENSG00000128394	ENST00000308521	protein_coding	7.1	8.3	-2.3	2.8e-05	0.009399
SDPR	serum deprivation response	2	191834302	191847255	-	TC02002627.hg	ENSG00000168497	ENST00000304141	protein_coding	7.21	8.41	-2.3	0.141437	0.477189
RNF213	ring finger protein 213	17	80260868	80398786	+	TC17000918.hg	ENSG00000173821	ENST00000582970	protein_coding	7.6	8.8	-2.3	4.7e-05	0.01128
ARHGEF6	Rac/Cdc42 guanine nucleotide exchange factor 6	X	136665547	136767343	-	TC0X001416.hg	ENSG00000129675	ENST00000370620	protein_coding	7.9	9.1	-2.31	0.00786	0.124982
CALHM2	calcium homeostasis modulator 2	10	103446786	103452402	-	TC10002813.hg	ENSG00000138172	ENST00000369788	protein_coding	10.07	11.27	-2.31	0.008934	0.132345
CAMK2N1	calcium/calmodulin-dependent protein kinase II inhibitor 1	1	20482391	20486220	-	TC01002314.hg	ENSG00000162545	ENST00000375078	protein_coding	11.65	12.86	-2.31	0.054523	0.308285
PLA2G16	phospholipase A2, group XVI	11	63573195	63614369	-	TC11001893.hg	ENSG00000176485	ENST00000323646	protein_coding	7.34	8.55	-2.31	0.000645	0.037856
PLCB1	phospholipase C, beta 1 (phosphoinositide-specific)	20	8077251	8883199	+	TC20000072.hg	ENSG00000182621	ENST00000637919	protein_coding	7.45	8.66	-2.31	0.00528	0.102646
PCDHGB7	protocadherin gamma subfamily B, 7	5	141417645	141420429	+	TC05002662.hg	ENSG00000254122	ENST00000612073	protein_coding	10.68	11.89	-2.31	0.026174	0.218689
LAMB1	laminin, beta 1	7	107923803	108002027	-	TC07001747.hg	ENSG00000091136	ENST00000393561	protein_coding	12.23	13.44	-2.32	0.001522	0.057484
PLPPR4	phospholipid phosphatase related 4	1	99263953	99309590	+	TC01000891.hg	ENSG00000117600	ENST00000370185	protein_coding	5.04	6.26	-2.32	0.106399	0.42038
DRAM2	DNA-damage regulated autophagy modulator 2	1	111117333	111140040	-	TC01002980.hg	ENSG00000156171	ENST00000286692	protein_coding	9.48	10.69	-2.32	0.000856	0.043226
RAB3D	RAB3D, member RAS oncogene family	19	11322046	11339668	-	TC19001181.hg	ENSG00000105514	ENST00000222120	protein_coding	7.08	8.3	-2.33	0.022483	0.203595
ARID5B	AT rich interactive domain 5B (MRF1-like)	10	61901300	62096944	+	TC10000377.hg	ENSG00000150347	ENST00000279873	protein_coding	11.77	13	-2.33	0.003811	0.088564
PBX3	pre-B-cell leukemia homeobox 3	9	125747345	125967377	+	TC09002258.hg	ENSG00000167081	ENST00000342287	protein_coding	9.34	10.56	-2.33	0.112428	0.431639
CRTAP	cartilage associated protein	3	33113979	33147773	+	TC03000165.hg	ENSG00000170275	ENST00000320954	protein_coding	12.05	13.27	-2.33	0.000264	0.024658
CD44	CD44 molecule (Indian blood group)	11	35139170	35229468	+	TC11000332.hg	ENSG00000026508	ENST00000415148	protein_coding	12.46	13.69	-2.34	0.000333	0.027485
ATP8B1	ATPase, aminophospholipid transporter, class I, type 8B, member 1	18	57646426	57731807	-	TC18000538.hg	ENSG00000081923	ENST00000283684	protein_coding	10.51	11.74	-2.34	0.502364	0.790926
KLHL24	kelch-like family member 24	3	183635623	183684477	+	TC03000985.hg	ENSG00000114796	ENST00000454652	protein_coding	9.05	10.27	-2.34	0.052656	0.302487
FAM20C	family with sequence similarity 20, member C	7	192969	260745	+	TC07000004.hg	ENSG00000177706	ENST00000313766	protein_coding	7.55	8.78	-2.34	0.041254	0.269186
MVP	major vault protein	16	29820408	29848039	+	TC16002071.hg	ENSG00000013364	ENST00000357402	protein_coding	9.21	10.44	-2.35	0.015311	0.168884
CASP4	caspase 4	11	104942866	104969436	-	TC11002246.hg	ENSG00000196954	ENST00000444739	protein_coding	9.28	10.51	-2.35	0.000852	0.043226
IGBP1	immunoglobulin (CD79A) binding protein 1	X	70133449	70166324	+	TC0X000370.hg	ENSG00000089289	ENST00000342206	protein_coding	10.53	11.76	-2.36	0.000591	0.036284
RC3H1	ring finger and CCCH-type domains 1	1	173931214	174022297	-	TC01005943.hg	ENSG00000135870	ENST00000367696	protein_coding	9.07	10.31	-2.36	0.022912	0.205555
EXOC6B	exocyst complex component 6B	2	72175984	72826041	-	TC02001977.hg	ENSG00000144036	ENST00000272427	protein_coding	9.33	10.57	-2.36	0.015113	0.168072
XPC	xeroderma pigmentosum, complementation group C	3	14145147	14178783	-	TC03002817.hg	ENSG00000154767	ENST00000285021	protein_coding	8.36	9.6	-2.36	6.4e-05	0.01273
PCDHGB2	protocadherin gamma subfamily B, 2	5	141360042	141362629	+	TC05000762.hg	ENSG00000253910	ENST00000622527	protein_coding	8.93	10.17	-2.36	0.291054	0.638753
CAMK1G	calcium/calmodulin-dependent protein kinase IG	1	209583717	209613938	+	TC01001748.hg	ENSG00000008118	ENST00000009105	protein_coding	5.77	7.03	-2.38	0.182414	0.531612
APOL1	apolipoprotein L1	22	36253010	36267525	+	TC22000265.hg	ENSG00000100342	ENST00000397278	protein_coding	7.33	8.58	-2.38	0.076182	0.360883
MOSPD1	motile sperm domain containing 1	X	134887626	134915267	-	TC0X001397.hg	ENSG00000101928	ENST00000370783	protein_coding	11.68	12.93	-2.38	0.028516	0.227563
EIF4B	eukaryotic translation initiation factor 4B	12	53006158	53042209	+	TC12000425.hg	ENSG00000063046	ENST00000262056	protein_coding	13.36	14.62	-2.39	0.002083	0.066184
IL6R	interleukin 6 receptor	1	154405193	154469450	+	TC01001276.hg	ENSG00000160712	ENST00000368485	protein_coding	5.2	6.46	-2.39	4.2e-05	0.010874
UBA7	ubiquitin-like modifier activating enzyme 7	3	49805207	49813946	-	TC03001418.hg	ENSG00000182179	ENST00000333486	protein_coding	6.34	7.59	-2.39	0.00011	0.016471
COL4A5	collagen, type IV, alpha 5	X	108439882	108697541	+	TC0X000532.hg	ENSG00000188153	ENST00000328300	protein_coding	6.18	7.43	-2.39	0.010978	0.145732
FMO4	flavin containing monooxygenase 4	1	171314234	171342084	+	TC01001490.hg	ENSG00000076258	ENST00000367749	protein_coding	5.71	6.97	-2.4	0.014039	0.163173
ULK2	unc-51 like autophagy activating kinase 2	17	19770830	19867936	-	TC17001251.hg	ENSG00000083290	ENST00000361658	protein_coding	7.57	8.83	-2.4	0.000568	0.035511
C1R	complement component 1, r subcomponent	12	7080214	7092441	-	TC12001156.hg	ENSG00000159403	ENST00000540394	protein_coding	11.85	13.11	-2.4	0.000416	0.030812
ST6GALNAC6	ST6 (alpha-N-acetyl-neuraminyl-2,3-beta-galactosyl-1,3)-N-acetylgalactosaminide alpha-2,6-sialyltransferase 6	9	127885321	127899653	-	TC09002921.hg	ENSG00000160408	ENST00000373146	protein_coding	7.33	8.59	-2.4	1e-06	0.003235
FHL1	four and a half LIM domains 1	X	136146702	136210272	+	TC0X001889.hg	ENSG00000022267	ENST00000629039	protein_coding	11.89	13.16	-2.41	0.013832	0.162054
IRAK3	interleukin 1 receptor associated kinase 3	12	66188879	66254622	+	TC12002425.hg	ENSG00000090376	ENST00000261233	protein_coding	6.65	7.92	-2.41	0.011315	0.147426
RNF24	ring finger protein 24	20	3931421	4015582	-	TC20000582.hg	ENSG00000101236	ENST00000358395	protein_coding	9.54	10.81	-2.41	0.029906	0.232509
NFE2L2	nuclear factor, erythroid 2-like 2	2	177230305	177263800	-	TC02005045.hg	ENSG00000116044	ENST00000397063	protein_coding	9.98	11.25	-2.41	0.000361	0.02853
CYP1B1	cytochrome P450, family 1, subfamily B, polypeptide 1	2	38066973	38070697	-	TC02001749.hg	ENSG00000138061	ENST00000491456	protein_coding	8.6	9.87	-2.41	0.11602	0.437737
PHIP	pleckstrin homology domain interacting protein	6	78935867	79078236	-	TC06003728.hg	ENSG00000146247	ENST00000275034	protein_coding	9.9	11.17	-2.42	0.003799	0.088393
CYB5A	cytochrome b5 type A (microsomal)	18	74250847	74292016	-	TC18000574.hg	ENSG00000166347	ENST00000340533	protein_coding	9.06	10.33	-2.42	0.006987	0.117916
TNS2	tensin 2	12	53046969	53064369	+	TC12000427.hg	ENSG00000111077	ENST00000379902	protein_coding	6.73	8.01	-2.43	0.000155	0.01912
GPD2	glycerol-3-phosphate dehydrogenase 2	2	156435441	156586403	+	TC02000952.hg	ENSG00000115159	ENST00000310454	protein_coding	7.87	9.15	-2.43	0.019025	0.187816
IFIT2	interferon-induced protein with tetratricopeptide repeats 2	10	89283694	89308900	+	TC10000636.hg	ENSG00000119922	ENST00000638108	protein_coding	5.38	6.66	-2.43	0.007755	0.124128
CLGN	calmegin	4	140388455	140427968	-	TC04001589.hg	ENSG00000153132	ENST00000325617	protein_coding	7.84	9.12	-2.43	0.175455	0.52245
VSIG10	V-set and immunoglobulin domain containing 10	12	118063593	118103948	-	TC12002017.hg	ENSG00000176834	ENST00000359236	protein_coding	6.22	7.5	-2.43	0.000124	0.017549
PLAG1	pleiomorphic adenoma gene 1	8	56160904	56211279	-	TC08002335.hg	ENSG00000181690	ENST00000316981	protein_coding	7.68	8.96	-2.43	0.000946	0.045483
GNPDA1	glucosamine-6-phosphate deaminase 1	5	142000678	142012973	-	TC05001879.hg	ENSG00000113552	ENST00000503794	protein_coding	6.54	7.82	-2.44	0.001182	0.050977
APOL3	apolipoprotein L, 3	22	36140330	36160929	-	TC22001324.hg	ENSG00000128284	ENST00000432700	protein_coding	5.69	6.97	-2.44	0.000619	0.037433
BCL2L1	BCL2-like 1	20	31664452	31722597	-	TC20001531.hg	ENSG00000171552	ENST00000376062	protein_coding	9.32	10.61	-2.44	0.003336	0.082766
KCNK2	potassium channel, two pore domain subfamily K, member 2	1	215083236	215237093	+	TC01001792.hg	ENSG00000082482	ENST00000444842	protein_coding	6.21	7.5	-2.45	0.034028	0.245661
CPNE3	copine III	8	86514427	86561498	+	TC08000539.hg	ENSG00000085719	ENST00000517490	protein_coding	10.58	11.87	-2.45	0.007064	0.118414
VAT1	vesicle amine transport 1	17	43014605	43022418	-	TC17001552.hg	ENSG00000108828	ENST00000355653	protein_coding	10.46	11.75	-2.45	0.001778	0.061764
ST8SIA1	ST8 alpha-N-acetyl-neuraminide alpha-2,8-sialyltransferase 1	12	22193391	22334714	-	TC12002790.hg	ENSG00000111728	ENST00000396037	protein_coding	5.45	6.75	-2.45	0.010385	0.141762
PTPRS	protein tyrosine phosphatase, receptor type, S	19	5158495	5340803	-	TC19002300.hg	ENSG00000105426	ENST00000588552	protein_coding	10.95	12.25	-2.46	0.010089	0.139692
PPP2R5A	protein phosphatase 2, regulatory subunit B, alpha	1	212285537	212361863	+	TC01001771.hg	ENSG00000066027	ENST00000261461	protein_coding	7.84	9.15	-2.47	0.00079	0.041684
RGS17	regulator of G-protein signaling 17	6	153004459	153044043	-	TC06002242.hg	ENSG00000091844	ENST00000367225	protein_coding	6.83	8.13	-2.47	0.092229	0.393299
PMP22	peripheral myelin protein 22	17	15229778	15262589	-	TC17001157.hg	ENSG00000109099	ENST00000395938	protein_coding	12.18	13.48	-2.47	0.252727	0.60432
SOCS2	suppressor of cytokine signaling 2	12	93569814	93576745	+	TC12000726.hg	ENSG00000120833	ENST00000340600	protein_coding	6.3	7.6	-2.47	0.03803	0.259013
TNFRSF1B; MIR4632	tumor necrosis factor receptor superfamily, member 1B; microRNA 4632	1	12167003	12209228	+	TC01000155.hg	ENSG00000028137	ENST00000376259	protein_coding	6.13	7.44	-2.48	0.000288	0.025973
TOB1	transducer of ERBB2, 1	17	50862223	50866345	-	TC17001698.hg	ENSG00000141232	ENST00000499247	protein_coding	8.43	9.74	-2.48	0.000246	0.023902
IGFBP4	insulin like growth factor binding protein 4	17	40443461	40457731	+	TC17000499.hg	ENSG00000141753	ENST00000269593	protein_coding	13.71	15.02	-2.48	0.082949	0.374999
SUCLG2	succinate-CoA ligase, GDP-forming, beta subunit	3	67360460	67654610	-	TC03001533.hg	ENSG00000172340	ENST00000493112	protein_coding	9.86	11.17	-2.48	0.001621	0.059172
HIST2H2BE	histone cluster 2, H2be	1	149884459	149886652	-	TC01003193.hg	ENSG00000184678	ENST00000369155	protein_coding	8.72	10.03	-2.48	0.082617	0.374679
JAG1	jagged 1	20	10637684	10674107	-	TC20000621.hg	ENSG00000101384	ENST00000254958	protein_coding	6.91	8.23	-2.49	0.31657	0.661203
ATG14	autophagy related 14	14	55366392	55391302	-	TC14001159.hg	ENSG00000126775	ENST00000558189	protein_coding	8.38	9.69	-2.49	0.000249	0.024035
SNCA	synuclein alpha	4	89724099	89838315	-	TC04001383.hg	ENSG00000145335	ENST00000336904	protein_coding	7.32	8.63	-2.49	0.022182	0.202198
LSS	lanosterol synthase (2,3-oxidosqualene-lanosterol cyclase)	21	46188141	46228822	-	TC21000554.hg	ENSG00000160285	ENST00000356396	protein_coding	6.99	8.31	-2.49	0.002649	0.07381
HEXB	hexosaminidase B (beta polypeptide)	5	74640023	74721288	+	TC05002451.hg	ENSG00000049860	ENST00000511181	protein_coding	13.89	15.22	-2.5	0.001693	0.060275
ASPM	abnormal spindle microtubule assembly	1	197084128	197146694	-	TC01006023.hg	ENSG00000066279	ENST00000367409	protein_coding	6.72	8.04	-2.5	0.056428	0.313826
STAT2	signal transducer and activator of transcription 2	12	56342710	56360074	-	TC12001602.hg	ENSG00000170581	ENST00000314128	protein_coding	10.69	12.02	-2.5	0.006041	0.109183
RNF130	ring finger protein 130	5	179955067	180072118	-	TC05002142.hg	ENSG00000113269	ENST00000521389	protein_coding	9.47	10.8	-2.51	0.000376	0.029285
IGFBP5	insulin like growth factor binding protein 5	2	216672105	216695525	-	TC02002758.hg	ENSG00000115461	ENST00000233813	protein_coding	16.09	17.41	-2.51	0.275106	0.625311
OLFML2A	olfactomedin like 2A	9	124777271	124814878	+	TC09000644.hg	ENSG00000185585	ENST00000373580	protein_coding	7.07	8.4	-2.51	0.079961	0.369582
AASS	aminoadipate-semialdehyde synthase	7	122076133	122133822	-	TC07001811.hg	ENSG00000008311	ENST00000393376	protein_coding	6.8	8.14	-2.52	0.000163	0.019675
MGST1	microsomal glutathione S-transferase 1	12	16347142	16364409	+	TC12002266.hg	ENSG00000008394	ENST00000010404	protein_coding	16.2	17.53	-2.52	2.8e-05	0.009399
AURKA	aurora kinase A	20	56369390	56392196	-	TC20001661.hg	ENSG00000087586	ENST00000371356	protein_coding	7.82	9.16	-2.52	0.128277	0.455839
FOXP2	forkhead box P2	7	114414997	114693768	+	TC07002531.hg	ENSG00000128573	ENST00000403559	protein_coding	7.54	8.88	-2.52	0.024999	0.213954
SLC16A4	solute carrier family 16, member 4	1	110362848	110391082	-	TC01002971.hg	ENSG00000168679	ENST00000369779	protein_coding	10.53	11.86	-2.52	0.488285	0.781987
TMEM119	transmembrane protein 119	12	108589846	108598124	-	TC12001937.hg	ENSG00000183160	ENST00000392806	protein_coding	6.25	7.59	-2.52	0.037365	0.256981
TRAF3IP2	TRAF3 interacting protein 2	6	111556454	111606246	-	TC06003798.hg	ENSG00000056972	ENST00000368761	protein_coding	7.83	9.17	-2.53	0.011047	0.146072
SOAT1	sterol O-acyltransferase 1	1	179293802	179358680	+	TC01001551.hg	ENSG00000057252	ENST00000367619	protein_coding	9.5	10.84	-2.53	0.000119	0.017181
CLDN1	claudin 1	3	190305701	190322475	-	TC03002108.hg	ENSG00000163347	ENST00000295522	protein_coding	7.71	9.06	-2.53	0.458813	0.76413
TTC39C	tetratricopeptide repeat domain 39C	18	24014636	24133028	+	TC18000104.hg	ENSG00000168234	ENST00000317571	protein_coding	7.79	9.13	-2.53	0.014294	0.164628
SLC38A4	solute carrier family 38, member 4	12	46764761	46825997	-	TC12001429.hg	ENSG00000139209	ENST00000447411	protein_coding	6.5	7.84	-2.54	0.007865	0.124982
PPARG	peroxisome proliferator-activated receptor gamma	3	12287368	12434344	+	TC03002222.hg	ENSG00000132170	ENST00000397010	protein_coding	5.82	7.17	-2.55	3.7e-05	0.010441
ENPP2	ectonucleotide pyrophosphatase/phosphodiesterase 2	8	119557086	119638830	-	TC08001556.hg	ENSG00000136960	ENST00000259486	protein_coding	7.56	8.91	-2.55	0.013168	0.158442
HERC6	HECT and RLD domain containing E3 ubiquitin protein ligase family member 6	4	88378739	88443097	+	TC04000484.hg	ENSG00000138642	ENST00000380265	protein_coding	5.79	7.13	-2.55	0.080213	0.370071
ANPEP	alanyl (membrane) aminopeptidase	15	89784889	89814862	-	TC15001837.hg	ENSG00000166825	ENST00000300060	protein_coding	10.45	11.8	-2.55	0.01622	0.17347
MT1M	metallothionein 1M	16	56632233	56633986	+	TC16002074.hg	ENSG00000205364	ENST00000379818	protein_coding	9.84	11.19	-2.55	0.082191	0.374147
CKS2	CDC28 protein kinase regulatory subunit 2	9	89311198	89316703	+	TC09002074.hg	ENSG00000123975	ENST00000314355	protein_coding	8.38	9.74	-2.56	0.002527	0.07205
GRK5	G protein-coupled receptor kinase 5	10	119207589	119455619	+	TC10000865.hg	ENSG00000198873	ENST00000392870	protein_coding	7.76	9.12	-2.56	0.0151	0.168072
TMEM158	transmembrane protein 158 (gene/pseudogene)	3	45224466	45226278	-	TC03001346.hg	ENSG00000249992	ENST00000503771	protein_coding	7.79	9.15	-2.56	0.012402	0.153805
SASH1	SAM and SH3 domain containing 1	6	148342593	148552050	+	TC06001074.hg	ENSG00000111961	ENST00000367467	protein_coding	7.11	8.47	-2.57	0.001873	0.06343
APOBEC3C	apolipoprotein B mRNA editing enzyme, catalytic polypeptide-like 3C	22	39014083	39020352	+	TC22001426.hg	ENSG00000244509	ENST00000361441	protein_coding	10.67	12.03	-2.57	1.3e-05	0.006969
PLA2G4A	phospholipase A2, group IVA (cytosolic, calcium-dependent)	1	186828953	186988981	+	TC01001607.hg	ENSG00000116711	ENST00000367466	protein_coding	6.15	7.51	-2.58	0.181548	0.530581
SERPINF1	serpin peptidase inhibitor, clade F (alpha-2 antiplasmin, pigment epithelium derived factor), member 1	17	1761959	1777574	+	TC17000015.hg	ENSG00000132386	ENST00000254722	protein_coding	11.79	13.15	-2.58	0.492342	0.784753
FRZB	frizzled-related protein	2	182833275	182867162	-	TC02002591.hg	ENSG00000162998	ENST00000295113	protein_coding	8.86	10.23	-2.58	0.216937	0.568749
C14orf132	chromosome 14 open reading frame 132	14	96039324	96093889	+	TC14000599.hg	ENSG00000227051	ENST00000555004	protein_coding	6.57	7.94	-2.59	0.057977	0.317836
STRADB	STE20-related kinase adaptor beta	2	201451669	201480846	+	TC02001178.hg	ENSG00000082146	ENST00000194530	protein_coding	9.92	11.3	-2.6	0.02673	0.220775
PRKG2	protein kinase, cGMP-dependent, type II	4	81088683	81215034	-	TC04001330.hg	ENSG00000138669	ENST00000395578	protein_coding	6.04	7.42	-2.6	0.098725	0.406581
HSD17B11	hydroxysteroid (17-beta) dehydrogenase 11	4	87336610	87391386	-	TC04002945.hg	ENSG00000198189	ENST00000358290	protein_coding	11.96	13.34	-2.6	0.000904	0.044471
CTSK	cathepsin K	1	150796208	150808323	-	TC01003211.hg	ENSG00000143387	ENST00000271651	protein_coding	14.93	16.31	-2.61	0.04204	0.271427
TMEM173	transmembrane protein 173	5	139475534	139482698	-	TC05001845.hg	ENSG00000184584	ENST00000507297	protein_coding	7.83	9.21	-2.61	0.000581	0.035878
CYBRD1	cytochrome b reductase 1	2	171522348	171558133	+	TC02001021.hg	ENSG00000071967	ENST00000321348	protein_coding	12.61	14	-2.62	2.3e-05	0.00863
KCNJ2	potassium channel, inwardly rectifying subfamily J, member 2	17	70168673	70176323	+	TC17000813.hg	ENSG00000123700	ENST00000535240	protein_coding	5.56	6.95	-2.62	0.025396	0.215178
HMGB2	high mobility group box 2	4	173331695	173335125	-	TC04001741.hg	ENSG00000164104	ENST00000296503	protein_coding	6.68	8.07	-2.62	0.000556	0.03526
EDNRA	endothelin receptor type A	4	147480932	147544954	+	TC04000729.hg	ENSG00000151617	ENST00000324300	protein_coding	8.97	10.36	-2.63	0.699127	0.890103
FLJ23867	uncharacterized protein FLJ23867	1	180154834	180204030	+	TC01004863.hg	ENSG00000116260	ENST00000367602	protein_coding	7.75	9.15	-2.64	0.220799	0.573026
KCTD3	potassium channel tetramerization domain containing 3	1	215567392	215621807	+	TC01001793.hg	ENSG00000136636	ENST00000259154	protein_coding	9.3	10.7	-2.64	0.000975	0.04623
PCYOX1	prenylcysteine oxidase 1	2	70258137	70281191	+	TC02000416.hg	ENSG00000116005	ENST00000433351	protein_coding	11.72	13.13	-2.65	5e-06	0.004932
THRA	thyroid hormone receptor, alpha	17	40062193	40093613	+	TC17002195.hg	ENSG00000126351	ENST00000394121	protein_coding	9.96	11.36	-2.65	0.015212	0.168479
BDH2	3-hydroxybutyrate dehydrogenase, type 2	4	103079477	103099828	-	TC04002947.hg	ENSG00000164039	ENST00000492366	protein_coding	7.95	9.35	-2.65	0.00517	0.101759
NT5DC1	5-nucleotidase domain containing 1	6	116100849	116249497	+	TC06000916.hg	ENSG00000178425	ENST00000319550	protein_coding	8.83	10.24	-2.65	0.00558	0.105684
DUSP4	dual specificity phosphatase 4	8	29333064	29350668	-	TC08002271.hg	ENSG00000120875	ENST00000240100	protein_coding	5.73	7.14	-2.66	0.469498	0.771825
CD109	CD109 molecule	6	73696104	73828313	+	TC06000737.hg	ENSG00000156535	ENST00000287097	protein_coding	10.76	12.18	-2.66	0.023629	0.208358
TYMS	thymidylate synthetase	18	657604	673578	+	TC18000006.hg	ENSG00000176890	ENST00000323274	protein_coding	7.42	8.83	-2.66	0.000885	0.043959
ANXA11	annexin A11	10	80150889	80205572	-	TC10002734.hg	ENSG00000122359	ENST00000372231	protein_coding	5.96	7.38	-2.67	0.001175	0.050807
ACO1	aconitase 1, soluble	9	32384620	32450836	+	TC09000128.hg	ENSG00000122729	ENST00000379923	protein_coding	11.63	13.05	-2.67	0.006277	0.111169
ARMCX1	armadillo repeat containing, X-linked 1	X	101550531	101554700	+	TC0X000480.hg	ENSG00000126947	ENST00000372829	protein_coding	8.96	10.38	-2.67	0.01265	0.155568
RAB8B	RAB8B, member RAS oncogene family	15	63189469	63267782	+	TC15000581.hg	ENSG00000166128	ENST00000321437	protein_coding	11.04	12.46	-2.67	0.000384	0.029521
APOBEC3D	apolipoprotein B mRNA editing enzyme, catalytic polypeptide-like 3D	22	39021113	39033276	+	TC22001427.hg	ENSG00000243811	ENST00000216099	protein_coding	7.25	8.67	-2.68	0.00075	0.041167
KIAA1107	KIAA1107	1	92168858	92184723	+	TC01000851.hg	ENSG00000069712	ENST00000637221	protein_coding	6.07	7.49	-2.69	0.016471	0.174851
ISYNA1	inositol-3-phosphate synthase 1	19	18434388	18438301	-	TC19001289.hg	ENSG00000105655	ENST00000338128	protein_coding	6.18	7.61	-2.69	0.008226	0.127207
UBE2L6	ubiquitin-conjugating enzyme E2L 6	11	57551662	57567807	-	TC11001795.hg	ENSG00000156587	ENST00000287156	protein_coding	7.83	9.26	-2.69	0.001027	0.047613
SAP30	Sin3A associated protein 30kDa	4	173370943	173377532	+	TC04000856.hg	ENSG00000164105	ENST00000296504	protein_coding	8.65	10.07	-2.69	0.002686	0.074288
SNTB1	syntrophin, beta 1 (dystrophin-associated protein A1, 59kDa, basic component 1)	8	120535745	120813273	-	TC08001565.hg	ENSG00000172164	ENST00000395601	protein_coding	7.66	9.08	-2.69	3.6e-05	0.010241
ECI2	enoyl-CoA delta isomerase 2	6	4115689	4135597	-	TC06003424.hg	ENSG00000198721	ENST00000380118	protein_coding	11.07	12.5	-2.69	0.001707	0.060561
ZNF277	zinc finger protein 277	7	112206588	112343096	+	TC07000707.hg	ENSG00000198839	ENST00000361822	protein_coding	9.59	11.02	-2.69	0.000401	0.030249
RORA	RAR-related orphan receptor A	15	60488284	61229319	-	TC15002563.hg	ENSG00000069667	ENST00000335670	protein_coding	5.82	7.25	-2.7	0.018703	0.186286
BTG1	B-cell translocation gene 1, anti-proliferative	12	92140278	92145897	-	TC12001807.hg	ENSG00000133639	ENST00000256015	protein_coding	8.02	9.45	-2.7	0.075167	0.358289
MAP3K12	mitogen-activated protein kinase kinase kinase 12	12	53479669	53499615	-	TC12001550.hg	ENSG00000139625	ENST00000267079	protein_coding	7.64	9.07	-2.7	0.00518	0.101833
AREG	amphiregulin	4	74445134	74455009	+	TC04002952.hg	ENSG00000109321	ENST00000395748	protein_coding	6.27	7.71	-2.72	0.677527	0.881035
CSGALNACT1	chondroitin sulfate N-acetylgalactosaminyltransferase 1	8	19404161	19602495	-	TC08002245.hg	ENSG00000147408	ENST00000454498	protein_coding	6.82	8.26	-2.72	0.143932	0.480423
SMIM10	small integral membrane protein 10	X	134990938	134992473	+	TC0X000644.hg	ENSG00000184785	ENST00000330288	protein_coding	7.82	9.27	-2.72	0.02635	0.219325
S100A10	S100 calcium binding protein A10	1	151982915	151994390	-	TC01005824.hg	ENSG00000197747	ENST00000368811	protein_coding	15.42	16.86	-2.72	0.011333	0.147488
XPR1	xenotropic and polytropic retrovirus receptor 1	1	180632004	180890251	+	TC01001563.hg	ENSG00000143324	ENST00000367590	protein_coding	9.83	11.28	-2.73	0.010234	0.140753
FLRT2	fibronectin leucine rich transmembrane protein 2	14	85530144	85654426	+	TC14000514.hg	ENSG00000185070	ENST00000330753	protein_coding	8.17	9.62	-2.73	0.049673	0.294391
AKR1B1	aldo-keto reductase family 1, member B1 (aldose reductase)	7	134442387	134459102	-	TC07001883.hg	ENSG00000085662	ENST00000465351	protein_coding	6.85	8.3	-2.74	0.001523	0.057494
GALNT5	polypeptide N-acetylgalactosaminyltransferase 5	2	157257598	157314211	+	TC02000954.hg	ENSG00000136542	ENST00000259056	protein_coding	10.91	12.36	-2.74	0.039051	0.262436
PAM	peptidylglycine alpha-amidating monooxygenase	5	102865726	103031105	+	TC05002544.hg	ENSG00000145730	ENST00000438793	protein_coding	13.07	14.52	-2.74	2.6e-05	0.008953
TBC1D2B	TBC1 domain family, member 2B	15	77994985	78077652	-	TC15001697.hg	ENSG00000167202	ENST00000300584	protein_coding	7.36	8.81	-2.74	0.003071	0.079753
PRRG1	proline rich Gla (G-carboxyglutamic acid) 1	X	37349330	38687674	+	TC0X001643.hg	ENSG00000250349	ENST00000465127	protein_coding	9.2	10.66	-2.74	0.01818	0.183758
EFNB1	ephrin-B1	X	68828997	68842147	+	TC0X000362.hg	ENSG00000090776	ENST00000204961	protein_coding	7.26	8.72	-2.75	6.9e-05	0.012966
PNRC1	proline-rich nuclear receptor coactivator 1	6	89080778	89085160	+	TC06000795.hg	ENSG00000146278	ENST00000336032	protein_coding	10.78	12.24	-2.75	0.002352	0.070321
TMEM133	transmembrane protein 133	11	100991989	100993941	+	TC11000947.hg	ENSG00000170647	ENST00000303130	protein_coding	5.7	7.16	-2.75	0.010027	0.139258
BTBD2	BTB (POZ) domain containing 2	19	1985438	1991300	-	TC19001018.hg	ENSG00000133243	ENST00000589685	protein_coding	9.46	10.93	-2.76	0.003492	0.08501
GREM1	gremlin 1, DAN family BMP antagonist	CHR_HSCHR15_4_CTG8	32798311	32814964	+	TC15000226.hg	ENSG00000276886	ENST00000300177	protein_coding	12.92	14.39	-2.76	0.517748	0.79995
BBS2	Bardet-Biedl syndrome 2	16	56484345	56520041	-	TC16001134.hg	ENSG00000125124	ENST00000568104	protein_coding	8.13	9.6	-2.77	0.000564	0.035481
FAM180A	family with sequence similarity 180, member A	7	135729599	135748846	-	TC07001889.hg	ENSG00000189320	ENST00000338588	protein_coding	7.92	9.39	-2.77	0.007682	0.123416
KRTAP2-3	keratin associated protein 2-3	CHR_HSCHR17_4_CTG4	41059470	41060344	-	TC17001485.hg	ENSG00000262862	ENST00000570303	protein_coding	4.73	6.2	-2.77	0.820421	0.938841
CLK1	CDC like kinase 1	2	200853009	200864699	-	TC02004777.hg	ENSG00000013441	ENST00000321356	protein_coding	10.14	11.62	-2.78	0.001846	0.062911
NEO1	neogenin 1	15	73051710	73305205	+	TC15000664.hg	ENSG00000067141	ENST00000339362	protein_coding	8.83	10.31	-2.78	0.001333	0.054287
FAM210B	family with sequence similarity 210, member B	20	56358915	56368663	+	TC20001302.hg	ENSG00000124098	ENST00000371384	protein_coding	13.27	14.74	-2.78	0.000719	0.040138
PGPEP1	pyroglutamyl-peptidase I	19	18340587	18369950	+	TC19000355.hg	ENSG00000130517	ENST00000269919	protein_coding	8.58	10.06	-2.78	2.3e-05	0.00863
ADH5	alcohol dehydrogenase 5 (class III), chi polypeptide	4	99070978	99088751	-	TC04001405.hg	ENSG00000197894	ENST00000296412	protein_coding	9.7	11.18	-2.78	0.000141	0.018512
TNFAIP3	tumor necrosis factor, alpha-induced protein 3	6	137867322	137875035	+	TC06003084.hg	ENSG00000118503	ENST00000420009	protein_coding	9.08	10.56	-2.79	0.007611	0.122775
TRIM25; MIR3614	tripartite motif containing 25; microRNA 3614	17	56887909	56914038	-	TC17001716.hg	ENSG00000121060	ENST00000316881	protein_coding	8.51	9.99	-2.79	0.006139	0.109886
PRKAR1A	protein kinase, cAMP-dependent, regulatory, type I, alpha	17	68512379	68533423	+	TC17002331.hg	ENSG00000108946	ENST00000392711	protein_coding	14	15.48	-2.8	0.023657	0.208517
BCL6	B-cell CLL/lymphoma 6	3	187721377	187745727	-	TC03002096.hg	ENSG00000113916	ENST00000406870	protein_coding	8.55	10.04	-2.81	0.015589	0.170395
EXT1	exostosin glycosyltransferase 1	8	117794490	118111853	-	TC08001548.hg	ENSG00000182197	ENST00000378204	protein_coding	14.07	15.57	-2.81	0.088169	0.385962
HSPA1A; HSPA1B	heat shock 70kDa protein 1A; heat shock 70kDa protein 1B	6	31827735	31830255	+	TC06000384.hg	ENSG00000204388	ENST00000375650	protein_coding	10.97	12.46	-2.81	0.000624	0.037578
OSBPL8	oxysterol binding protein-like 8	12	76351797	76559535	-	TC12001754.hg	ENSG00000091039	ENST00000393249	protein_coding	14.4	15.9	-2.82	0.019328	0.189256
KIT	v-kit Hardy-Zuckerman 4 feline sarcoma viral oncogene homolog	4	54657918	54739011	+	TC04000313.hg	ENSG00000157404	ENST00000412167	protein_coding	4.67	6.16	-2.82	0.060006	0.322498
SIPA1L2	signal-induced proliferation-associated 1 like 2	1	232397968	232515566	-	TC01003974.hg	ENSG00000116991	ENST00000262861	protein_coding	7.1	8.6	-2.83	0.042294	0.272376
EBPL	emopamil binding protein-like	13	49660723	49691438	-	TC13001495.hg	ENSG00000123179	ENST00000473576	protein_coding	9.79	11.29	-2.83	6.8e-05	0.012959
LRRTM2	leucine rich repeat transmembrane neuronal 2	5	138868923	138875290	-	TC05001836.hg	ENSG00000146006	ENST00000274711	protein_coding	5.73	7.23	-2.83	0.002766	0.075145
PROS1	protein S (alpha)	3	93873033	93974066	-	TC03001590.hg	ENSG00000184500	ENST00000394236	protein_coding	9.42	10.92	-2.83	0.007274	0.120032
NRP1	neuropilin 1	10	33177492	33336262	-	TC10001166.hg	ENSG00000099250	ENST00000265371	protein_coding	10.5	12.01	-2.84	0.000485	0.033402
LY96	lymphocyte antigen 96	8	73991352	74029087	+	TC08000487.hg	ENSG00000154589	ENST00000284818	protein_coding	8.22	9.73	-2.84	0.00189	0.063694
MIPEP	mitochondrial intermediate peptidase	13	23730189	23889419	-	TC13000484.hg	ENSG00000027001	ENST00000382172	protein_coding	8.3	9.82	-2.86	0.0309	0.235859
ARMC9	armadillo repeat containing 9	2	231206239	231374837	+	TC02001388.hg	ENSG00000135931	ENST00000611582	protein_coding	7.68	9.2	-2.86	0.012363	0.153665
SSH2	slingshot protein phosphatase 2	17	29625938	29930152	-	TC17001322.hg	ENSG00000141298	ENST00000269033	protein_coding	7.99	9.51	-2.86	4.3e-05	0.010978
MAOA	monoamine oxidase A	X	43656219	43746821	+	TC0X000207.hg	ENSG00000189221	ENST00000338702	protein_coding	6.45	7.97	-2.86	0.000759	0.041246
ZEB2	zinc finger E-box binding homeobox 2	2	144384081	144520362	-	TC02004623.hg	ENSG00000169554	ENST00000636471	protein_coding	7.09	8.61	-2.87	0.004509	0.095892
ROR1	receptor tyrosine kinase-like orphan receptor 1	1	63774043	64181498	+	TC01004449.hg	ENSG00000185483	ENST00000371079	protein_coding	6.77	8.29	-2.87	0.076384	0.361314
HMOX1	heme oxygenase 1	22	35380361	35387101	+	TC22001089.hg	ENSG00000100292	ENST00000412893	protein_coding	7.83	9.36	-2.88	0.095445	0.399976
ALDH2	aldehyde dehydrogenase 2 family (mitochondrial)	12	111766887	111809638	+	TC12003212.hg	ENSG00000111275	ENST00000416293	protein_coding	9.33	10.85	-2.88	0.024113	0.210412
MRVI1	murine retrovirus integration site 1 homolog	11	10573095	10693752	-	TC11001416.hg	ENSG00000072952	ENST00000423302	protein_coding	7.58	9.11	-2.89	0.084728	0.378454
MBNL3	muscleblind-like splicing regulator 3	X	132372001	132439677	-	TC0X002231.hg	ENSG00000076770	ENST00000370857	protein_coding	4.92	6.45	-2.9	0.001867	0.063304
IKBKB	inhibitor of kappa light polypeptide gene enhancer in B-cells, kinase beta	8	42271302	42331608	+	TC08001896.hg	ENSG00000104365	ENST00000520810	protein_coding	8.37	9.91	-2.9	0.008842	0.131894
TMOD1	tropomodulin 1	9	97501639	97601748	+	TC09000491.hg	ENSG00000136842	ENST00000259365	protein_coding	7.09	8.63	-2.91	0.001739	0.061076
ADGRA3	adhesion G protein-coupled receptor A3	4	22387375	22516054	-	TC04002488.hg	ENSG00000152990	ENST00000334304	protein_coding	9.09	10.63	-2.91	0.312103	0.657476
ARHGAP42	Rho GTPase activating protein 42	11	100687653	100991937	+	TC11000944.hg	ENSG00000165895	ENST00000524892	protein_coding	6.97	8.52	-2.91	0.009327	0.134843
ADARB1	adenosine deaminase, RNA-specific, B1	21	45074600	45226560	+	TC21000785.hg	ENSG00000197381	ENST00000389861	protein_coding	7.98	9.52	-2.91	0.074706	0.357462
C4A	complement component 4A (Rodgers blood group)	CHR_HSCHR6_MHC_QBL_CTG1	31972435	31993059	+	TC06002720.hg	ENSG00000206340	ENST00000549812	protein_coding	5.8	7.34	-2.91	0.003294	0.082227
PDE7B	phosphodiesterase 7B	6	135851696	136195574	+	TC06001015.hg	ENSG00000171408	ENST00000308191	protein_coding	8.04	9.59	-2.92	0.099893	0.408697
PHYH	phytanoyl-CoA 2-hydroxylase	10	13277796	13299763	-	TC10002476.hg	ENSG00000107537	ENST00000396913	protein_coding	9.05	10.6	-2.93	0.019697	0.191099
CCL2	chemokine (C-C motif) ligand 2	17	34255218	34256209	+	TC17000383.hg	ENSG00000108691	ENST00000624362	protein_coding	12.7	14.25	-2.93	0.153979	0.493842
MR1	major histocompatibility complex, class I-related	1	181034003	181061938	+	TC01004870.hg	ENSG00000153029	ENST00000367580	protein_coding	5.4	6.95	-2.93	0.026147	0.21858
IL6ST	interleukin 6 signal transducer	5	55935095	55994993	-	TC05001366.hg	ENSG00000134352	ENST00000381298	protein_coding	15.19	16.74	-2.94	0.007507	0.121922
EDNRB	endothelin receptor type B	13	77895481	77919768	-	TC13001585.hg	ENSG00000136160	ENST00000377211	protein_coding	6.47	8.03	-2.94	0.23789	0.58925
ANGPTL2	angiopoietin like 2	9	127087332	127122883	-	TC09001599.hg	ENSG00000136859	ENST00000373425	protein_coding	10.68	12.24	-2.94	0.164002	0.507279
RPL13A	ribosomal protein L13a	19	49487554	49492308	+	TC19002198.hg	ENSG00000142541	ENST00000391857	protein_coding	13.06	14.62	-2.94	0.002431	0.07103
SGSH	N-sulfoglucosamine sulfohydrolase	17	80211534	80220338	-	TC17001934.hg	ENSG00000181523	ENST00000570923	protein_coding	7.04	8.6	-2.94	3.1e-05	0.009779
CFH	complement factor H	1	196651878	196747504	+	TC01006291.hg	ENSG00000000971	ENST00000367429	protein_coding	12.49	14.05	-2.95	0.006965	0.117866
CITED2	Cbp/p300-interacting transactivator, with Glu/Asp rich carboxy-terminal domain, 2	6	139371807	139374620	-	TC06002168.hg	ENSG00000164442	ENST00000367651	protein_coding	10.37	11.93	-2.95	0.001787	0.061957
NR2F1	nuclear receptor subfamily 2, group F, member 1	5	93583337	93594615	+	TC05002512.hg	ENSG00000175745	ENST00000327111	protein_coding	14.59	16.15	-2.95	0.000145	0.018519
EMP2	epithelial membrane protein 2	16	10528422	10580698	-	TC16000857.hg	ENSG00000213853	ENST00000359543	protein_coding	9.21	10.77	-2.95	0.051831	0.300954
ATP8B4	ATPase, class I, type 8B, member 4	15	49858239	50113316	-	TC15001347.hg	ENSG00000104043	ENST00000559726	protein_coding	4.95	6.51	-2.96	0.003174	0.080774
CPNE8	copine VIII	12	38652185	38905631	-	TC12001389.hg	ENSG00000139117	ENST00000331366	protein_coding	7.44	9	-2.96	0.008305	0.127822
C1RL	complement component 1, r subcomponent-like	12	7094554	7109273	-	TC12001157.hg	ENSG00000139178	ENST00000266542	protein_coding	7.48	9.05	-2.96	0.00763	0.122834
NCAM2	neural cell adhesion molecule 2	21	20998315	21543329	+	TC21000060.hg	ENSG00000154654	ENST00000400546	protein_coding	7.47	9.03	-2.96	0.008289	0.127674
SCARA3	scavenger receptor class A, member 3	8	27633868	27676776	+	TC08000209.hg	ENSG00000168077	ENST00000337221	protein_coding	13.61	15.17	-2.96	0.02522	0.214584
KCTD12	potassium channel tetramerization domain containing 12	13	76880166	76886390	-	TC13000741.hg	ENSG00000178695	ENST00000377474	protein_coding	10.26	11.83	-2.96	0.006524	0.113428
SCN2A	sodium channel, voltage gated, type II alpha subunit	2	165239434	165392310	+	TC02003665.hg	ENSG00000136531	ENST00000636071	protein_coding	5.5	7.07	-2.97	0.197881	0.548093
PTGES	prostaglandin E synthase	9	129738331	129753019	-	TC09001653.hg	ENSG00000148344	ENST00000481476	protein_coding	5.9	7.47	-2.97	0.033253	0.243072
METTL7A	methyltransferase like 7A	12	50923472	50932510	+	TC12000399.hg	ENSG00000185432	ENST00000548553	protein_coding	8.16	9.73	-2.97	0.002435	0.07103
COL14A1	collagen, type XIV, alpha 1	8	120125108	120370917	+	TC08000700.hg	ENSG00000187955	ENST00000309791	protein_coding	8.69	10.26	-2.97	0.028174	0.226384
KDSR	3-ketodihydrosphingosine reductase	18	63327726	63367510	-	TC18000953.hg	ENSG00000119537	ENST00000406396	protein_coding	10.65	12.22	-2.98	6.8e-05	0.012959
GSTM4	glutathione S-transferase mu 4	1	109656081	109661700	+	TC01004608.hg	ENSG00000168765	ENST00000369836	protein_coding	10.29	11.87	-2.99	0.028258	0.226786
LURAP1L	leucine rich adaptor protein 1-like	9	12775021	12822131	+	TC09000066.hg	ENSG00000153714	ENST00000319264	protein_coding	8.34	9.93	-3	0.114778	0.435705
CCNG1	cyclin G1	5	163437581	163445016	+	TC05000906.hg	ENSG00000113328	ENST00000340828	protein_coding	12.83	14.42	-3.01	2e-05	0.008599
TJP2	tight junction protein 2	9	69145590	69255199	+	TC09001996.hg	ENSG00000119139	ENST00000636438	protein_coding	6.91	8.5	-3.01	0.003498	0.085088
FGF5	fibroblast growth factor 5	4	80266599	80290194	+	TC04002936.hg	ENSG00000138675	ENST00000312465	protein_coding	9.06	10.65	-3.02	0.000322	0.02691
BTG2	BTG family, member 2	1	203305536	203309602	+	TC01001685.hg	ENSG00000159388	ENST00000290551	protein_coding	7.44	9.03	-3.02	0.001088	0.049053
HSD11B1	hydroxysteroid (11-beta) dehydrogenase 1	1	209686269	209734478	+	TC01001750.hg	ENSG00000117594	ENST00000261465	protein_coding	7.22	8.83	-3.04	0.015322	0.168889
PLEKHH2	pleckstrin homology domain containing, family H (with MyTH4 domain) member 2	2	43637273	43767987	+	TC02000270.hg	ENSG00000152527	ENST00000282406	protein_coding	7.68	9.28	-3.04	0.001486	0.056816
IRF2	interferon regulatory factor 2	4	184387713	184474580	-	TC04001805.hg	ENSG00000168310	ENST00000393593	protein_coding	8.07	9.68	-3.05	0.000673	0.03878
RHOBTB3	Rho-related BTB domain containing 3	5	95731175	95796367	+	TC05000461.hg	ENSG00000164292	ENST00000379982	protein_coding	10.93	12.54	-3.06	0.000798	0.041871
CARD16	caspase recruitment domain family, member 16	11	105041326	105045315	-	TC11003506.hg	ENSG00000204397	ENST00000375706	protein_coding	7.23	8.84	-3.06	0.001487	0.056816
OLFML1	olfactomedin like 1	11	7485388	7510349	+	TC11000149.hg	ENSG00000183801	ENST00000530135	protein_coding	7.37	8.99	-3.07	0.206797	0.557936
TP53INP1	tumor protein p53 inducible nuclear protein 1	8	94925972	94949366	-	TC08001440.hg	ENSG00000164938	ENST00000448464	protein_coding	8.69	10.32	-3.08	0.000545	0.034996
CAT	catalase	11	34438925	34472062	+	TC11000327.hg	ENSG00000121691	ENST00000241052	protein_coding	9.42	11.05	-3.1	0.042312	0.272404
ARL6IP5	ADP-ribosylation factor like GTPase 6 interacting protein 5	3	69084944	69106066	+	TC03000417.hg	ENSG00000144746	ENST00000273258	protein_coding	14.54	16.17	-3.1	3e-06	0.004281
LITAF	lipopolysaccharide-induced TNF factor	16	11547722	11587563	-	TC16001773.hg	ENSG00000189067	ENST00000571688	protein_coding	11.49	13.12	-3.1	0.00012	0.017199
P2RY1	purinergic receptor P2Y, G-protein coupled, 1	3	152834693	152841439	+	TC03002609.hg	ENSG00000169860	ENST00000305097	protein_coding	5.75	7.38	-3.11	0.010507	0.14268
RORB	RAR-related orphan receptor B	9	74497365	74693177	+	TC09000338.hg	ENSG00000198963	ENST00000376896	protein_coding	7.18	8.82	-3.11	0.101402	0.411152
HIPK2	homeodomain interacting protein kinase 2	7	139561570	139777718	-	TC07003195.hg	ENSG00000064393	ENST00000406875	protein_coding	9.54	11.18	-3.12	0.00838	0.128243
FLRT3	fibronectin leucine rich transmembrane protein 3	20	14322988	14337608	-	TC20000642.hg	ENSG00000125848	ENST00000378053	protein_coding	7.11	8.76	-3.13	0.034358	0.246981
FAM21A	family with sequence similarity 21, member A	10	50067961	50133146	+	TC10000310.hg	ENSG00000099290	ENST00000282633	protein_coding	10.88	12.54	-3.14	8e-05	0.013905
FZD7	frizzled class receptor 7	2	202034587	202038445	+	TC02001185.hg	ENSG00000155760	ENST00000286201	protein_coding	9.07	10.72	-3.14	0.000705	0.039721
TGFBR2	transforming growth factor beta receptor II	3	30606502	30694134	+	TC03000149.hg	ENSG00000163513	ENST00000295754	protein_coding	11.39	13.04	-3.14	0.000614	0.037244
HLA-E	major histocompatibility complex, class I, E	6	30489467	30494205	+	TC06000338.hg	ENSG00000204592	ENST00000376630	protein_coding	11.38	13.03	-3.14	5e-06	0.004932
CYP3A7	cytochrome P450, family 3, subfamily A, polypeptide 7	7	99685226	99735093	-	TC07003300.hg	ENSG00000282301	ENST00000611620	protein_coding	4.93	6.58	-3.14	0.012011	0.151609
VWA5A	von Willebrand factor A domain containing 5A	11	124115362	124147721	+	TC11001132.hg	ENSG00000110002	ENST00000456829	protein_coding	5.77	7.43	-3.15	0.015351	0.169029
DOCK4	dedicator of cytokinesis 4	7	111726478	112206411	-	TC07001761.hg	ENSG00000128512	ENST00000428084	protein_coding	7.27	8.93	-3.15	0.145539	0.482625
VEZF1	vascular endothelial zinc finger 1	17	57971547	57982864	-	TC17001722.hg	ENSG00000136451	ENST00000258963	protein_coding	10.33	11.99	-3.15	0.001526	0.057511
ADAMTS15	ADAM metallopeptidase with thrombospondin type 1 motif 15	11	130448974	130476641	+	TC11001197.hg	ENSG00000166106	ENST00000299164	protein_coding	5.45	7.11	-3.15	0.000186	0.020642
PEG10	paternally expressed 10	7	94656325	94669695	+	TC07000562.hg	ENSG00000242265	ENST00000482108	protein_coding	7.89	9.54	-3.15	0.00296	0.077719
DSEL	dermatan sulfate epimerase-like	CHR_HSCHR18_2_CTG2	67576031	67586429	-	TC18000564.hg	ENSG00000262102	ENST00000572659	protein_coding	9.82	11.48	-3.16	0.020877	0.196754
PLEKHA5	pleckstrin homology domain containing, family A member 5	12	19129768	19376400	+	TC12000219.hg	ENSG00000052126	ENST00000429027	protein_coding	8.11	9.78	-3.17	0.030275	0.23394
TBX2	T-box 2	17	61399896	61409425	+	TC17002307.hg	ENSG00000121068	ENST00000240328	protein_coding	13.25	14.92	-3.19	0.029644	0.231824
ABCA8	ATP binding cassette subfamily A member 8	17	68867292	68955351	-	TC17001825.hg	ENSG00000141338	ENST00000269080	protein_coding	8.08	9.76	-3.19	0.054429	0.307986
KRR1	KRR1, small subunit (SSU) processome component, homolog (yeast)	12	75490861	75511621	-	TC12001747.hg	ENSG00000111615	ENST00000229214	protein_coding	10.46	12.14	-3.2	0.011329	0.14746
GLUL	glutamate-ammonia ligase	1	182382894	182390304	-	TC01003605.hg	ENSG00000135821	ENST00000491322	protein_coding	6.81	8.5	-3.21	0.0033	0.082236
TOP1	topoisomerase (DNA) I	20	41028818	41124487	+	TC20001221.hg	ENSG00000198900	ENST00000361337	protein_coding	12.34	14.02	-3.22	0.001583	0.058561
PARP4	poly(ADP-ribose) polymerase family member 4	13	24420926	24512810	-	TC13000491.hg	ENSG00000102699	ENST00000381989	protein_coding	10.51	12.2	-3.24	0.007543	0.122291
HOXA5	homeobox A5	7	27141052	27143668	-	TC07001221.hg	ENSG00000106004	ENST00000222726	protein_coding	8.28	9.97	-3.24	0.070894	0.348772
CCBE1	collagen and calcium binding EGF domains 1	18	59430940	59697380	-	TC18000548.hg	ENSG00000183287	ENST00000439986	protein_coding	8.28	9.98	-3.24	0.006446	0.112582
ARHGAP20	Rho GTPase activating protein 20	11	110577042	110712728	-	TC11002275.hg	ENSG00000137727	ENST00000260283	protein_coding	6.95	8.65	-3.25	0.00465	0.096927
H6PD	hexose-6-phosphate dehydrogenase (glucose 1-dehydrogenase)	1	9234775	9271337	+	TC01000113.hg	ENSG00000049239	ENST00000377403	protein_coding	8.23	9.94	-3.27	0.00614	0.109886
GYPC	glycophorin C (Gerbich blood group)	2	126655933	126696670	+	TC02000778.hg	ENSG00000136732	ENST00000259254	protein_coding	6.91	8.62	-3.27	0.003638	0.086839
P2RX7	purinergic receptor P2X, ligand gated ion channel, 7	12	121132971	121184802	+	TC12002617.hg	ENSG00000089041	ENST00000539606	protein_coding	4.94	6.65	-3.28	0.011294	0.147292
PPP2R1B	protein phosphatase 2, regulatory subunit A, beta	11	111726908	111766382	-	TC11002284.hg	ENSG00000137713	ENST00000311129	protein_coding	8.96	10.67	-3.28	0.225779	0.578562
KRTAP1-5	keratin associated protein 1-5	CHR_HSCHR17_4_CTG4	41026153	41027329	-	TC17001479.hg	ENSG00000261862	ENST00000572212	protein_coding	5.74	7.45	-3.28	0.080632	0.371184
IFIT3	interferon-induced protein with tetratricopeptide repeats 3	10	89327894	89340971	+	TC10000637.hg	ENSG00000119917	ENST00000371818	protein_coding	6.74	8.46	-3.29	0.000923	0.04479
SECTM1	secreted and transmembrane 1	17	82321024	82333998	-	TC17001979.hg	ENSG00000141574	ENST00000269389	protein_coding	5.82	7.53	-3.29	6.8e-05	0.012959
NQO1	NAD(P)H dehydrogenase, quinone 1	16	69709401	69726668	-	TC16001225.hg	ENSG00000181019	ENST00000379047	protein_coding	11.53	13.25	-3.29	0.008758	0.131159
SERPING1	serpin peptidase inhibitor, clade G (C1 inhibitor), member 1	11	57597518	57614853	+	TC11002677.hg	ENSG00000149131	ENST00000278407	protein_coding	13.07	14.79	-3.3	0.022478	0.203593
MOXD1	monooxygenase, DBH-like 1	6	132296055	132401545	-	TC06002113.hg	ENSG00000079931	ENST00000367963	protein_coding	8.95	10.68	-3.31	0.08528	0.379803
PARP14	poly(ADP-ribose) polymerase family member 14	3	122680618	122730840	+	TC03000634.hg	ENSG00000173193	ENST00000474629	protein_coding	7.48	9.22	-3.32	0.001952	0.064614
HSBP1L1	heat shock factor binding protein 1-like 1	18	79964561	79970822	+	TC18000266.hg	ENSG00000226742	ENST00000451882	protein_coding	8.05	9.78	-3.32	0.000259	0.024427
ARL4C	ADP-ribosylation factor like GTPase 4C	2	234493041	234496600	-	TC02002891.hg	ENSG00000188042	ENST00000339728	protein_coding	7.4	9.14	-3.33	0.004427	0.095003
CNTNAP1	contactin associated protein 1	17	42682613	42699814	+	TC17000533.hg	ENSG00000108797	ENST00000264638	protein_coding	7.12	8.86	-3.34	0.000861	0.043325
ZNF608	zinc finger protein 608	5	124636917	124745425	-	TC05001731.hg	ENSG00000168916	ENST00000306315	protein_coding	6.84	8.59	-3.34	0.000174	0.020107
CDCP1	CUB domain containing protein 1	3	45082278	45146422	-	TC03001345.hg	ENSG00000163814	ENST00000296129	protein_coding	7.87	9.62	-3.35	0.001772	0.061742
ABCA1	ATP binding cassette subfamily A member 1	9	104781002	104928237	-	TC09001434.hg	ENSG00000165029	ENST00000374736	protein_coding	8.18	9.94	-3.37	0.15592	0.496182
BMP4	bone morphogenetic protein 4	14	53949736	53956811	-	TC14001148.hg	ENSG00000125378	ENST00000245451	protein_coding	6.75	8.5	-3.38	0.025098	0.214236
LPCAT3	lysophosphatidylcholine acyltransferase 3	12	6976186	7018477	-	TC12001155.hg	ENSG00000111684	ENST00000535479	protein_coding	10.28	12.04	-3.39	0.002628	0.073435
ANKRD29	ankyrin repeat domain 29	18	23598926	23662885	-	TC18000415.hg	ENSG00000154065	ENST00000592179	protein_coding	6.01	7.78	-3.4	0.004492	0.095636
DDX60	DEAD (Asp-Glu-Ala-Asp) box polypeptide 60	4	168216293	168318807	-	TC04001718.hg	ENSG00000137628	ENST00000393743	protein_coding	5.56	7.33	-3.41	0.005617	0.105887
SRPX	sushi-repeat containing protein, X-linked	X	38149339	38220899	-	TC0X000954.hg	ENSG00000101955	ENST00000378533	protein_coding	11.12	12.9	-3.43	0.000958	0.045827
PTX3	pentraxin 3, long	3	157436789	157443628	+	TC03000862.hg	ENSG00000163661	ENST00000295927	protein_coding	8.24	10.02	-3.43	0.038005	0.258948
OSBPL1A	oxysterol binding protein-like 1A	18	24162044	24397859	-	TC18000418.hg	ENSG00000141447	ENST00000319481	protein_coding	8.07	9.85	-3.44	1.4e-05	0.007049
KCNF1	potassium channel, voltage gated modifier subfamily F, member 1	2	10911937	10914225	+	TC02000067.hg	ENSG00000162975	ENST00000295082	protein_coding	6.09	7.87	-3.44	0.187912	0.538132
PARP9	poly(ADP-ribose) polymerase family member 9	3	122527959	122564577	-	TC03001705.hg	ENSG00000138496	ENST00000360356	protein_coding	6.19	7.98	-3.46	0.001613	0.05904
SLC2A12	solute carrier family 2 (facilitated glucose transporter), member 12	6	133988697	134052636	-	TC06002124.hg	ENSG00000146411	ENST00000275230	protein_coding	6.36	8.15	-3.46	0.001394	0.055478
IGSF10	immunoglobulin superfamily, member 10	3	151433494	151458709	-	TC03001908.hg	ENSG00000152580	ENST00000282466	protein_coding	4.91	6.7	-3.47	0.026772	0.220902
TNFSF10	tumor necrosis factor (ligand) superfamily, member 10	3	172505508	172523507	-	TC03003211.hg	ENSG00000121858	ENST00000241261	protein_coding	5.39	7.18	-3.48	0.143018	0.479462
SAT1	spermidine/spermine N1-acetyltransferase 1	X	23783173	23786113	+	TC0X001624.hg	ENSG00000130066	ENST00000379254	protein_coding	10.28	12.09	-3.5	0.005604	0.105872
FGF7	fibroblast growth factor 7	15	49423096	49488775	+	TC15000386.hg	ENSG00000140285	ENST00000267843	protein_coding	9.59	11.4	-3.5	0.314032	0.659424
ALDH3A2	aldehyde dehydrogenase 3 family, member A2	17	19648526	19677596	+	TC17000246.hg	ENSG00000072210	ENST00000176643	protein_coding	6.42	8.24	-3.51	0.000621	0.037528
STAT6	signal transducer and activator of transcription 6, interleukin-4 induced	12	57095408	57111433	-	TC12002913.hg	ENSG00000166888	ENST00000300134	protein_coding	10.14	11.95	-3.51	0.001089	0.049053
CDC25B	cell division cycle 25B	20	3795739	3805237	+	TC20000040.hg	ENSG00000101224	ENST00000467519	protein_coding	6.39	8.21	-3.53	0.002573	0.072645
CREBRF	CREB3 regulatory factor	5	173056352	173139284	+	TC05000958.hg	ENSG00000164463	ENST00000296953	protein_coding	8	9.82	-3.53	4.5e-05	0.011185
GPX3	glutathione peroxidase 3	5	151020438	151028992	+	TC05000837.hg	ENSG00000211445	ENST00000622181	protein_coding	9.21	11.03	-3.53	0.057626	0.316784
G0S2	G0/G1 switch 2	1	209675420	209676388	+	TC01004998.hg	ENSG00000123689	ENST00000367029	protein_coding	8.25	10.09	-3.56	0.069902	0.346322
ERAP2	endoplasmic reticulum aminopeptidase 2	5	96875939	96919716	+	TC05000471.hg	ENSG00000164308	ENST00000437043	protein_coding	7.93	9.77	-3.57	0.008664	0.13043
PAPPA	pregnancy-associated plasma protein A, pappalysin 1	9	116153804	116402322	+	TC09000593.hg	ENSG00000182752	ENST00000328252	protein_coding	9.78	11.62	-3.57	0.183507	0.532708
DOCK11	dedicator of cytokinesis 11	X	118495898	118686163	+	TC0X000574.hg	ENSG00000147251	ENST00000276204	protein_coding	9.27	11.11	-3.59	0.000562	0.035462
GPSM2	G-protein signaling modulator 2	1	108876981	108930421	+	TC01000936.hg	ENSG00000121957	ENST00000264126	protein_coding	7.97	9.82	-3.6	0.044067	0.278497
CAMK2D	calcium/calmodulin-dependent protein kinase II delta	4	113456609	113761563	-	TC04001486.hg	ENSG00000145349	ENST00000394522	protein_coding	9.33	11.18	-3.6	0.000255	0.024322
TMEM100	transmembrane protein 100	17	55719627	55722856	-	TC17001713.hg	ENSG00000166292	ENST00000424486	protein_coding	5.87	7.72	-3.6	0.130424	0.459719
ETS2	v-ets avian erythroblastosis virus E26 oncogene homolog 2	21	38805307	38824955	+	TC21000169.hg	ENSG00000157557	ENST00000360214	protein_coding	9.8	11.65	-3.62	0.027905	0.225161
SVEP1	sushi, von Willebrand factor type A, EGF and pentraxin domain containing 1	9	110365256	110579738	-	TC09001475.hg	ENSG00000165124	ENST00000374469	protein_coding	7.58	9.43	-3.62	0.076714	0.362151
LAMA4	laminin, alpha 4	6	112109293	112254538	-	TC06002025.hg	ENSG00000112769	ENST00000424408	protein_coding	11.69	13.55	-3.65	0.000913	0.044667
GBP2	guanylate binding protein 2, interferon-inducible	1	89106132	89150456	-	TC01006361.hg	ENSG00000162645	ENST00000464839	protein_coding	8.22	10.1	-3.66	0.008862	0.13199
AK5	adenylate kinase 5	1	77282051	77559969	+	TC01000785.hg	ENSG00000154027	ENST00000354567	protein_coding	7.44	9.31	-3.68	0.008386	0.128243
SNAI2	snail family zinc finger 2	8	48920253	48921740	-	TC08001199.hg	ENSG00000019549	ENST00000396822	protein_coding	7.43	9.32	-3.7	0.000564	0.035481
CYB5B	cytochrome b5 type B (outer mitochondrial membrane)	16	69424525	69466266	+	TC16000569.hg	ENSG00000103018	ENST00000512062	protein_coding	9.66	11.55	-3.7	0.006031	0.109106
ABI3BP	ABI family, member 3 (NESH) binding protein	3	100749156	100993515	-	TC03001612.hg	ENSG00000154175	ENST00000471714	protein_coding	9.43	11.32	-3.7	0.054689	0.308629
JADE2	jade family PHD finger 2	5	134525657	134579474	+	TC05002634.hg	ENSG00000043143	ENST00000282605	protein_coding	7.85	9.74	-3.71	0.002412	0.070868
OGFRL1	opioid growth factor receptor-like 1	6	71288803	71308950	+	TC06000720.hg	ENSG00000119900	ENST00000370435	protein_coding	9.93	11.82	-3.71	0.008774	0.131252
SQRDL	sulfide quinone reductase-like (yeast)	15	45631148	45691280	+	TC15000364.hg	ENSG00000137767	ENST00000568606	protein_coding	7.79	9.68	-3.71	8e-06	0.005571
FOXF2	forkhead box F2	6	1389834	1395597	+	TC06000010.hg	ENSG00000137273	ENST00000259806	protein_coding	9.41	11.31	-3.72	0.022954	0.205682
ABHD17C	abhydrolase domain containing 17C	15	80695303	80755621	+	TC15000751.hg	ENSG00000136379	ENST00000258884	protein_coding	5.82	7.72	-3.73	0.034236	0.246548
RND3	Rho family GTPase 3	2	150468195	150487667	-	TC02002419.hg	ENSG00000115963	ENST00000375734	protein_coding	12.16	14.07	-3.76	0.00245	0.071138
LRRK2	leucine-rich repeat kinase 2	12	40225074	40369281	+	TC12000309.hg	ENSG00000188906	ENST00000298910	protein_coding	6.03	7.94	-3.76	0.055629	0.311684
PTPRG	protein tyrosine phosphatase, receptor type, G	3	61561911	62293329	+	TC03000384.hg	ENSG00000144724	ENST00000295874	protein_coding	8.71	10.63	-3.77	0.001718	0.060733
CA12	carbonic anhydrase XII	15	63321378	63382161	-	TC15001541.hg	ENSG00000074410	ENST00000178638	protein_coding	7.16	9.09	-3.8	0.043894	0.278074
TBC1D5	TBC1 domain family, member 5	3	17157162	17740907	-	TC03002832.hg	ENSG00000131374	ENST00000253692	protein_coding	9.37	11.3	-3.81	0.000338	0.027495
CYP2S1	cytochrome P450, family 2, subfamily S, polypeptide 1	19	41193049	41207539	+	TC19000575.hg	ENSG00000167600	ENST00000310054	protein_coding	7.27	9.2	-3.81	0.058708	0.319608
HLA-DMA	major histocompatibility complex, class II, DM alpha	6	32948613	32953108	-	TC06004128.hg	ENSG00000204257	ENST00000477541	protein_coding	5.98	7.91	-3.81	0.00651	0.113279
SHC3	SHC (Src homology 2 domain containing) transforming protein 3	9	89005771	89178767	-	TC09002637.hg	ENSG00000148082	ENST00000375835	protein_coding	7.16	9.09	-3.82	0.084474	0.377926
NABP1	nucleic acid binding protein 1	2	191678136	191687572	+	TC02001128.hg	ENSG00000173559	ENST00000307849	protein_coding	8.27	10.21	-3.82	0.087623	0.38487
EYA4	EYA transcriptional coactivator and phosphatase 4	6	133240598	133528902	+	TC06003061.hg	ENSG00000112319	ENST00000452339	protein_coding	7.28	9.22	-3.84	0.001872	0.06343
HACD4	3-hydroxyacyl-CoA dehydratase 4	9	20999515	21031636	-	TC09000945.hg	ENSG00000188921	ENST00000495827	protein_coding	6.35	8.29	-3.84	0.007884	0.124982
LYNX1	Ly6/neurotoxin 1	8	142771197	142777328	-	TC08002559.hg	ENSG00000180155	ENST00000614491	protein_coding	10.53	12.48	-3.86	0.044612	0.279743
MTSS1L	metastasis suppressor 1-like	16	70661204	70686066	-	TC16001237.hg	ENSG00000132613	ENST00000338779	protein_coding	9.65	11.6	-3.87	0.001435	0.056282
SMPDL3A	sphingomyelin phosphodiesterase, acid-like 3A	6	122789170	122809720	+	TC06000950.hg	ENSG00000172594	ENST00000368440	protein_coding	7.83	9.79	-3.89	0.00202	0.06536
TMEM140	transmembrane protein 140	7	135148072	135166215	+	TC07000840.hg	ENSG00000146859	ENST00000275767	protein_coding	7.24	9.21	-3.91	0.00053	0.034666
MID1	midline 1	X	10445556	10576955	-	TC0X001978.hg	ENSG00000101871	ENST00000380779	protein_coding	8.32	10.29	-3.92	0.33793	0.677788
LINC00341	long intergenic non-protein coding RNA 341	14	95407266	95475836	-	TC14001475.hg	ENSG00000176438	ENST00000557275	protein_coding	4.71	6.69	-3.94	0.000112	0.016533
DRAM1	DNA-damage regulated autophagy modulator 1	12	101877351	101923623	+	TC12000793.hg	ENSG00000136048	ENST00000258534	protein_coding	12.03	14.01	-3.95	0.029744	0.232287
PDE3B	phosphodiesterase 3B, cGMP-inhibited	11	14643723	14872044	+	TC11000214.hg	ENSG00000152270	ENST00000282096	protein_coding	5.86	7.84	-3.96	0.016988	0.177797
FYCO1	FYVE and coiled-coil domain containing 1	3	45917904	45995815	-	TC03001353.hg	ENSG00000163820	ENST00000296137	protein_coding	8.27	10.26	-3.96	0.000108	0.016208
FOXF1	forkhead box F1	16	86510527	86515418	+	TC16000668.hg	ENSG00000103241	ENST00000262426	protein_coding	10.53	12.52	-3.97	0.07912	0.367635
SOX4	SRY box 4	6	21592768	21598619	+	TC06002615.hg	ENSG00000124766	ENST00000244745	protein_coding	13.03	15.03	-3.98	0.402357	0.725338
IFI16	interferon, gamma-inducible protein 16	1	158999968	159014929	+	TC01004781.hg	ENSG00000163565	ENST00000566111	protein_coding	13.16	15.17	-4.03	0.001063	0.04852
CLEC2B	C-type lectin domain family 2, member B	12	9852984	9870136	-	TC12001208.hg	ENSG00000110852	ENST00000228438	protein_coding	6.03	8.05	-4.04	0.000524	0.034574
NFIL3	nuclear factor, interleukin 3 regulated	9	91409045	91423862	-	TC09001325.hg	ENSG00000165030	ENST00000297689	protein_coding	8.66	10.68	-4.06	0.01469	0.166381
TOX	thymocyte selection-associated high mobility group box	8	58805418	59119208	-	TC08001248.hg	ENSG00000198846	ENST00000361421	protein_coding	5.71	7.73	-4.06	0.002316	0.06995
SPTLC3	serine palmitoyltransferase, long chain base subunit 3	20	13008994	13169103	+	TC20000092.hg	ENSG00000172296	ENST00000399002	protein_coding	6	8.03	-4.08	0.108271	0.423406
DPYD	dihydropyrimidine dehydrogenase	1	97077743	97921023	-	TC01002903.hg	ENSG00000188641	ENST00000370192	protein_coding	7.86	9.9	-4.09	0.000429	0.031257
SLC38A6	solute carrier family 38, member 6	14	60981162	61052630	+	TC14001722.hg	ENSG00000139974	ENST00000267488	protein_coding	8.45	10.49	-4.12	0.001864	0.063215
CLIC6	chloride intracellular channel 6	21	34669389	34718227	+	TC21000138.hg	ENSG00000159212	ENST00000360731	protein_coding	6.46	8.52	-4.16	0.171721	0.517873
WNT2	wingless-type MMTV integration site family member 2	7	117276631	117323289	-	TC07003130.hg	ENSG00000105989	ENST00000265441	protein_coding	6.25	8.31	-4.19	0.00047	0.032886
AKR1C2	aldo-keto reductase family 1, member C2	10	4987400	5004023	-	TC10000986.hg	ENSG00000151632	ENST00000380753	protein_coding	7.03	9.11	-4.23	0.013275	0.158861
ADGRG6	adhesion G protein-coupled receptor G6	6	142301854	142446266	+	TC06001046.hg	ENSG00000112414	ENST00000230173	protein_coding	8.73	10.81	-4.25	0.004231	0.092951
MASP1	mannan-binding lectin serine peptidase 1 (C4/C2 activating component of Ra-reactive factor)	3	187217285	187292022	-	TC03003257.hg	ENSG00000127241	ENST00000337774	protein_coding	11.43	13.52	-4.25	0.1231	0.447816
MFSD6	major facilitator superfamily domain containing 6	2	190408355	190502315	+	TC02001119.hg	ENSG00000151690	ENST00000392328	protein_coding	9.02	11.12	-4.28	0.014033	0.163129
AUH	AU RNA binding protein/enoyl-CoA hydratase	9	91213815	91361913	-	TC09001324.hg	ENSG00000148090	ENST00000375731	protein_coding	8.04	10.15	-4.31	0.000827	0.042789
SLC4A4	solute carrier family 4 (sodium bicarbonate cotransporter), member 4	4	71186757	71569717	+	TC04000396.hg	ENSG00000080493	ENST00000264485	protein_coding	8.07	10.19	-4.33	0.005416	0.103869
LGALS3	lectin, galactoside-binding, soluble, 3	14	55129044	55145403	+	TC14001693.hg	ENSG00000131981	ENST00000254301	protein_coding	15.28	17.4	-4.35	0.014745	0.166619
GTF2IRD2P1	GTF2I repeat domain containing 2 pseudogene 1	7	74796144	74851551	-	TC07003015.hg	ENSG00000196275	ENST00000451013	protein_coding	7.46	9.58	-4.35	0.000967	0.046086
CTSO	cathepsin O	CHR_HSCHR4_1_CTG12	155924118	155953911	-	TC04001670.hg	ENSG00000263238	ENST00000573499	protein_coding	9.01	11.13	-4.35	0.001929	0.064259
MMD	monocyte to macrophage differentiation-associated	17	55392613	55421992	-	TC17001711.hg	ENSG00000108960	ENST00000262065	protein_coding	8.2	10.32	-4.36	0.184795	0.534285
LIN7A	lin-7 homolog A (C. elegans)	12	80792520	80937925	-	TC12002978.hg	ENSG00000111052	ENST00000552864	protein_coding	5.84	7.97	-4.37	0.00203	0.065464
FBXO32	F-box protein 32	8	123497889	123541206	-	TC08002503.hg	ENSG00000156804	ENST00000517956	protein_coding	9.27	11.39	-4.37	0.002285	0.069774
TMTC1	transmembrane and tetratricopeptide repeat containing 1	12	29500840	29784759	-	TC12001350.hg	ENSG00000133687	ENST00000256062	protein_coding	8.34	10.48	-4.39	0.054161	0.307085
BDKRB2	bradykinin receptor B2	14	96204679	96244166	+	TC14002310.hg	ENSG00000168398	ENST00000542454	protein_coding	7.2	9.33	-4.39	0.122956	0.447577
GAS2L3	growth arrest-specific 2 like 3	12	100573711	100624919	+	TC12000779.hg	ENSG00000139354	ENST00000547754	protein_coding	6.54	8.68	-4.4	0.011158	0.146671
DPYSL2	dihydropyrimidinase-like 2	8	26514022	26658173	+	TC08001847.hg	ENSG00000092964	ENST00000521913	protein_coding	12.66	14.82	-4.46	0.003676	0.087299
PRKAR2B	protein kinase, cAMP-dependent, regulatory, type II, beta	7	107044649	107161811	+	TC07000688.hg	ENSG00000005249	ENST00000265717	protein_coding	7.57	9.73	-4.47	0.007759	0.124136
PTCH1	patched 1	9	95442980	95508661	-	TC09002677.hg	ENSG00000185920	ENST00000331920	protein_coding	8.48	10.64	-4.47	0.035152	0.249677
BCL2A1	BCL2-related protein A1	15	79960889	79971446	-	TC15001719.hg	ENSG00000140379	ENST00000267953	protein_coding	4.91	7.07	-4.49	0.010875	0.145269
HTR2B	5-hydroxytryptamine (serotonin) receptor 2B, G protein-coupled	2	231108230	231125118	-	TC02002858.hg	ENSG00000135914	ENST00000258400	protein_coding	5.24	7.42	-4.52	0.0128	0.156536
NOV	nephroblastoma overexpressed	8	119416306	119424353	+	TC08000697.hg	ENSG00000136999	ENST00000259526	protein_coding	6.92	9.1	-4.52	0.058759	0.319784
DST	dystonin	6	56457987	56642996	-	TC06003695.hg	ENSG00000151914	ENST00000244364	protein_coding	10.6	12.78	-4.54	2.6e-05	0.008953
CTSL	cathepsin L	9	87725519	87731392	+	TC09000400.hg	ENSG00000135047	ENST00000343150	protein_coding	10.25	12.44	-4.55	0.001413	0.055949
SIK2	salt-inducible kinase 2	11	111602391	111730853	+	TC11000998.hg	ENSG00000170145	ENST00000304987	protein_coding	8.37	10.56	-4.56	0.13534	0.468103
MAN1C1	mannosidase, alpha, class 1C, member 1	1	25617468	25786207	+	TC01000325.hg	ENSG00000117643	ENST00000374332	protein_coding	5.95	8.14	-4.58	0.000779	0.04162
NID2	nidogen 2 (osteonidogen)	14	52004803	52068994	-	TC14001138.hg	ENSG00000087303	ENST00000216286	protein_coding	9.83	12.04	-4.6	0.014281	0.164566
VAMP4	vesicle associated membrane protein 4	1	171700160	171742247	-	TC01005934.hg	ENSG00000117533	ENST00000236192	protein_coding	9.19	11.41	-4.64	0.001421	0.056123
ZFP36	ZFP36 ring finger protein	19	39406813	39409412	+	TC19000544.hg	ENSG00000128016	ENST00000597629	protein_coding	8.6	10.83	-4.66	4.5e-05	0.011196
SESN3	sestrin 3	11	95165513	95231197	-	TC11003298.hg	ENSG00000149212	ENST00000536441	protein_coding	10.22	12.44	-4.66	0.006375	0.112046
S1PR3	sphingosine-1-phosphate receptor 3	9	88991447	89005010	+	TC09002901.hg	ENSG00000213694	ENST00000358157	protein_coding	10.13	12.36	-4.66	0.006653	0.115021
F2RL2	coagulation factor II (thrombin) receptor-like 2	5	76615482	76623434	-	TC05001502.hg	ENSG00000164220	ENST00000296641	protein_coding	13.03	15.26	-4.67	0.250388	0.602294
STMN1	stathmin 1	1	25885440	25906466	-	TC01005350.hg	ENSG00000117632	ENST00000426559	protein_coding	11.18	13.41	-4.68	0.00748	0.121703
CCDC68	coiled-coil domain containing 68	18	54901509	54959508	-	TC18000524.hg	ENSG00000166510	ENST00000591504	protein_coding	6.1	8.33	-4.69	0.00572	0.106665
SYTL2	synaptotagmin-like 2	11	85694275	85719075	-	TC11003279.hg	ENSG00000137501	ENST00000532995	protein_coding	10.15	12.39	-4.72	0.090571	0.389959
BRINP3	bone morphogenetic protein/retinoic acid inducible neural-specific 3	1	190097662	190477882	-	TC01003644.hg	ENSG00000162670	ENST00000367462	protein_coding	7.71	9.96	-4.73	0.13581	0.468983
PDGFRA	platelet-derived growth factor receptor, alpha polypeptide	4	54229097	54298247	+	TC04002931.hg	ENSG00000134853	ENST00000257290	protein_coding	12.42	14.67	-4.74	0.017316	0.179788
REV3L	REV3 like, DNA directed polymerase zeta catalytic subunit	6	111299052	111483715	-	TC06002017.hg	ENSG00000009413	ENST00000358835	protein_coding	8.84	11.09	-4.76	0.000316	0.026723
DTX3L	deltex 3 like, E3 ubiquitin ligase	3	122564238	122575203	+	TC03000632.hg	ENSG00000163840	ENST00000296161	protein_coding	7.79	10.04	-4.77	0.001126	0.049634
KCND2	potassium channel, voltage gated Shal related subfamily D, member 2	7	120273668	120750331	+	TC07000732.hg	ENSG00000184408	ENST00000331113	protein_coding	5.2	7.46	-4.79	0.024481	0.211647
MANSC1	MANSC domain containing 1	12	12329265	12350241	-	TC12001253.hg	ENSG00000111261	ENST00000396349	protein_coding	7.05	9.32	-4.81	0.001287	0.053625
SPRY1	sprouty RTK signaling antagonist 1	4	123396795	123403760	+	TC04000632.hg	ENSG00000164056	ENST00000610581	protein_coding	5.92	8.19	-4.83	0.001608	0.058953
FAM43A	family with sequence similarity 43, member A	3	194686544	194689037	+	TC03001077.hg	ENSG00000185112	ENST00000329759	protein_coding	6.38	8.67	-4.89	0.001548	0.057782
HRSP12	heat-responsive protein 12	8	98102344	98117241	-	TC08001461.hg	ENSG00000132541	ENST00000254878	protein_coding	8.43	10.73	-4.95	0.005652	0.106054
CPM	carboxypeptidase M	12	68851180	68932884	-	TC12001705.hg	ENSG00000135678	ENST00000338356	protein_coding	5.75	8.07	-4.98	0.011136	0.146581
TCF21	transcription factor 21	6	133889138	133895553	+	TC06001001.hg	ENSG00000118526	ENST00000367882	protein_coding	5.79	8.11	-4.99	0.017838	0.182601
RASL11A	RAS-like, family 11, member A	13	27270327	27273690	+	TC13000074.hg	ENSG00000122035	ENST00000241463	protein_coding	6.22	8.54	-4.99	0.000276	0.025309
A2M	alpha-2-macroglobulin	12	9067712	9116157	-	TC12001187.hg	ENSG00000175899	ENST00000318602	protein_coding	11.53	13.86	-5.04	0.238006	0.589325
TRANK1	tetratricopeptide repeat and ankyrin repeat containing 1	3	36826820	36945057	-	TC03001283.hg	ENSG00000168016	ENST00000429976	protein_coding	6.46	8.8	-5.05	0.000112	0.016533
SLC43A3	solute carrier family 43, member 3	11	57406954	57426945	-	TC11003482.hg	ENSG00000134802	ENST00000395123	protein_coding	8.34	10.68	-5.08	0.002458	0.071228
KITLG	KIT ligand	12	88492793	88534762	-	TC12001792.hg	ENSG00000049130	ENST00000378535	protein_coding	7.01	9.36	-5.09	0.008996	0.132883
RGCC	regulator of cell cycle	13	41457559	41470882	+	TC13000147.hg	ENSG00000102760	ENST00000379359	protein_coding	9.15	11.5	-5.09	0.066253	0.337479
C1QTNF9B-AS1	C1QTNF9B antisense RNA 1	13	23888889	23892104	+	TC13000959.hg	ENSG00000205861	ENST00000382133	protein_coding	7.01	9.39	-5.2	0.049339	0.293701
CASP1	caspase 1	11	105025508	105035149	-	TC11003505.hg	ENSG00000137752	ENST00000533400	protein_coding	6.47	8.87	-5.27	0.000123	0.01751
MYLK	myosin light chain kinase	3	123610049	123884331	-	TC03003057.hg	ENSG00000065534	ENST00000360772	protein_coding	7.72	10.12	-5.28	2.3e-05	0.008599
SAMD5	sterile alpha motif domain containing 5	6	147508927	147570021	+	TC06003119.hg	ENSG00000203727	ENST00000367474	protein_coding	5.12	7.53	-5.33	4.3e-05	0.010971
ARHGAP28	Rho GTPase activating protein 28	18	6729718	6912155	+	TC18000033.hg	ENSG00000088756	ENST00000383472	protein_coding	6.17	8.59	-5.36	0.004873	0.098935
NFKBIA	nuclear factor of kappa light polypeptide gene enhancer in B-cells inhibitor, alpha	14	35401511	35404746	-	TC14001036.hg	ENSG00000100906	ENST00000216797	protein_coding	8.07	10.49	-5.36	0.027423	0.223495
TLR3	toll-like receptor 3	4	186069152	186088069	+	TC04002368.hg	ENSG00000164342	ENST00000296795	protein_coding	5.42	7.85	-5.38	0.121994	0.446525
ACSL4	acyl-CoA synthetase long-chain family member 4	X	109641337	109733302	-	TC0X002337.hg	ENSG00000068366	ENST00000469796	protein_coding	11.88	14.31	-5.41	0.107812	0.422687
ABCC4	ATP binding cassette subfamily C member 4	13	95019829	95301429	-	TC13001638.hg	ENSG00000125257	ENST00000376887	protein_coding	11.84	14.28	-5.41	0.027424	0.223495
AOX1	aldehyde oxidase 1	2	200585868	200671495	+	TC02001162.hg	ENSG00000138356	ENST00000374700	protein_coding	6.71	9.15	-5.41	0.015802	0.171201
NR4A3	nuclear receptor subfamily 4, group A, member 3	9	99821855	99866891	+	TC09000508.hg	ENSG00000119508	ENST00000618101	protein_coding	4.85	7.29	-5.42	0.077457	0.363708
SEMA5A	sema domain, seven thrombospondin repeats (type 1 and type 1-like), transmembrane domain (TM) and short cytoplasmic domain, (semaphorin) 5A	5	9035026	9546075	-	TC05002857.hg	ENSG00000112902	ENST00000382496	protein_coding	9.96	12.41	-5.44	0.006139	0.109886
TNFRSF19	tumor necrosis factor receptor superfamily, member 19	13	23570370	23674889	+	TC13000049.hg	ENSG00000127863	ENST00000248484	protein_coding	9.3	11.77	-5.51	0.003375	0.083334
MGAT5	mannosyl (alpha-1,6-)-glycoprotein beta-1,6-N-acetyl-glucosaminyltransferase	2	134120182	134454621	+	TC02003597.hg	ENSG00000152127	ENST00000409645	protein_coding	8.12	10.61	-5.59	0.035427	0.250479
CYGB	cytoglobin	17	76527356	76537905	-	TC17001902.hg	ENSG00000161544	ENST00000293230	protein_coding	8.12	10.65	-5.78	0.007026	0.11815
TBX4	T-box 4	17	61452418	61485110	+	TC17000745.hg	ENSG00000121075	ENST00000393853	protein_coding	9.82	12.37	-5.86	0.026659	0.220561
ABCA6	ATP binding cassette subfamily A member 6	17	69078702	69141874	-	TC17001827.hg	ENSG00000154262	ENST00000284425	protein_coding	6.27	8.82	-5.87	0.033683	0.244407
FAXDC2	fatty acid hydroxylase domain containing 2	5	154818494	154850609	-	TC05001973.hg	ENSG00000170271	ENST00000423554	protein_coding	6.32	8.89	-5.91	0.000841	0.043063
ADH1A	alcohol dehydrogenase 1A (class I), alpha polypeptide	4	99276367	99291028	-	TC04001409.hg	ENSG00000187758	ENST00000209668	protein_coding	5.13	7.7	-5.92	3.05e-07	0.001482
CCNG2	cyclin G2	4	77157151	77170059	+	TC04002080.hg	ENSG00000138764	ENST00000316355	protein_coding	10.3	12.87	-5.94	0.012921	0.157419
DPP4	dipeptidyl-peptidase 4	2	161992241	162074542	-	TC02002478.hg	ENSG00000197635	ENST00000360534	protein_coding	11.3	13.88	-5.96	0.008222	0.127207
PRKG1	protein kinase, cGMP-dependent, type I	10	50991358	52298350	+	TC10000347.hg	ENSG00000185532	ENST00000373985	protein_coding	8.76	11.34	-6	0.005149	0.101484
TFPI	tissue factor pathway inhibitor (lipoprotein-associated coagulation inhibitor)	2	187464230	187513641	-	TC02004744.hg	ENSG00000003436	ENST00000392365	protein_coding	11.97	14.56	-6.01	0.02798	0.225576
EPAS1	endothelial PAS domain protein 1	2	46297402	46386703	+	TC02000281.hg	ENSG00000116016	ENST00000263734	protein_coding	10.96	13.56	-6.07	0.002684	0.074271
ASPA	aspartoacylase	17	3474053	3499088	+	TC17002016.hg	ENSG00000108381	ENST00000456349	protein_coding	4.61	7.24	-6.18	0.008693	0.130588
CXCL8	chemokine (C-X-C motif) ligand 8	4	73740506	73743716	+	TC04002067.hg	ENSG00000169429	ENST00000307407	protein_coding	6.61	9.24	-6.2	0.488122	0.781974
PLK2	polo-like kinase 2	5	58453982	58460260	-	TC05001385.hg	ENSG00000145632	ENST00000274289	protein_coding	10.14	12.79	-6.27	0.013198	0.158553
TGFBR3	transforming growth factor beta receptor III	1	91680343	91862046	-	TC01005631.hg	ENSG00000069702	ENST00000533089	protein_coding	8.61	11.26	-6.29	0.036072	0.252724
ICAM1	intercellular adhesion molecule 1	19	10270835	10286615	+	TC19001977.hg	ENSG00000090339	ENST00000264832	protein_coding	7.16	9.82	-6.33	0.012699	0.155916
PLIN2	perilipin 2	9	19115770	19127576	-	TC09002418.hg	ENSG00000147872	ENST00000276914	protein_coding	10.96	13.63	-6.37	0.000521	0.03456
SFRP1	secreted frizzled-related protein 1	8	41261958	41309497	-	TC08002303.hg	ENSG00000104332	ENST00000220772	protein_coding	13.06	15.74	-6.38	1.4e-05	0.007174
LXN	latexin	3	158666414	158672693	-	TC03001948.hg	ENSG00000079257	ENST00000264265	protein_coding	12.75	15.45	-6.5	0.00025	0.024035
ZFP36L2	ZFP36 ring finger protein-like 2	2	43222402	43226609	-	TC02001790.hg	ENSG00000152518	ENST00000282388	protein_coding	9.73	12.44	-6.58	0.000538	0.034955
TXNIP	thioredoxin interacting protein	1	145992435	145996600	+	TC01001090.hg	ENSG00000265972	ENST00000582401	protein_coding	10.61	13.34	-6.66	0.023142	0.206468
STOM	stomatin	9	121339077	121370205	-	TC09001547.hg	ENSG00000148175	ENST00000286713	protein_coding	12.15	14.92	-6.79	0.003298	0.082236
NEDD4L	neural precursor cell expressed, developmentally down-regulated 4-like, E3 ubiquitin protein ligase	18	58044367	58396574	+	TC18000202.hg	ENSG00000049759	ENST00000356462	protein_coding	6.61	9.39	-6.87	0.000134	0.017941
PCDH18	protocadherin 18	4	137518918	137532475	-	TC04001565.hg	ENSG00000189184	ENST00000344876	protein_coding	13.03	15.88	-7.22	0.081818	0.373564
GUCY1B3	guanylate cyclase 1, soluble, beta 3	4	155758992	155806790	+	TC04000788.hg	ENSG00000061918	ENST00000505154	protein_coding	5.88	8.77	-7.4	0.001137	0.049846
RARRES1	retinoic acid receptor responder (tazarotene induced) 1	3	158696892	158732696	-	TC03001949.hg	ENSG00000118849	ENST00000237696	protein_coding	7.97	10.91	-7.66	0.004145	0.09187
RARRES3	retinoic acid receptor responder (tazarotene induced) 3	11	63536816	63545387	+	TC11000572.hg	ENSG00000133321	ENST00000439013	protein_coding	6.42	9.37	-7.71	0.000573	0.035651
SLC6A15	solute carrier family 6 (neutral amino acid transporter), member 15	12	84859488	84912876	-	TC12001783.hg	ENSG00000072041	ENST00000266682	protein_coding	5.91	8.87	-7.75	0.406864	0.727807
ADAMTS5	ADAM metallopeptidase with thrombospondin type 1 motif 5	21	26917912	26966513	-	TC21000892.hg	ENSG00000154736	ENST00000284987	protein_coding	6.24	9.26	-8.07	0.009999	0.13913
SLITRK6	SLIT and NTRK-like family, member 6	13	85792790	85799488	-	TC13000769.hg	ENSG00000184564	ENST00000400286	protein_coding	7.69	10.71	-8.15	0.077092	0.362914
NPTX1	neuronal pentraxin I	17	80467148	80474698	-	TC17002817.hg	ENSG00000171246	ENST00000535681	protein_coding	6.35	9.47	-8.65	0.027117	0.222199
PHLDA1	pleckstrin homology-like domain, family A, member 1	12	76025447	76031604	-	TC12001751.hg	ENSG00000139289	ENST00000602540	protein_coding	11.57	14.69	-8.68	0.01961	0.190538
MAP3K5	mitogen-activated protein kinase kinase kinase 5	6	136557047	136792518	-	TC06002146.hg	ENSG00000197442	ENST00000359015	protein_coding	7.82	11	-9.05	0.001108	0.049431
HGF	hepatocyte growth factor (hepapoietin A; scatter factor)	7	81699006	81770198	-	TC07001562.hg	ENSG00000019991	ENST00000222390	protein_coding	8.68	11.87	-9.13	0.010037	0.139351
SEPP1	selenoprotein P, plasma, 1	5	42799883	42811892	-	TC05001310.hg	ENSG00000250722	ENST00000512980	protein_coding	7.02	10.26	-9.44	0.017182	0.179106
VAT1L	vesicle amine transport 1-like	16	77788530	77980107	+	TC16000629.hg	ENSG00000171724	ENST00000302536	protein_coding	7.39	10.68	-9.83	0.001812	0.062245
PDE5A	phosphodiesterase 5A, cGMP-specific	4	119494395	119628991	-	TC04001504.hg	ENSG00000138735	ENST00000354960	protein_coding	11.3	14.6	-9.9	0.048844	0.292172
NR4A2	nuclear receptor subfamily 4, group A, member 2	2	156324432	156332716	-	TC02002445.hg	ENSG00000153234	ENST00000339562	protein_coding	6.04	9.4	-10.25	0.315384	0.660599
PLPP3	phospholipid phosphatase 3	1	56494747	56579568	-	TC01002701.hg	ENSG00000162407	ENST00000371250	protein_coding	8.78	12.2	-10.76	0.002064	0.065948
TM4SF1	transmembrane 4 L six family member 1	3	149369022	149377865	-	TC03001888.hg	ENSG00000169908	ENST00000305366	protein_coding	8.88	12.31	-10.8	9.7e-05	0.015622
FAM171B	family with sequence similarity 171, member B	2	186693971	186765965	+	TC02001101.hg	ENSG00000144369	ENST00000304698	protein_coding	9.72	13.17	-10.92	0.000133	0.017864
C10orf10	chromosome 10 open reading frame 10	10	44976129	44978810	-	TC10001216.hg	ENSG00000165507	ENST00000298295	protein_coding	6.19	9.68	-11.24	0.028102	0.226044
PLAT	plasminogen activator, tissue	8	42175233	42207565	-	TC08002306.hg	ENSG00000104368	ENST00000429089	protein_coding	11.92	15.42	-11.31	0.059496	0.321284
SOD2	superoxide dismutase 2, mitochondrial	6	159669057	159693328	-	TC06004141.hg	ENSG00000112096	ENST00000538183	protein_coding	9.48	13.13	-12.55	7e-06	0.00543
ADH1C	alcohol dehydrogenase 1C (class I), gamma polypeptide	4	99336492	99353027	-	TC04001411.hg	ENSG00000248144	ENST00000515683	protein_coding	5.78	9.45	-12.69	7.23e-08	0.000652
CLCA2	chloride channel accessory 2	1	86424086	86456558	+	TC01000821.hg	ENSG00000137975	ENST00000370565	protein_coding	7.26	11	-13.31	0.0046	0.096553
PLXNC1	plexin C1	12	94148723	94307675	+	TC12002520.hg	ENSG00000136040	ENST00000258526	protein_coding	7.38	11.13	-13.46	8.1e-05	0.014024
ADM	adrenomedullin	11	10304680	10307397	+	TC11000182.hg	ENSG00000148926	ENST00000278175	protein_coding	6.98	10.83	-14.39	1e-05	0.006016
COLEC12	collectin sub-family member 12	18	316740	500722	-	TC18000273.hg	ENSG00000158270	ENST00000400256	protein_coding	6.68	10.62	-15.3	0.00333	0.082643
SLC9A9	solute carrier family 9, subfamily A (NHE9, cation proton antiporter 9), member 9	3	143265222	143848531	-	TC03001862.hg	ENSG00000181804	ENST00000316549	protein_coding	6.65	10.63	-15.76	1.7e-05	0.008005
FMO2	flavin containing monooxygenase 2	1	171185208	171211230	+	TC01001488.hg	ENSG00000094963	ENST00000209929	protein_coding	5.4	9.39	-15.89	0.033421	0.243482
ADAMTS1	ADAM metallopeptidase with thrombospondin type 1 motif 1	21	26835747	26845409	-	TC21000345.hg	ENSG00000154734	ENST00000284984	protein_coding	8.83	12.95	-17.39	0.000637	0.037638
S1PR1	sphingosine-1-phosphate receptor 1	1	101236888	101241518	+	TC01000909.hg	ENSG00000170989	ENST00000305352	protein_coding	5.5	9.65	-17.76	0.017923	0.182854
SLC40A1	solute carrier family 40 (iron-regulated transporter), member 1	2	189560579	189580887	-	TC02002614.hg	ENSG00000138449	ENST00000261024	protein_coding	6.6	10.86	-19.17	9.3e-05	0.015237
SMAD3	SMAD family member 3	15	67063763	67166838	+	TC15002251.hg	ENSG00000166949	ENST00000559460	protein_coding	8.89	13.35	-22.02	2.1e-05	0.008599
ITGB8	integrin beta 8	7	20331123	20415754	+	TC07002185.hg	ENSG00000105855	ENST00000222573	protein_coding	5.64	10.42	-27.62	0.00022	0.022453
CEMIP	cell migration inducing protein, hyaluronan binding	15	80779371	80951776	+	TC15000752.hg	ENSG00000103888	ENST00000356249	protein_coding	8.18	13.28	-34.23	0.004817	0.09854
FGF10	fibroblast growth factor 10	5	44303544	44388797	-	TC05001324.hg	ENSG00000070193	ENST00000264664	protein_coding	7.84	13.04	-36.61	0.009958	0.138722
TRPA1	transient receptor potential cation channel, subfamily A, member 1	8	72019917	72065558	-	TC08001321.hg	ENSG00000104321	ENST00000523582	protein_coding	7.86	13.41	-46.99	0.024828	0.213092
FGL2	fibrinogen-like 2	7	77193371	77199826	-	TC07003035.hg	ENSG00000127951	ENST00000248598	protein_coding	8.41	14.38	-62.33	4.5e-05	0.011181
ADH1B	alcohol dehydrogenase 1B (class I), beta polypeptide	4	99304964	99321399	-	TC04001410.hg	ENSG00000196616	ENST00000305046	protein_coding	5.4	15.4	-1025.71	1.1e-05	0.006308
MIR31HG	MIR31 host gene	9	21455642	21559669	-	TC09002426.hg	ENSG00000171889	ENST00000304425	sense_overlapping	11.51	8.16	10.16	0.000779	0.04162
SNORD114-17	small nucleolar RNA, C/D box 114-17	14	100974806	100974880	+	TC14000694.hg	ENSG00000201569	ENST00000364699	snoRNA	9	7.8	2.31	0.003186	0.080936
SNORD93	small nucleolar RNA, C/D box 93	7	22856613	22856686	+	TC07000139.hg	ENSG00000221740	ENST00000408813	snoRNA	11.04	9.96	2.11	0.418535	0.736164
SCARNA9; SCARNA9L	small Cajal body-specific RNA 9; small Cajal body-specific RNA 9-like	11	93721797	93721866	+	TC11000910.hg	ENSG00000273885	ENST00000362805	snoRNA	11.01	12.15	-2.2	0.06568	0.33631
TMEM198B	transmembrane protein 198B, pseudogene	12	55829608	55836244	+	TC12002386.hg	ENSG00000182796	ENST00000478241	transcribed_unitary_pseudogene	6.93	8.3	-2.58	0.00531	0.102896
LRRC37A2	leucine rich repeat containing 37, member A2	17	45508109	45550335	+	TC17000604.hg	ENSG00000214425	ENST00000581296	transcribed_unprocessed_pseudogene	6.97	8.04	-2.09	0.004821	0.09854
LOC643733	caspase 4, apoptosis-related cysteine peptidase pseudogene	11	104901549	104908705	-	TC11002245.hg	ENSG00000235505	ENST00000532510	transcribed_unprocessed_pseudogene	5.32	6.42	-2.15	0.000177	0.020308
FAM21EP	family with sequence similarity 21, member A pseudogene	10	50021182	50067803	-	TC10001286.hg	ENSG00000235618	ENST00000456967	transcribed_unprocessed_pseudogene	8.19	9.35	-2.23	2.8e-05	0.009399
DNM1P46	dynamin 1 pseudogene 46	15	101751553	101764961	+	TC15000979.hg	ENSG00000259660	ENST00000571780	transcribed_unprocessed_pseudogene	7.18	8.43	-2.37	0.000129	0.017818
LOC400590	uncharacterized LOC400590	17	31024341	31034162	+	TC17000361.hg	ENSG00000266865	ENST00000578883	transcribed_unprocessed_pseudogene	7.73	9	-2.41	0.032832	0.241748
SLC7A5P1	solute carrier family 7 (amino acid transporter light chain, L system), member 5 pseudogene 1	16	29613104	29613640	-	TC16002106.hg	ENSG00000260727	ENST00000568957	unprocessed_pseudogene	7.4	6.29	2.15	0.000445	0.031706
LOC392232	transient receptor potential cation channel, subfamily A, member 1 pseudogene	8	72202751	72251565	-	TC08002378.hg	ENSG00000250979	ENST00000503430	unprocessed_pseudogene	4.91	5.99	-2.12	0.014898	0.167228
CTSLP8	cathepsin L pseudogene 8	10	50705380	50708906	-	TC10002621.hg	ENSG00000230011	ENST00000454614	unprocessed_pseudogene	7.3	8.58	-2.43	0.002023	0.065402
LOC440434	aminopeptidase puromycin sensitive pseudogene	CHR_HSCHR17_7_CTG4	37996476	38057692	-	TC17002605.hg	ENSG00000282641	ENST00000631847	unprocessed_pseudogene	10.83	12.12	-2.43	0.001648	0.059619
CASP1P2	caspase 1 pseudogene 2	11	105063345	105071541	-	TC11002249.hg	ENSG00000254750	ENST00000526830	unprocessed_pseudogene	8.07	9.42	-2.55	0.00133	0.054279
