# Supplementary material for: Long intergenic non-coding RNAs regulate human lung fibroblast function: Implications for idiopathic pulmonary fibrosis
Source: Sci Rep. 2019 Apr 15;9:6020. doi: 10.1038/s41598-019-42292-w (PMC6465406; doi:10.1038/s41598-019-42292-w)
Supplement: Supplementary file 5 — Dataset 5 Differential gene expression in TGFß-stimulated IPF fibroblasts (MOESM5) [file 41598_2019_42292_MOESM5_ESM.xlsx]

## Sheet: IPF_Unstimulated_versus_TGFB1
Gene symbol	Description	Chromosome	Start	End	Strand	Transcript cluster	Ensemble Gene	Ensemble Transcript	Gene type	TGFB1-stimulated IPF fibroblast (Signal (log2))	Unstimulated IPF fibroblasts (Signal (log2))	Fold change (linear)	Anova p-value	FDR p-value
DNM3OS	DNM3 opposite strand/antisense RNA	1	172136531	172144794	-	TC01005935.hg	ENSG00000230630	ENST00000417354	antisense	10.04	7.26	6.87	1.8e-05	0.004553
LOC100506544	uncharacterized LOC100506544	22	41209122	41217627	-	TC22000821.hg	ENSG00000235513	ENST00000441316	antisense	8.65	6.94	3.27	0.022446	0.164556
LOC541472	uncharacterized LOC541472	7	22725395	22727620	-	TC07001189.hg	ENSG00000179428	ENST00000325042	antisense	7.54	5.97	2.96	0.01909	0.149628
LOC105378668	uncharacterized LOC105378668	1	39897745	39899098	+	TC01000502.hg	ENSG00000236546	ENST00000418255	antisense	5.94	4.55	2.62	0.001224	0.032387
MIR181A2HG	MIR181A2 host gene	9	124658467	124698631	+	TC09002250.hg	ENSG00000224020	ENST00000429139	antisense	5.78	4.61	2.26	5e-06	0.00282
LOC101929988	uncharacterized LOC101929988	15	33851785	33856809	-	TC15001187.hg	ENSG00000259408	ENST00000560404	antisense	5.92	4.75	2.25	0.002853	0.05172
LOC101927482	uncharacterized LOC101927482	2	196260024	196263559	+	TC02003758.hg	ENSG00000229056	ENST00000430904	antisense	5.3	4.16	2.21	0.022005	0.162257
ALOX12-AS1	ALOX12 antisense RNA 1	17	6985494	7019414	-	TC17002465.hg	ENSG00000267047	ENST00000572547	antisense	6.64	7.7	-2.08	0.022001	0.162246
SNHG7	small nucleolar RNA host gene 7	9	136721366	136728184	-	TC09002860.hg	ENSG00000233016	ENST00000414282	antisense	7.77	8.85	-2.11	0.001169	0.031501
ZBED5-AS1	ZBED5 antisense RNA 1	11	10858259	10879276	+	TC11000190.hg	ENSG00000247271	ENST00000501079	antisense	6.03	7.2	-2.25	0.000763	0.025337
PAXIP1-AS2	PAXIP1 antisense RNA 2	7	154928498	154946836	+	TC07002693.hg	ENSG00000214106	ENST00000411526	antisense	6.2	7.69	-2.8	0.000261	0.014449
TBX5-AS1	TBX5 antisense RNA 1	12	114408191	114410012	+	TC12002578.hg	ENSG00000255399	ENST00000531202	antisense	6.49	7.98	-2.8	0.004814	0.06851
LOC101927809	uncharacterized LOC101927809	18	36179996	36187448	-	TC18000894.hg	ENSG00000260552	ENST00000568654	antisense	4.31	6.93	-6.16	0.000746	0.024977
MIR22HG	MIR22 host gene	17	1711493	1716210	-	TC17002437.hg	ENSG00000186594	ENST00000334146	lincRNA	10.96	8.9	4.18	0.000845	0.026687
LOC101927230	uncharacterized LOC101927230	17	50208972	50214459	+	TC17000661.hg	ENSG00000249406	ENST00000509943	lincRNA	6	4.82	2.26	0.001046	0.029641
LINC00941	long intergenic non-protein coding RNA 941	12	30795681	30800008	+	TC12002303.hg	ENSG00000235884	ENST00000550292	lincRNA	6.51	5.43	2.12	0.005024	0.070036
FAM95B1	family with sequence similarity 95, member B1	9	40321299	40329218	+	TC09001118.hg	ENSG00000223839	ENST00000455995	lincRNA	7.08	6.04	2.07	0.000707	0.024377
CARMN	cardiac mesoderm enhancer-associated non-coding RNA	5	149406878	149428674	+	TC05002686.hg	ENSG00000249669	ENST00000505254	lincRNA	7.69	6.66	2.04	0.015028	0.131331
MIR181A1HG	MIR181A1 host gene	1	198807658	198937410	-	TC01003670.hg	ENSG00000229989	ENST00000432296	lincRNA	6.73	5.72	2.02	0.001655	0.038086
TP53TG1	TP53 target 1 (non-protein coding)	7	87325225	87345515	-	TC07001577.hg	ENSG00000182165	ENST00000359941	lincRNA	6.66	7.71	-2.07	0.000405	0.018066
LOC101929819	uncharacterized LOC101929819	17	64099	76866	-	TC16000716.hg	ENSG00000280279	ENST00000623180	lincRNA	9.76	10.86	-2.15	0.014237	0.127328
LINC00265	long intergenic non-protein coding RNA 265	7	39733632	39793092	+	TC07000251.hg	ENSG00000188185	ENST00000340510	lincRNA	8.49	9.63	-2.2	0.000673	0.023585
LINC01001	long intergenic non-protein coding RNA 1001	11	133573	139612	-	TC01002066.hg	ENSG00000230724	ENST00000607448	lincRNA	9.96	11.11	-2.22	0.008832	0.096293
PGM5P4-AS1; PGM5P3-AS1	PGM5P4 antisense RNA 1; PGM5P3 antisense RNA 1	9	72674	87667	+	TC02004512.hg	ENSG00000277631	ENST00000621255	lincRNA	6.19	7.51	-2.5	0.029222	0.192047
LOC100129550	uncharacterized LOC100129550	3	122886941	122892416	+	TC03000637.hg	ENSG00000273033	ENST00000610128	lincRNA	6.1	7.62	-2.87	2.9e-05	0.005213
LINC01061	long intergenic non-protein coding RNA 1061	7	56809214	56848800	-	TC07000288.hg	ENSG00000279072	ENST00000624628	lincRNA	5.83	7.47	-3.12	0.016453	0.137727
FENDRR	FOXF1 adjacent non-coding developmental regulatory RNA	16	86474529	86508860	-	TC16002007.hg	ENSG00000268388	ENST00000595886	lincRNA	6.23	8.4	-4.51	0.028827	0.190582
NEAT1	nuclear paraspeckle assembly transcript 1 (non-protein coding)	11	65422774	65424827	+	TC11002727.hg	ENSG00000245532	ENST00000499732	lincRNA	10.53	13.32	-6.91	0.00041	0.01818
FZD8; MIR4683	frizzled class receptor 8; microRNA 4683	10	35641172	35641252	-	TC10001179.hg	ENSG00000284265	ENST00000579659	miRNA	11.67	6.51	35.59	1.57e-07	0.000544
MIR622	microRNA 622	13	90231182	90231277	+	TC13000320.hg	ENSG00000283783	ENST00000638396	miRNA	6.89	5.08	3.51	0.002876	0.051919
LOC284454	uncharacterized LOC284454	19	13836287	13836359	-	TC19002349.hg	ENSG00000284387	ENST00000386972	miRNA	7.96	6.37	3.02	0.007163	0.085268
MIR181B1	microRNA 181b-1	1	198858873	198858982	-	TC01003671.hg	ENSG00000207975	ENST00000385240	miRNA	7.71	6.42	2.45	0.000412	0.018186
MIRLET7A2	microRNA let-7a-2	11	122146522	122146593	-	TC11002384.hg	ENSG00000198975	ENST00000362105	miRNA	6.88	5.71	2.24	0.000478	0.019496
VTRNA1-3	vault RNA 1-3	5	140726158	140726246	+	TC05000736.hg	ENSG00000202515	ENST00000365645	misc_RNA	5.99	4.85	2.2	0.007398	0.086895
PSAT1P4	phosphoserine aminotransferase 1 pseudogene 4	3	166691187	166691712	+	TC03000888.hg	ENSG00000224962	ENST00000466500	processed_pseudogene	9.72	5.74	15.77	0.006728	0.082325
AK4P3	adenylate kinase 4 pseudogene 3	12	31615771	31616439	-	TC12001366.hg	ENSG00000233381	ENST00000418260	processed_pseudogene	8.04	5.96	4.23	0.030023	0.194964
TDG	thymine DNA glycosylase	12	25803298	25804526	+	TC12002547.hg	ENSG00000255725	ENST00000543961	processed_pseudogene	10.18	8.24	3.82	0.000301	0.015586
MYL6P1	myosin, light chain 6 pseudogene 1	21	43855890	43856342	-	TC21000511.hg	ENSG00000226543	ENST00000449877	processed_pseudogene	11.94	10.65	2.44	0.000422	0.018314
EIF2S2P3	eukaryotic translation initiation factor 2, subunit 2 beta pseudogene 3	10	92668745	92669743	-	TC10001532.hg	ENSG00000236493	ENST00000428356	processed_pseudogene	8.07	6.81	2.41	0.010181	0.104889
SIRPAP1	signal-regulatory protein alpha pseudogene 1	22	30542536	30544305	+	TC22000213.hg	ENSG00000225774	ENST00000448467	processed_pseudogene	7.35	6.25	2.15	0.038093	0.222945
NUS1P3	NUS1 dehydrodolichyl diphosphate synthase subunit pseudogene 3	13	24328211	24329072	+	TC13000963.hg	ENSG00000234627	ENST00000423502	processed_pseudogene	8.94	7.87	2.11	8.2e-05	0.008418
ANXA2P1	annexin A2 pseudogene 1	4	153307792	153308717	-	TC04002792.hg	ENSG00000213406	ENST00000505539	processed_pseudogene	10.34	9.32	2.03	0.048269	0.255148
MEIS3P1	Meis homeobox 3 pseudogene 1	17	15786618	15787575	+	TC17002074.hg	ENSG00000179277	ENST00000495167	processed_pseudogene	9.22	10.27	-2.07	0.002413	0.047077
EIF3FP3	eukaryotic translation initiation factor 3, subunit F pseudogene 3	2	58251440	58252525	+	TC02000332.hg	ENSG00000233426	ENST00000434851	processed_pseudogene	11.44	12.6	-2.24	0.00032	0.015972
TMSB4XP4	thymosin beta 4, X-linked pseudogene 4	9	128342153	128342770	+	TC09000687.hg	ENSG00000223551	ENST00000323496	processed_pseudogene	12.86	14.23	-2.59	0.001221	0.032359
ZFAND5	zinc finger, AN1-type domain 5	19	42485076	42485714	-	TC09002594.hg	ENSG00000269374	ENST00000600255	processed_pseudogene	14.28	15.69	-2.66	8.9e-05	0.00876
RHOQP2	ras homolog family member Q pseudogene 2	2	130212870	130213490	-	TC02000852.hg	ENSG00000230756	ENST00000437982	processed_pseudogene	8.05	9.6	-2.93	0.007009	0.084078
IFITM4P	interferon induced transmembrane protein 4 pseudogene	CHR_HSCHR6_MHC_SSTO_CTG1	29748420	29748840	-	TC06001488.hg	ENSG00000229942	ENST00000439894	processed_pseudogene	10.27	11.9	-3.11	0.00639	0.079836
CMAHP	cytidine monophospho-N-acetylneuraminic acid hydroxylase, pseudogene	6	25081570	25138593	-	TC06003526.hg	ENSG00000168405	ENST00000377989	processed_transcript	7.65	6.28	2.58	0.00036	0.01701
KGFLP2	keratinocyte growth factor-like protein 2	9	39816600	39874206	-	TC09002510.hg	ENSG00000283886	ENST00000640486	processed_transcript	8.24	9.35	-2.15	0.002036	0.042784
ORAI3	ORAI calcium release-activated calcium modulator 3	16	30948386	30954319	+	TC16000363.hg	ENSG00000261487	ENST00000566056	processed_transcript	7.36	8.83	-2.77	0.000211	0.013003
CD68	CD68 molecule	17	7572826	7582024	+	TC17000103.hg	ENSG00000264772	ENST00000581621	processed_transcript	11.61	13.1	-2.8	0.009476	0.100347
PRG4	proteoglycan 4	1	186296279	186314562	+	TC01001603.hg	ENSG00000116690	ENST00000635041	protein_coding	14.17	4.81	656.46	8.77e-08	0.000356
SEMA7A	semaphorin 7A, GPI membrane anchor (John Milton Hagen blood group)	15	74409289	74434467	-	TC15001643.hg	ENSG00000138623	ENST00000261918	protein_coding	14.19	6.49	208.93	7.37e-07	0.00108
NOX4	NADPH oxidase 4	11	89325368	89491131	-	TC11003286.hg	ENSG00000086991	ENST00000343727	protein_coding	12.94	5.38	189.64	6.11e-10	2.1e-05
ELN	elastin	7	74027789	74069907	+	TC07000449.hg	ENSG00000049540	ENST00000252034	protein_coding	14.99	7.68	158.6	3.09e-07	0.000752
TSPAN2	tetraspanin 2	1	115048011	115089464	-	TC01003017.hg	ENSG00000134198	ENST00000369516	protein_coding	13.27	6.19	135.61	2e-06	0.001936
COMP	cartilage oligomeric matrix protein	19	18782773	18791305	-	TC19001293.hg	ENSG00000105664	ENST00000542601	protein_coding	12.34	5.56	110.01	1e-06	0.00151
PLN	phospholamban	6	118548298	118560730	+	TC06000935.hg	ENSG00000198523	ENST00000357525	protein_coding	10.89	4.12	109.79	1.1e-05	0.003777
HBEGF	heparin-binding EGF-like growth factor	5	140332843	140346631	-	TC05001854.hg	ENSG00000113070	ENST00000230990	protein_coding	12.65	6.71	61.3	8e-05	0.008349
CTGF	connective tissue growth factor	6	131948176	131951373	-	TC06002112.hg	ENSG00000118523	ENST00000367976	protein_coding	17.86	12.07	55.43	2.74e-07	0.000752
CNN1	calponin 1, basic, smooth muscle	19	11538717	11550323	+	TC19000202.hg	ENSG00000130176	ENST00000252456	protein_coding	13.4	7.61	55.37	0.000124	0.010187
AQP1	aquaporin 1 (Colton blood group)	7	30911694	30925516	+	TC07002236.hg	ENSG00000240583	ENST00000311813	protein_coding	12.37	6.61	54.17	0.020454	0.155809
XYLT1	xylosyltransferase I	16	17101769	17470881	-	TC16000904.hg	ENSG00000103489	ENST00000261381	protein_coding	13.57	7.94	49.65	6.2e-05	0.007335
SLC7A5	solute carrier family 7 (amino acid transporter light chain, L system), member 5	16	87830023	87863639	-	TC16001335.hg	ENSG00000103257	ENST00000565644	protein_coding	13.14	7.77	41.45	0.000418	0.018282
COL10A1	collagen, type X, alpha 1	6	116119026	116125900	-	TC06002044.hg	ENSG00000123500	ENST00000327673	protein_coding	10.73	5.6	35.04	0.001572	0.037022
SERPINE1	serpin peptidase inhibitor, clade E (nexin, plasminogen activator inhibitor type 1), member 1	7	101127089	101139266	+	TC07000643.hg	ENSG00000106366	ENST00000223095	protein_coding	17.78	12.82	30.99	0.000873	0.027228
PSAT1	phosphoserine aminotransferase 1	9	78297143	78329454	+	TC09000358.hg	ENSG00000135069	ENST00000347159	protein_coding	16.01	11.11	29.82	0.010042	0.103911
TSPAN13	tetraspanin 13	7	16753535	16784536	+	TC07000111.hg	ENSG00000106537	ENST00000262067	protein_coding	13.02	8.2	28.23	6.85e-07	0.00105
LIF	leukemia inhibitory factor	22	30240447	30246851	-	TC22000647.hg	ENSG00000128342	ENST00000249075	protein_coding	10.23	5.52	26.14	0.000308	0.015715
IL11	interleukin 11	19	55364389	55370373	-	TC19001870.hg	ENSG00000095752	ENST00000264563	protein_coding	10.23	5.61	24.71	0.000829	0.026345
FAM101B	family with sequence similarity 101, member B	17	439978	445939	-	TC17002426.hg	ENSG00000183688	ENST00000329099	protein_coding	13.39	8.81	23.87	0.000141	0.010718
CDH2	cadherin 2, type 1, N-cadherin (neuronal)	18	27950966	28177446	-	TC18000433.hg	ENSG00000170558	ENST00000269141	protein_coding	13.57	9.04	23.14	6e-06	0.002971
ADAM12	ADAM metallopeptidase domain 12	10	126012381	126388455	-	TC10001744.hg	ENSG00000148848	ENST00000368679	protein_coding	14.11	9.58	23.1	0.000857	0.026867
PMEPA1	prostate transmembrane protein, androgen induced 1	20	57648394	57711536	-	TC20001671.hg	ENSG00000124225	ENST00000265626	protein_coding	9.42	5.03	21.04	0.000224	0.013349
PAWR	PRKC, apoptosis, WT1, regulator	12	79584874	79691097	-	TC12001765.hg	ENSG00000177425	ENST00000328827	protein_coding	12.5	8.14	20.44	7e-06	0.003111
MICAL2	microtubule associated monooxygenase, calponin and LIM domain containing 2	11	12162079	12263789	+	TC11000198.hg	ENSG00000133816	ENST00000379612	protein_coding	14.36	10.01	20.33	3.5e-05	0.005534
PLCB4	phospholipase C, beta 4	20	9307800	9479357	+	TC20000076.hg	ENSG00000101333	ENST00000414679	protein_coding	12	7.78	18.69	0.000183	0.012125
ASNS	asparagine synthetase (glutamine-hydrolyzing)	7	97852128	97872131	-	TC07001630.hg	ENSG00000070669	ENST00000394309	protein_coding	11.73	7.52	18.39	0.000856	0.026857
TNFAIP6	tumor necrosis factor, alpha-induced protein 6	2	151357592	151380048	+	TC02000937.hg	ENSG00000123610	ENST00000243347	protein_coding	15.28	11.13	17.77	3.7e-05	0.0057
COL4A1	collagen, type IV, alpha 1	13	110148963	110307149	-	TC13000872.hg	ENSG00000187498	ENST00000375820	protein_coding	11.68	7.59	17.09	0.001794	0.03952
INHBA	inhibin beta A	7	41685114	41703108	-	TC07001318.hg	ENSG00000122641	ENST00000242208	protein_coding	12.9	8.85	16.55	4e-06	0.002392
ASPN	asporin	9	92456205	92482506	-	TC09001336.hg	ENSG00000106819	ENST00000375544	protein_coding	11.36	7.32	16.45	0.00206	0.043028
FSTL3	follistatin-like 3 (secreted glycoprotein)	19	676365	683399	+	TC19000012.hg	ENSG00000070404	ENST00000166139	protein_coding	10.3	6.32	15.81	0.000287	0.01514
ATP10A	ATPase, class V, type 10A	15	25677273	25863208	-	TC15001079.hg	ENSG00000206190	ENST00000356865	protein_coding	10.16	6.2	15.54	4.6e-05	0.00626
MTHFD2	methylenetetrahydrofolate dehydrogenase (NADP+ dependent) 2, methenyltetrahydrofolate cyclohydrolase	2	74198562	74217565	+	TC02000454.hg	ENSG00000065911	ENST00000394053	protein_coding	13.22	9.27	15.49	0.00165	0.038033
PDCD1LG2	programmed cell death 1 ligand 2	9	5510570	5571254	+	TC09000038.hg	ENSG00000197646	ENST00000397747	protein_coding	12.89	8.94	15.39	0.000292	0.015312
AMIGO2	adhesion molecule with Ig-like domain 2	12	47075707	47079865	-	TC12001430.hg	ENSG00000139211	ENST00000266581	protein_coding	10.59	6.68	15.1	2e-06	0.001918
CHAC1	ChaC glutathione-specific gamma-glutamylcyclotransferase 1	15	40952962	40955822	+	TC15000300.hg	ENSG00000128965	ENST00000444189	protein_coding	11.36	7.5	14.59	0.000295	0.015409
MURC	muscle-related coiled-coil protein	9	100578079	100587906	+	TC09000513.hg	ENSG00000170681	ENST00000307584	protein_coding	9.47	5.64	14.29	0.00045	0.019039
ENC1	ectodermal-neural cortex 1 (with BTB domain)	5	74627406	74641424	-	TC05001481.hg	ENSG00000171617	ENST00000302351	protein_coding	10.33	6.52	13.95	0.001761	0.039218
PRPS1	phosphoribosyl pyrophosphate synthetase 1	X	107628507	107651026	+	TC0X000526.hg	ENSG00000147224	ENST00000372435	protein_coding	12.65	8.85	13.93	0.001663	0.038139
CTPS1	CTP synthase 1	1	40979335	41012565	+	TC01000520.hg	ENSG00000171793	ENST00000372621	protein_coding	10.6	6.84	13.55	0.001328	0.033999
WNT5A	wingless-type MMTV integration site family, member 5A	3	55465715	55489945	-	TC03001482.hg	ENSG00000114251	ENST00000474267	protein_coding	13.3	9.6	13.01	0.004609	0.066887
SLC7A1	solute carrier family 7 (cationic amino acid transporter, y+ system), member 1	13	29509410	29595688	-	TC13000523.hg	ENSG00000139514	ENST00000380752	protein_coding	11.42	7.75	12.75	0.000333	0.016307
STK38L	serine/threonine kinase 38 like	12	27244175	27325959	+	TC12000263.hg	ENSG00000211455	ENST00000389032	protein_coding	12.64	8.98	12.65	3.7e-05	0.0057
ITGBL1	integrin beta like 1	13	101452615	101716444	+	TC13000364.hg	ENSG00000198542	ENST00000376180	protein_coding	13.86	10.23	12.41	8.7e-05	0.008632
TGFB1	transforming growth factor beta 1	19	41330323	41353911	-	TC19001553.hg	ENSG00000105329	ENST00000221930	protein_coding	12.99	9.42	11.87	7.5e-05	0.008033
ADAM19	ADAM metallopeptidase domain 19	5	157395534	157575775	-	TC05001986.hg	ENSG00000135074	ENST00000517951	protein_coding	11.54	7.99	11.66	0.000119	0.00999
PLOD2	procollagen-lysine, 2-oxoglutarate 5-dioxygenase 2	3	146069440	146161167	-	TC03001866.hg	ENSG00000152952	ENST00000282903	protein_coding	15.61	12.1	11.44	0.000374	0.017295
IGF1	insulin-like growth factor 1 (somatomedin C)	12	102395874	102480645	-	TC12001890.hg	ENSG00000017427	ENST00000337514	protein_coding	9.82	6.31	11.4	1.6e-05	0.004279
KCNH1	potassium channel, voltage gated eag related subfamily H, member 1	1	210676823	211134129	-	TC01003791.hg	ENSG00000143473	ENST00000367007	protein_coding	8.56	5.09	11.12	3.72e-07	0.000813
RGS4	regulator of G-protein signaling 4	1	163068775	163076802	+	TC01001427.hg	ENSG00000117152	ENST00000421743	protein_coding	11.06	7.59	11.11	0.000909	0.027835
TAGLN	transgelin	11	117199394	117204782	+	TC11001049.hg	ENSG00000149591	ENST00000278968	protein_coding	12.55	9.08	11.1	0.000556	0.021229
NUAK1	NUAK family, SNF1-like kinase, 1	12	106063340	106140033	-	TC12001916.hg	ENSG00000074590	ENST00000261402	protein_coding	10.04	6.59	10.88	0.000124	0.010187
BHLHE40	basic helix-loop-helix family, member e40	3	4979116	4985323	+	TC03000015.hg	ENSG00000134107	ENST00000256495	protein_coding	10.51	7.08	10.78	4e-06	0.002553
BGN	biglycan	X	153494939	153509554	+	TC0X000750.hg	ENSG00000182492	ENST00000331595	protein_coding	16.67	13.29	10.41	0.000273	0.01474
ALDH1B1	aldehyde dehydrogenase 1 family, member B1	9	38392664	38398661	+	TC09000222.hg	ENSG00000137124	ENST00000377698	protein_coding	10.7	7.33	10.36	9.5e-05	0.00899
CYR61	cysteine-rich, angiogenic inducer, 61	1	85580761	85583962	+	TC01000818.hg	ENSG00000142871	ENST00000451137	protein_coding	12.95	9.64	9.92	0.00099	0.028831
TMEM2	transmembrane protein 2	9	71683366	71768884	-	TC09001204.hg	ENSG00000135048	ENST00000377044	protein_coding	11.47	8.19	9.75	1.2e-05	0.003777
PLAUR	plasminogen activator, urokinase receptor	19	43646095	43670166	-	TC19001593.hg	ENSG00000011422	ENST00000339082	protein_coding	11.4	8.16	9.47	0.007563	0.08772
OLFM2	olfactomedin 2	19	9853718	9936552	-	TC19001155.hg	ENSG00000105088	ENST00000264833	protein_coding	9.02	5.79	9.39	0.000127	0.010235
ENPP1	ectonucleotide pyrophosphatase/phosphodiesterase 1	6	131808016	131895155	+	TC06000985.hg	ENSG00000197594	ENST00000360971	protein_coding	13.53	10.33	9.13	0.001107	0.030575
VCAN	versican	5	83471674	83582303	+	TC05000412.hg	ENSG00000038427	ENST00000343200	protein_coding	15.18	11.99	9.13	0.000797	0.025922
WFDC1	WAP four-disulfide core domain 1	16	84294646	84329851	+	TC16000656.hg	ENSG00000103175	ENST00000219454	protein_coding	12.43	9.27	8.93	0.003254	0.055491
LRRC15	leucine rich repeat containing 15	3	194355247	194369743	-	TC03002131.hg	ENSG00000172061	ENST00000347624	protein_coding	7.82	4.68	8.83	0.01972	0.152275
SKIL	SKI-like proto-oncogene	3	170357726	170392748	+	TC03000917.hg	ENSG00000136603	ENST00000259119	protein_coding	12.93	9.83	8.6	5e-06	0.002688
GXYLT2	glucoside xylosyltransferase 2	3	72888073	72976926	+	TC03003359.hg	ENSG00000172986	ENST00000389617	protein_coding	13.89	10.78	8.59	0.000265	0.014523
TNS1	tensin 1	2	217799789	217944128	-	TC02002765.hg	ENSG00000079308	ENST00000171887	protein_coding	12.43	9.36	8.44	5.47e-07	0.000973
UNC5B	unc-5 netrin receptor B	10	71212570	71302864	+	TC10000438.hg	ENSG00000107731	ENST00000335350	protein_coding	11.08	8.01	8.39	1.1e-05	0.003777
GADD45B	growth arrest and DNA-damage-inducible, beta	19	2476122	2476638	+	TC19000055.hg	ENSG00000099860	ENST00000586759	protein_coding	11.09	8.03	8.38	0.000103	0.009389
UAP1	UDP-N-acetylglucosamine pyrophosphorylase 1	1	162561533	162599837	+	TC01001422.hg	ENSG00000117143	ENST00000367926	protein_coding	12.53	9.47	8.37	0.000712	0.024427
DCLK2	doublecortin-like kinase 2	4	150078274	150257457	+	TC04000744.hg	ENSG00000170390	ENST00000296550	protein_coding	9.41	6.35	8.33	0.000173	0.011857
TNFRSF12A	tumor necrosis factor receptor superfamily, member 12A	16	3020312	3022383	+	TC16000095.hg	ENSG00000006327	ENST00000326577	protein_coding	14.21	11.16	8.26	0.000284	0.01505
EDN1	endothelin 1	6	12290363	12297194	+	TC06000087.hg	ENSG00000078401	ENST00000379375	protein_coding	8.69	5.65	8.23	4.4e-05	0.006133
DCBLD1	discoidin, CUB and LCCL domain containing 1	6	117482657	117569858	+	TC06000931.hg	ENSG00000164465	ENST00000296955	protein_coding	11.99	8.99	8.02	0.001417	0.035179
CRLF1	cytokine receptor-like factor 1	19	18593237	18606850	-	TC19001292.hg	ENSG00000006016	ENST00000392386	protein_coding	9.19	6.22	7.83	0.000133	0.010431
SCX	scleraxis bHLH transcription factor	8	144266560	144268481	+	TC08000848.hg	ENSG00000260428	ENST00000567180	protein_coding	8.34	5.4	7.67	0.000167	0.011715
SLC20A1	solute carrier family 20 (phosphate transporter), member 1	2	112645857	112663827	+	TC02000711.hg	ENSG00000144136	ENST00000272542	protein_coding	12.16	9.26	7.43	0.00982	0.102435
ITGA1; PELO	integrin alpha 1; pelota homolog (Drosophila)	5	52787896	52959210	+	TC05003439.hg	ENSG00000213949	ENST00000282588	protein_coding	11.98	9.11	7.29	8.7e-05	0.008646
HAPLN1	hyaluronan and proteoglycan link protein 1	5	83637805	83721613	-	TC05003122.hg	ENSG00000145681	ENST00000274341	protein_coding	7.64	4.79	7.2	0.029817	0.194223
SNAI1	snail family zinc finger 1	20	49982999	49988886	+	TC20000395.hg	ENSG00000124216	ENST00000244050	protein_coding	8.76	6	6.76	0.004309	0.064678
TUFT1	tuftelin 1	1	151540305	151583583	+	TC01001212.hg	ENSG00000143367	ENST00000368849	protein_coding	8.66	5.92	6.69	0.006749	0.082382
RUSC2	RUN and SH3 domain containing 2	9	35490127	35561892	+	TC09000185.hg	ENSG00000198853	ENST00000361226	protein_coding	9.75	7.03	6.59	0.000135	0.010567
CDKN2B	cyclin-dependent kinase inhibitor 2B (p15, inhibits CDK4)	9	22002903	22009363	-	TC09000965.hg	ENSG00000147883	ENST00000276925	protein_coding	11.18	8.49	6.48	0.023924	0.170754
CCNA2	cyclin A2	4	121816444	121823932	-	TC04001516.hg	ENSG00000145386	ENST00000274026	protein_coding	9.85	7.16	6.43	0.0001	0.009193
CLIC3	chloride intracellular channel 3	9	136994635	136995747	-	TC09002865.hg	ENSG00000169583	ENST00000480181	protein_coding	8.47	5.81	6.32	0.003925	0.061358
CILP	cartilage intermediate layer protein, nucleotide pyrophosphohydrolase	15	65194758	65211488	-	TC15001562.hg	ENSG00000138615	ENST00000261883	protein_coding	7.78	5.13	6.27	0.001659	0.038121
ITGA11	integrin alpha 11	15	68296533	68432162	-	TC15002592.hg	ENSG00000137809	ENST00000423218	protein_coding	7.05	4.41	6.22	0.000209	0.01296
RTKN2	rhotekin 2	10	62193194	62268707	-	TC10001324.hg	ENSG00000182010	ENST00000373789	protein_coding	8.47	5.85	6.15	0.000121	0.010064
KLF7	Kruppel-like factor 7 (ubiquitous)	2	207074137	207165945	-	TC02002705.hg	ENSG00000118263	ENST00000309446	protein_coding	11.14	8.53	6.1	0.000119	0.00999
LRRC32	leucine rich repeat containing 32	11	76657524	76670747	-	TC11002116.hg	ENSG00000137507	ENST00000260061	protein_coding	10.08	7.47	6.1	0.002069	0.043037
PXDC1	PX domain containing 1	6	3722614	3751532	-	TC06001232.hg	ENSG00000168994	ENST00000477592	protein_coding	9.61	7.02	6.02	0.001982	0.042019
ANKH	ANKH inorganic pyrophosphate transport regulator	5	14704804	14871778	-	TC05001172.hg	ENSG00000154122	ENST00000284268	protein_coding	10.83	8.28	5.87	0.000368	0.017213
COL4A2	collagen, type IV, alpha 2	13	110307267	110513027	+	TC13000392.hg	ENSG00000134871	ENST00000360467	protein_coding	9.97	7.42	5.86	0.008076	0.091222
IL6	interleukin 6	7	22727147	22729647	+	TC07000137.hg	ENSG00000136244	ENST00000426291	protein_coding	9.11	6.56	5.85	0.011298	0.111551
SLC19A2	solute carrier family 19 (thiamine transporter), member 2	1	169463909	169486003	-	TC01003497.hg	ENSG00000117479	ENST00000236137	protein_coding	9.62	7.08	5.82	0.002868	0.05183
FKBP14	FK506 binding protein 14	7	30010587	30026684	-	TC07001245.hg	ENSG00000106080	ENST00000222803	protein_coding	12.98	10.44	5.79	1.9e-05	0.004568
P3H2	prolyl 3-hydroxylase 2	3	189956728	190120929	-	TC03002106.hg	ENSG00000090530	ENST00000319332	protein_coding	9.32	6.78	5.78	0.00215	0.04392
DOCK10	dedicator of cytokinesis 10	2	224765090	224947065	-	TC02002827.hg	ENSG00000135905	ENST00000409592	protein_coding	11.84	9.32	5.75	0.000536	0.020694
PPME1	protein phosphatase methylesterase 1	11	74171099	74254703	+	TC11000784.hg	ENSG00000214517	ENST00000328257	protein_coding	12.35	9.83	5.73	0.000535	0.020688
NPAS2	neuronal PAS domain protein 2	2	100820152	100996829	+	TC02000611.hg	ENSG00000170485	ENST00000335681	protein_coding	9.71	7.2	5.71	0.000594	0.022083
SH3PXD2A	SH3 and PX domains 2A	10	103594029	103855406	-	TC10001635.hg	ENSG00000107957	ENST00000355946	protein_coding	10.6	8.09	5.68	1e-05	0.003584
GATA6	GATA binding protein 6	18	22169443	22202528	+	TC18000094.hg	ENSG00000141448	ENST00000269216	protein_coding	9.15	6.65	5.66	0.003155	0.054556
NEGR1	neuronal growth regulator 1	1	71395940	72282734	-	TC01002777.hg	ENSG00000172260	ENST00000357731	protein_coding	9.55	7.05	5.66	3.1e-05	0.005311
MARS	methionyl-tRNA synthetase	12	57487294	57517569	+	TC12000531.hg	ENSG00000166986	ENST00000537638	protein_coding	12.47	9.97	5.65	0.002642	0.049606
SLC16A2	solute carrier family 16, member 2 (thyroid hormone transporter)	X	74421461	74533917	+	TC0X000410.hg	ENSG00000147100	ENST00000587091	protein_coding	12.45	9.95	5.65	3.4e-05	0.005523
NES	nestin	1	156668763	156677397	-	TC01003347.hg	ENSG00000132688	ENST00000368223	protein_coding	10.79	8.3	5.63	0.00265	0.049648
TES	testin LIM domain protein	7	116222804	116258783	+	TC07000718.hg	ENSG00000135269	ENST00000393481	protein_coding	10.15	7.7	5.47	0.00386	0.060817
SLC1A4	solute carrier family 1 (glutamate/neutral amino acid transporter), member 4	2	64989401	65023865	+	TC02000374.hg	ENSG00000115902	ENST00000234256	protein_coding	9.16	6.71	5.46	0.000244	0.013895
NEK7	NIMA-related kinase 7	1	198156963	198322420	+	TC01001639.hg	ENSG00000151414	ENST00000367385	protein_coding	13.12	10.67	5.45	0.003455	0.05729
LMO7	LIM domain 7	13	75620434	75859870	+	TC13000286.hg	ENSG00000136153	ENST00000341547	protein_coding	13.05	10.63	5.35	0.000534	0.020675
ERRFI1	ERBB receptor feedback inhibitor 1	1	8011719	8026308	-	TC01002166.hg	ENSG00000116285	ENST00000377482	protein_coding	13.35	10.94	5.32	0.002844	0.051628
GOT1	glutamic-oxaloacetic transaminase 1, soluble	10	99396870	99430593	-	TC10001580.hg	ENSG00000120053	ENST00000370508	protein_coding	11.04	8.63	5.3	0.002294	0.045591
HSPA13	heat shock protein 70kDa family, member 13	21	14371115	14383187	-	TC21000284.hg	ENSG00000155304	ENST00000285667	protein_coding	12.89	10.49	5.28	2.5e-05	0.00488
CENPN	centromere protein N	16	81006498	81029322	+	TC16000634.hg	ENSG00000166451	ENST00000305850	protein_coding	10.78	8.39	5.24	0.000106	0.00946
PAG1	phosphoprotein membrane anchor with glycosphingolipid microdomains 1	8	80967810	81112068	-	TC08001361.hg	ENSG00000076641	ENST00000220597	protein_coding	9.11	6.72	5.23	0.000278	0.014899
IVNS1ABP	influenza virus NS1A binding protein	1	185297015	185317273	-	TC01003629.hg	ENSG00000116679	ENST00000459929	protein_coding	10.9	8.51	5.22	0.000198	0.012672
IGFBP7	insulin like growth factor binding protein 7	4	57030773	57065603	-	TC04001226.hg	ENSG00000163453	ENST00000512512	protein_coding	14.32	11.95	5.19	0.000121	0.010064
P4HA1	prolyl 4-hydroxylase, alpha polypeptide I	10	73007217	73096850	-	TC10001398.hg	ENSG00000122884	ENST00000307116	protein_coding	14.61	12.23	5.19	0.000696	0.024101
HYOU1	hypoxia up-regulated 1	11	119044189	119057137	-	TC11002361.hg	ENSG00000149428	ENST00000617285	protein_coding	12.31	9.94	5.16	0.000184	0.01219
ALDH1L2	aldehyde dehydrogenase 1 family, member L2	12	105019784	105066605	-	TC12001910.hg	ENSG00000136010	ENST00000549335	protein_coding	13.86	11.5	5.14	0.007109	0.084938
PGM3	phosphoglucomutase 3	6	83164873	83193293	-	TC06001911.hg	ENSG00000013375	ENST00000513973	protein_coding	12.46	10.1	5.11	5.3e-05	0.006748
RCN3	reticulocalbin 3, EF-hand calcium binding domain	19	49527618	49543638	+	TC19000738.hg	ENSG00000142552	ENST00000270645	protein_coding	14.04	11.69	5.1	0.000141	0.010718
SEC14L2	SEC14-like lipid binding 2	22	30396857	30425317	+	TC22001461.hg	ENSG00000100003	ENST00000615189	protein_coding	8.68	6.33	5.07	0.00018	0.012052
HOMER1	homer scaffolding protein 1	5	79372636	79514217	-	TC05001522.hg	ENSG00000152413	ENST00000334082	protein_coding	9.86	7.53	5.02	0.000173	0.011857
CREB3L2	cAMP responsive element binding protein 3-like 2	7	137874979	138002057	-	TC07001898.hg	ENSG00000182158	ENST00000330387	protein_coding	12.04	9.71	5.01	7.4e-05	0.008
FKBP11	FK506 binding protein 11	12	48921518	48926474	-	TC12003226.hg	ENSG00000134285	ENST00000553027	protein_coding	10.18	7.87	4.96	3e-06	0.002062
MIR21	microRNA 21	17	59837931	59842255	+	TC17000728.hg	ENSG00000062716	ENST00000592790	protein_coding	9.1	6.79	4.95	0.002337	0.046127
FERMT2	fermitin family member 2	14	52857268	52951035	-	TC14001144.hg	ENSG00000073712	ENST00000395631	protein_coding	14.32	12.03	4.91	0.001214	0.032299
TNFSF4	tumor necrosis factor (ligand) superfamily, member 4	1	173183734	173205558	-	TC01003525.hg	ENSG00000117586	ENST00000367718	protein_coding	7.66	5.38	4.86	0.013562	0.123743
COL1A1	collagen, type I, alpha 1	17	50183289	50201632	-	TC17001682.hg	ENSG00000108821	ENST00000225964	protein_coding	16.46	14.19	4.84	0.001653	0.038071
SRPX2	sushi-repeat containing protein, X-linked 2	X	100644166	100675788	+	TC0X000469.hg	ENSG00000102359	ENST00000373004	protein_coding	12.22	9.95	4.83	8e-06	0.003403
ASS1	argininosuccinate synthase 1	9	130444929	130501274	+	TC09000736.hg	ENSG00000130707	ENST00000352480	protein_coding	11.7	9.44	4.81	0.001557	0.03692
SPOCK1	sparc/osteonectin, cwcv and kazal-like domains proteoglycan (testican) 1	5	136975298	137499348	-	TC05001816.hg	ENSG00000152377	ENST00000394945	protein_coding	13.8	11.54	4.79	0.00256	0.048693
VEGFA	vascular endothelial growth factor A	6	43770707	43784628	+	TC06002799.hg	ENSG00000112715	ENST00000617771	protein_coding	10.56	8.31	4.78	0.012263	0.116733
TGFBR1	transforming growth factor, beta receptor 1	9	99105150	99153658	+	TC09000500.hg	ENSG00000106799	ENST00000552516	protein_coding	11.62	9.38	4.73	0.007298	0.086258
PFKP	phosphofructokinase, platelet	10	3068627	3136793	+	TC10000022.hg	ENSG00000067057	ENST00000381075	protein_coding	11.26	9.02	4.71	4.2e-05	0.005965
LOXL4	lysyl oxidase-like 4	10	98247690	98268250	-	TC10001576.hg	ENSG00000138131	ENST00000260702	protein_coding	10.04	7.81	4.69	0.003447	0.057213
PDGFC	platelet derived growth factor C	4	156760454	156971394	-	TC04001673.hg	ENSG00000145431	ENST00000502773	protein_coding	10.93	8.7	4.69	0.001353	0.034293
UBL3	ubiquitin-like 3	13	29764371	29850684	-	TC13000524.hg	ENSG00000122042	ENST00000380680	protein_coding	13.14	10.91	4.69	0.000312	0.015777
FLNB	filamin B, beta	3	58008400	58170774	+	TC03000375.hg	ENSG00000136068	ENST00000490882	protein_coding	9.26	7.03	4.68	0.000388	0.017552
ADAMTS6	ADAM metallopeptidase with thrombospondin type 1 motif 6	5	65148739	65481417	-	TC05001406.hg	ENSG00000049192	ENST00000381052	protein_coding	7.9	5.68	4.67	2.1e-05	0.004631
TIMP3	TIMP metallopeptidase inhibitor 3	22	32801701	32863043	+	TC22000248.hg	ENSG00000100234	ENST00000266085	protein_coding	17.84	15.64	4.6	0.000887	0.027454
ULBP1	UL16 binding protein 1	6	149964007	149973710	+	TC06001089.hg	ENSG00000111981	ENST00000229708	protein_coding	8.65	6.46	4.56	0.010197	0.104985
PLXDC2	plexin domain containing 2	10	19816239	20280357	+	TC10000145.hg	ENSG00000120594	ENST00000377242	protein_coding	15.8	13.64	4.47	0.012552	0.118397
ATP1B1	ATPase, Na+/K+ transporting, beta 1 polypeptide	1	169105697	169132722	+	TC01001473.hg	ENSG00000143153	ENST00000367816	protein_coding	10.37	8.23	4.43	0.012519	0.118267
NAV3	neuron navigator 3	12	77831289	78210638	+	TC12000656.hg	ENSG00000067798	ENST00000536525	protein_coding	10.2	8.06	4.41	0.004517	0.066197
AGPS	alkylglycerone phosphate synthase	2	177392644	177543836	+	TC02001065.hg	ENSG00000018510	ENST00000264167	protein_coding	11.28	9.15	4.37	8.35e-07	0.00115
TRIB3	tribbles pseudokinase 3	20	381246	396428	+	TC20000009.hg	ENSG00000101255	ENST00000449710	protein_coding	8.98	6.86	4.33	0.012252	0.116695
COL11A1	collagen, type XI, alpha 1	1	102876467	103108491	-	TC01002932.hg	ENSG00000060718	ENST00000370096	protein_coding	8.49	6.38	4.32	0.013634	0.124075
SEC23B	Sec23 homolog B, COPII coat complex component	20	18507555	18561122	+	TC20000125.hg	ENSG00000101310	ENST00000262544	protein_coding	11.39	9.28	4.32	3e-05	0.005278
LOX	lysyl oxidase	5	122063195	122078285	-	TC05001714.hg	ENSG00000113083	ENST00000231004	protein_coding	16.02	13.91	4.31	0.030914	0.198324
MYH11	myosin, heavy chain 11, smooth muscle	16	15703172	15857011	-	TC16000898.hg	ENSG00000133392	ENST00000396324	protein_coding	8.73	6.62	4.3	0.00289	0.052041
SLC9A1	solute carrier family 9, subfamily A (NHE1, cation proton antiporter 1), member 1	1	27098815	27154910	-	TC01002401.hg	ENSG00000090020	ENST00000263980	protein_coding	10.24	8.14	4.29	2.6e-05	0.005063
TFPI2	tissue factor pathway inhibitor 2	7	93885397	93890991	-	TC07001611.hg	ENSG00000105825	ENST00000222543	protein_coding	10.18	8.09	4.25	0.034902	0.212198
GFPT2	glutamine-fructose-6-phosphate transaminase 2	5	180300690	180353387	-	TC05002146.hg	ENSG00000131459	ENST00000253778	protein_coding	10.13	8.04	4.23	0.00086	0.026899
P3H1	prolyl 3-hydroxylase 1	1	42746374	42766989	-	TC01002574.hg	ENSG00000117385	ENST00000460031	protein_coding	11.56	9.48	4.22	0.00031	0.015727
LMCD1	LIM and cysteine-rich domains 1	3	8501707	8574673	+	TC03000026.hg	ENSG00000071282	ENST00000157600	protein_coding	10.12	8.05	4.21	0.035858	0.215889
GBP1	guanylate binding protein 1, interferon-inducible	1	89052319	89065360	-	TC01002847.hg	ENSG00000117228	ENST00000370473	protein_coding	11.75	9.68	4.19	0.000378	0.017332
CDH6	cadherin 6, type 2, K-cadherin (fetal kidney)	5	31193750	31318346	+	TC05000132.hg	ENSG00000113361	ENST00000514738	protein_coding	13.2	11.13	4.18	0.019592	0.151687
CRY1	cryptochrome circadian clock 1	12	106991364	107093829	-	TC12001925.hg	ENSG00000008405	ENST00000008527	protein_coding	9.96	7.89	4.18	4.6e-05	0.006271
VDR	vitamin D (1,25- dihydroxyvitamin D3) receptor	12	47841537	47905022	-	TC12001439.hg	ENSG00000111424	ENST00000549336	protein_coding	9.92	7.86	4.17	3.5e-05	0.005534
KCTD11	potassium channel tetramerization domain containing 11	17	7351889	7352596	+	TC17002032.hg	ENSG00000213859	ENST00000576980	protein_coding	8.58	6.55	4.09	0.00587	0.075906
XPOT	exportin, tRNA	12	64404350	64451127	+	TC12000569.hg	ENSG00000184575	ENST00000332707	protein_coding	14.55	12.52	4.09	0.032672	0.204477
B4GALT1	UDP-Gal:betaGlcNAc beta 1,4- galactosyltransferase, polypeptide 1	9	33110637	33167356	-	TC09001008.hg	ENSG00000086062	ENST00000379731	protein_coding	12.27	10.24	4.08	0.000465	0.019294
OSBPL6; MIR548N	oxysterol binding protein-like 6; microRNA 548n	2	178194481	178395772	+	TC02001071.hg	ENSG00000079156	ENST00000392505	protein_coding	8.7	6.67	4.07	0.001005	0.029076
FLNC	filamin C, gamma	7	128830377	128859272	+	TC07000785.hg	ENSG00000128591	ENST00000325888	protein_coding	10.99	8.98	4.03	0.004238	0.064051
XRCC4	X-ray repair complementing defective repair in Chinese hamster cells 4	5	83077498	83353758	+	TC05000411.hg	ENSG00000152422	ENST00000282268	protein_coding	9.07	7.07	4.01	0.005766	0.075193
KRT18	keratin 18, type I	12	52948886	52952812	+	TC12000424.hg	ENSG00000111057	ENST00000550600	protein_coding	7.49	5.5	3.98	0.003634	0.058999
ERN1	endoplasmic reticulum to nucleus signaling 1	17	64039142	64130125	-	TC17001796.hg	ENSG00000178607	ENST00000433197	protein_coding	8.08	6.09	3.97	0.000636	0.02302
GPR180	G protein-coupled receptor 180	13	94601903	94634645	+	TC13000330.hg	ENSG00000152749	ENST00000376958	protein_coding	10.58	8.6	3.95	4.8e-05	0.006309
SPTLC2	serine palmitoyltransferase, long chain base subunit 2	14	77505997	77616773	-	TC14001348.hg	ENSG00000100596	ENST00000216484	protein_coding	11.31	9.33	3.95	2.8e-05	0.005116
DACT1	dishevelled-binding antagonist of beta-catenin 1	14	58638056	58648321	+	TC14000353.hg	ENSG00000165617	ENST00000395153	protein_coding	9.21	7.23	3.94	2.8e-05	0.005114
BMPR2	bone morphogenetic protein receptor type II	2	202376936	202567751	+	TC02001192.hg	ENSG00000204217	ENST00000374580	protein_coding	14.36	12.38	3.92	7e-06	0.003223
IARS	isoleucyl-tRNA synthetase	9	92210211	92293756	-	TC09001331.hg	ENSG00000196305	ENST00000627121	protein_coding	14.05	12.08	3.91	0.00269	0.049931
SLC9A3R2	solute carrier family 9, subfamily A (NHE3, cation proton antiporter 3), member 3 regulator 2	16	2026868	2039026	+	TC16000058.hg	ENSG00000065054	ENST00000424542	protein_coding	10.87	8.91	3.91	0.002512	0.048155
WWC2	WW and C2 domain containing 2	4	183099293	183320777	+	TC04000887.hg	ENSG00000151718	ENST00000403733	protein_coding	10.51	8.54	3.9	9.5e-05	0.008997
FIBCD1	fibrinogen C domain containing 1	9	130902440	130938850	-	TC09001660.hg	ENSG00000130720	ENST00000372338	protein_coding	8.24	6.28	3.88	0.004571	0.066629
SGPL1	sphingosine-1-phosphate lyase 1	10	70815970	70881173	+	TC10000434.hg	ENSG00000166224	ENST00000373202	protein_coding	10.71	8.76	3.86	0.00016	0.011388
ETV6	ets variant 6	12	11649854	11895402	+	TC12003210.hg	ENSG00000139083	ENST00000396373	protein_coding	11.09	9.14	3.85	1.1e-05	0.003694
SRM	spermidine synthase	1	11054589	11060024	-	TC01002195.hg	ENSG00000116649	ENST00000376957	protein_coding	13.04	11.09	3.85	6.2e-05	0.007335
ITGA5	integrin alpha 5	12	54395261	54419460	-	TC12001571.hg	ENSG00000161638	ENST00000293379	protein_coding	14.49	12.55	3.84	0.002813	0.051363
TMEM45A	transmembrane protein 45A	3	100492651	100577432	+	TC03000509.hg	ENSG00000181458	ENST00000403410	protein_coding	10.63	8.69	3.84	0.000609	0.022407
YIPF5	Yip1 domain family member 5	5	144158159	144170659	-	TC05001891.hg	ENSG00000145817	ENST00000274496	protein_coding	15.35	13.41	3.84	0.000428	0.018491
PYCR1	pyrroline-5-carboxylate reductase 1	17	81932384	81936879	-	TC17001966.hg	ENSG00000183010	ENST00000329875	protein_coding	9.98	8.04	3.83	0.002246	0.045048
SRF	serum response factor	6	43171299	43181507	+	TC06000596.hg	ENSG00000112658	ENST00000265354	protein_coding	9.99	8.06	3.82	5e-06	0.002879
STK17B	serine/threonine kinase 17b	2	196137447	196176503	-	TC02002637.hg	ENSG00000081320	ENST00000409228	protein_coding	11.53	9.6	3.82	0.000471	0.019334
TMEM189	transmembrane protein 189	20	50081124	50153637	-	TC20001629.hg	ENSG00000124208	ENST00000341698	protein_coding	13.2	11.28	3.77	0.000284	0.01505
VASP	vasodilator-stimulated phosphoprotein	19	45507416	45526983	+	TC19000649.hg	ENSG00000125753	ENST00000245932	protein_coding	10.3	8.39	3.77	9.5e-05	0.008997
ITGA7	integrin alpha 7	12	55684703	55707711	-	TC12001583.hg	ENSG00000135424	ENST00000555728	protein_coding	8.51	6.6	3.76	0.002062	0.043037
FHL3	four and a half LIM domains 3	1	37996770	38005502	-	TC01002530.hg	ENSG00000183386	ENST00000485803	protein_coding	8.97	7.07	3.75	0.000904	0.027748
APCDD1L	adenomatosis polyposis coli down-regulated 1-like	20	58459101	58514938	-	TC20000985.hg	ENSG00000198768	ENST00000371149	protein_coding	7.68	5.78	3.74	0.002493	0.047915
TUBE1	tubulin, epsilon 1	6	112070777	112087513	-	TC06002024.hg	ENSG00000074935	ENST00000368662	protein_coding	9.12	7.22	3.74	0.006054	0.077467
PTGS1	prostaglandin-endoperoxide synthase 1 (prostaglandin G/H synthase and cyclooxygenase)	9	122371080	122395703	+	TC09000614.hg	ENSG00000095303	ENST00000362012	protein_coding	11.27	9.38	3.71	0.019086	0.149628
SLC12A2	solute carrier family 12 (sodium/potassium/chloride transporter), member 2	5	128083766	128189688	+	TC05000612.hg	ENSG00000064651	ENST00000262461	protein_coding	9.96	8.07	3.71	5.94e-07	0.00101
GALNT10	polypeptide N-acetylgalactosaminyltransferase 10	5	154190730	154420984	+	TC05003415.hg	ENSG00000164574	ENST00000297107	protein_coding	9.6	7.72	3.7	0.000186	0.01226
KIF21A	kinesin family member 21A	12	39293229	39442943	-	TC12001391.hg	ENSG00000139116	ENST00000636569	protein_coding	7.68	5.8	3.69	0.000326	0.016058
CNN3	calponin 3, acidic	1	94896951	94927278	-	TC01002891.hg	ENSG00000117519	ENST00000370206	protein_coding	15.54	13.66	3.67	2.3e-05	0.004819
ENTPD7	ectonucleoside triphosphate diphosphohydrolase 7	10	99659506	99706240	+	TC10002945.hg	ENSG00000198018	ENST00000370489	protein_coding	9.94	8.06	3.66	0.00384	0.060658
SNX30	sorting nexin family member 30	9	112750838	112874987	+	TC09000568.hg	ENSG00000148158	ENST00000374232	protein_coding	9.97	8.1	3.65	1.5e-05	0.004164
CSRP1	cysteine and glycine-rich protein 1	1	201483530	201509456	-	TC01003692.hg	ENSG00000159176	ENST00000367306	protein_coding	15.86	13.99	3.64	0.001109	0.030601
SYNE1	spectrin repeat containing, nuclear envelope 1	6	152121684	152637399	-	TC06002238.hg	ENSG00000131018	ENST00000367255	protein_coding	8.81	6.94	3.64	8e-06	0.003314
XBP1	X-box binding protein 1	22	28794555	28800597	-	TC22000627.hg	ENSG00000100219	ENST00000216037	protein_coding	10.53	8.66	3.64	0.003384	0.056712
PCK2	phosphoenolpyruvate carboxykinase 2 (mitochondrial)	14	24094301	24104030	+	TC14000157.hg	ENSG00000100889	ENST00000545054	protein_coding	8.26	6.4	3.63	0.007342	0.086496
CMC2	C-x(9)-C motif containing 2	16	80966448	81007114	-	TC16001296.hg	ENSG00000103121	ENST00000219400	protein_coding	11.18	9.32	3.62	1.7e-05	0.00436
PRR5L	proline rich 5 like	11	36296288	36463644	+	TC11000345.hg	ENSG00000135362	ENST00000530639	protein_coding	7.88	6.03	3.59	0.00179	0.039484
NXPH4	neurexophilin 4	12	57216795	57226449	+	TC12002397.hg	ENSG00000182379	ENST00000349394	protein_coding	6.05	4.2	3.58	0.00087	0.02716
SSR3	signal sequence receptor, gamma (translocon-associated protein gamma)	3	156540140	156555184	-	TC03001933.hg	ENSG00000114850	ENST00000265044	protein_coding	14.7	12.86	3.58	2e-06	0.001587
TAF13	TAF13 RNA polymerase II, TATA box binding protein (TBP)-associated factor, 18kDa	1	109062486	109075971	-	TC01002949.hg	ENSG00000197780	ENST00000461096	protein_coding	11.47	9.63	3.57	0.000197	0.012637
GARS	glycyl-tRNA synthetase	7	30594681	30634033	+	TC07000198.hg	ENSG00000106105	ENST00000389266	protein_coding	16.03	14.2	3.56	0.005851	0.075745
GFPT1	glutamine--fructose-6-phosphate transaminase 1	2	69319780	69387248	-	TC02001948.hg	ENSG00000198380	ENST00000361060	protein_coding	14.72	12.89	3.56	4.5e-05	0.006219
LRP12	LDL receptor related protein 12	8	104489231	104589024	-	TC08001511.hg	ENSG00000147650	ENST00000424843	protein_coding	10.15	8.32	3.55	0.000692	0.024051
TGFBI	transforming growth factor, beta-induced, 68kDa	5	136028991	136063816	+	TC05000682.hg	ENSG00000120708	ENST00000506699	protein_coding	17.8	15.97	3.55	0.000775	0.025481
P3H4	prolyl 3-hydroxylase family member 4 (non-enzymatic)	17	41801947	41812603	-	TC17002633.hg	ENSG00000141696	ENST00000355468	protein_coding	10.84	9.02	3.54	0.000748	0.024988
NGF	nerve growth factor (beta polypeptide)	1	115285918	115338236	-	TC01003018.hg	ENSG00000134259	ENST00000369512	protein_coding	8.6	6.78	3.53	0.000954	0.028414
ACLY	ATP citrate lyase	17	41866908	41918987	-	TC17001520.hg	ENSG00000131473	ENST00000352035	protein_coding	14.32	12.5	3.52	0.004601	0.06684
AEBP1; MIR4649	AE binding protein 1; microRNA 4649	7	44104361	44114560	+	TC07000273.hg	ENSG00000106624	ENST00000223357	protein_coding	11.55	9.74	3.52	0.001286	0.033319
TMEM87B	transmembrane protein 87B	2	112055223	112119318	+	TC02000703.hg	ENSG00000153214	ENST00000283206	protein_coding	12.93	11.13	3.49	0.00013	0.01037
SLC41A2	solute carrier family 41 (magnesium transporter), member 2	12	104802553	104928655	-	TC12001909.hg	ENSG00000136052	ENST00000258538	protein_coding	10.66	8.86	3.48	0.000109	0.009577
MRC2	mannose receptor, C type 2	17	62627401	62693597	+	TC17000758.hg	ENSG00000011028	ENST00000303375	protein_coding	11.92	10.12	3.46	6.3e-05	0.007388
FAM98A	family with sequence similarity 98, member A	2	33583670	33599291	-	TC02001729.hg	ENSG00000119812	ENST00000403368	protein_coding	11.66	9.87	3.45	0.00013	0.01037
AARS	alanyl-tRNA synthetase	16	70252295	70289543	-	TC16001234.hg	ENSG00000090861	ENST00000261772	protein_coding	13.77	11.99	3.44	0.021722	0.161242
ACOX3	acyl-CoA oxidase 3, pristanoyl	4	8366282	8440711	-	TC04001018.hg	ENSG00000087008	ENST00000356406	protein_coding	9.35	7.57	3.44	0.000849	0.026733
LRRC59	leucine rich repeat containing 59	17	50381238	50397553	-	TC17001687.hg	ENSG00000108829	ENST00000225972	protein_coding	13.55	11.77	3.44	0.000171	0.011827
PTGS2	prostaglandin-endoperoxide synthase 2 (prostaglandin G/H synthase and cyclooxygenase)	1	186672893	186680423	-	TC01003638.hg	ENSG00000073756	ENST00000490885	protein_coding	7.82	6.04	3.44	0.025932	0.179383
GOPC	golgi-associated PDZ and coiled-coil motif containing	6	117560269	117602364	-	TC06004056.hg	ENSG00000047932	ENST00000368498	protein_coding	12.66	10.89	3.43	7.4e-05	0.008
COL3A1	collagen, type III, alpha 1	2	188974320	189012746	+	TC02003743.hg	ENSG00000168542	ENST00000304636	protein_coding	13.33	11.56	3.42	0.008328	0.093263
EPRS	glutamyl-prolyl-tRNA synthetase	1	219968601	220046658	-	TC01003833.hg	ENSG00000136628	ENST00000366923	protein_coding	14.01	12.24	3.42	0.000317	0.015888
IFNE	interferon, epsilon	9	21480839	21482313	-	TC09000962.hg	ENSG00000184995	ENST00000448696	protein_coding	7.09	5.31	3.42	0.001002	0.029037
FRMD6	FERM domain containing 6	14	51651858	51730727	+	TC14000297.hg	ENSG00000139926	ENST00000395718	protein_coding	14.01	12.25	3.4	0.000305	0.015686
KRT7	keratin 7, type II	12	52233114	52248921	+	TC12000418.hg	ENSG00000135480	ENST00000331817	protein_coding	8.27	6.51	3.39	0.003971	0.061691
SERTAD4	SERTA domain containing 4	1	210232799	210246255	+	TC01001754.hg	ENSG00000082497	ENST00000367012	protein_coding	6.9	5.15	3.37	0.03159	0.20087
FBN1	fibrillin 1	15	48408306	48645849	-	TC15001335.hg	ENSG00000166147	ENST00000316623	protein_coding	14.4	12.65	3.36	0.000406	0.018089
GOLT1B	golgi transport 1B	12	21501815	21518408	+	TC12000233.hg	ENSG00000111711	ENST00000229314	protein_coding	11.19	9.45	3.36	0.000248	0.014073
SLC2A1	solute carrier family 2 (facilitated glucose transporter), member 1	1	42926156	42958848	-	TC01002578.hg	ENSG00000117394	ENST00000630287	protein_coding	9.75	8	3.36	0.004871	0.068896
SHMT2	serine hydroxymethyltransferase 2 (mitochondrial)	12	57229327	57234931	+	TC12000525.hg	ENSG00000182199	ENST00000328923	protein_coding	12.23	10.49	3.34	0.001506	0.036297
MLLT11	myeloid/lymphoid or mixed-lineage leukemia; translocated to, 11	1	151057758	151068497	+	TC01001201.hg	ENSG00000213190	ENST00000368921	protein_coding	9.92	8.18	3.33	0.000926	0.028054
CTH	cystathionine gamma-lyase	1	70411272	70439570	+	TC01000757.hg	ENSG00000116761	ENST00000370938	protein_coding	7.52	5.79	3.32	0.018083	0.145592
SYT1	synaptotagmin I	12	78863993	79450279	+	TC12000660.hg	ENSG00000067715	ENST00000393240	protein_coding	8.76	7.03	3.32	0.006829	0.082818
ACTN1	actinin, alpha 1	14	68874143	68979440	-	TC14001255.hg	ENSG00000072110	ENST00000193403	protein_coding	16.13	14.41	3.3	3.5e-05	0.005567
ATP13A2	ATPase type 13A2	1	16985958	17011772	-	TC01002285.hg	ENSG00000159363	ENST00000326735	protein_coding	7.97	6.25	3.3	0.001136	0.030955
NALCN	sodium leak channel, non selective	13	101053776	101416355	-	TC13000845.hg	ENSG00000102452	ENST00000251127	protein_coding	7.03	5.32	3.28	3e-06	0.002328
NRAS	neuroblastoma RAS viral (v-ras) oncogene homolog	1	114704469	114716894	-	TC01003014.hg	ENSG00000213281	ENST00000369535	protein_coding	13.58	11.87	3.28	6.1e-05	0.007254
GLIPR2	GLI pathogenesis-related 2	9	36144276	36163902	+	TC09000202.hg	ENSG00000122694	ENST00000474050	protein_coding	10.14	8.43	3.27	0.013544	0.123662
NOTCH3	notch 3	19	15159038	15200981	-	TC19001250.hg	ENSG00000074181	ENST00000263388	protein_coding	8.38	6.67	3.26	0.000525	0.020511
TUBB6	tubulin, beta 6 class V	18	12308059	12326619	+	TC18000064.hg	ENSG00000176014	ENST00000317702	protein_coding	12.62	10.92	3.26	0.013721	0.124549
CYCS	cytochrome c, somatic	7	25120091	25125361	-	TC07001207.hg	ENSG00000172115	ENST00000305786	protein_coding	12.56	10.86	3.25	0.000644	0.023187
HMCN1	hemicentin 1	1	185734551	186190949	+	TC01001602.hg	ENSG00000143341	ENST00000271588	protein_coding	8.52	6.82	3.25	0.003438	0.057156
RNF217	ring finger protein 217	6	124962545	125092633	+	TC06003033.hg	ENSG00000146373	ENST00000521654	protein_coding	10.38	8.68	3.25	0.000135	0.01058
SLC38A5	solute carrier family 38, member 5	X	48458537	48470177	-	TC0X001009.hg	ENSG00000017483	ENST00000595796	protein_coding	8.42	6.73	3.23	1e-05	0.003666
SLC6A9	solute carrier family 6 (neurotransmitter transporter, glycine), member 9	1	43996483	44031386	-	TC01002590.hg	ENSG00000196517	ENST00000372310	protein_coding	9.03	7.34	3.23	0.007336	0.086484
SLC10A3	solute carrier family 10, member 3	X	154487311	154490628	-	TC0X001536.hg	ENSG00000126903	ENST00000393586	protein_coding	9.5	7.81	3.22	0.005404	0.07272
SPARC	secreted protein, acidic, cysteine-rich (osteonectin)	5	151661096	151687165	-	TC05001955.hg	ENSG00000113140	ENST00000231061	protein_coding	17.37	15.68	3.22	0.000732	0.024691
FTSJ1	FtsJ RNA methyltransferase homolog 1 (E. coli)	X	48476161	48486299	+	TC0X000251.hg	ENSG00000068438	ENST00000019019	protein_coding	9.97	8.3	3.2	7.5e-05	0.008045
PTRF	polymerase I and transcript release factor	17	42402452	42423517	-	TC17001532.hg	ENSG00000177469	ENST00000357037	protein_coding	13.68	12	3.2	0.001076	0.030128
DOPEY2	dopey family member 2	21	36164535	36294274	+	TC21001061.hg	ENSG00000142197	ENST00000399151	protein_coding	8.12	6.44	3.19	0.000551	0.02108
DUSP1	dual specificity phosphatase 1	5	172768090	172771195	-	TC05002066.hg	ENSG00000120129	ENST00000239223	protein_coding	8.84	7.16	3.19	0.000111	0.009661
MSTO1; MSTO2P	misato 1, mitochondrial distribution and morphology regulator; misato family member 2, pseudogene	1	155610225	155614967	+	TC01006335.hg	ENSG00000125459	ENST00000245564	protein_coding	9.06	7.39	3.19	4.9e-05	0.006433
UBE2J1	ubiquitin-conjugating enzyme E2, J1	6	89326625	89352848	-	TC06001940.hg	ENSG00000198833	ENST00000435041	protein_coding	12.56	10.88	3.19	0.000102	0.009262
ALPK2	alpha kinase 2	18	58481247	58628957	-	TC18000542.hg	ENSG00000198796	ENST00000361673	protein_coding	7.72	6.05	3.18	0.03071	0.197486
FGF2	fibroblast growth factor 2 (basic)	4	122826708	122898236	+	TC04002187.hg	ENSG00000138685	ENST00000264498	protein_coding	13.82	12.15	3.17	0.00887	0.096561
NPTN	neuroplastin	15	73560014	73633413	-	TC15001634.hg	ENSG00000156642	ENST00000345330	protein_coding	14.61	12.96	3.16	0.000315	0.015838
AHCYL1	adenosylhomocysteinase like 1	1	109984686	110023735	+	TC01000956.hg	ENSG00000168710	ENST00000369799	protein_coding	13.34	11.68	3.15	4e-06	0.002582
IER3	immediate early response 3	CHR_HSCHR6_MHC_QBL_CTG1	30732716	30734065	-	TC06001510.hg	ENSG00000206478	ENST00000400509	protein_coding	8.8	7.15	3.15	0.002316	0.045882
JUNB	jun B proto-oncogene	19	12791496	12793315	+	TC19001995.hg	ENSG00000171223	ENST00000302754	protein_coding	9.3	7.64	3.15	0.004426	0.065708
KLF10	Kruppel-like factor 10	8	102648779	102655902	-	TC08001500.hg	ENSG00000155090	ENST00000285407	protein_coding	10.42	8.76	3.15	0.000561	0.02136
KANK4	KN motif and ankyrin repeat domains 4	1	62236979	62319414	-	TC01002725.hg	ENSG00000132854	ENST00000371153	protein_coding	6.79	5.14	3.14	0.003261	0.055535
DDIT4	DNA damage inducible transcript 4	10	72273920	72276036	+	TC10000449.hg	ENSG00000168209	ENST00000307365	protein_coding	10.04	8.4	3.13	0.019234	0.150055
EXOSC9	exosome component 9	4	121801323	121817021	+	TC04000625.hg	ENSG00000123737	ENST00000513654	protein_coding	8.85	7.2	3.13	1.5e-05	0.004178
MAK16	MAK16 homolog	8	33484750	33501260	+	TC08000258.hg	ENSG00000198042	ENST00000360128	protein_coding	10.14	8.49	3.13	0.000315	0.015838
BLID	BH3-like motif containing, cell death inducer	11	122115354	122116215	-	TC11002383.hg	ENSG00000259571	ENST00000560104	protein_coding	6.64	4.99	3.12	0.002987	0.053052
TMEM189	transmembrane protein 189	20	50118254	50153734	-	TC20001752.hg	ENSG00000240849	ENST00000371652	protein_coding	9.66	8.02	3.12	0.000259	0.014406
YARS	tyrosyl-tRNA synthetase	1	32775239	32818153	-	TC01002475.hg	ENSG00000134684	ENST00000373477	protein_coding	10.75	9.11	3.12	0.003523	0.058031
HERPUD1	homocysteine-inducible, endoplasmic reticulum stress-inducible, ubiquitin-like domain member 1	16	56932048	56944863	+	TC16000480.hg	ENSG00000051108	ENST00000439977	protein_coding	13.54	11.91	3.11	0.001125	0.030827
COL5A1	collagen, type V, alpha 1	9	134641774	134844843	+	TC09000787.hg	ENSG00000130635	ENST00000371817	protein_coding	7.98	6.35	3.08	0.000334	0.016316
ESM1	endothelial cell-specific molecule 1	5	54977864	54985663	-	TC05001352.hg	ENSG00000164283	ENST00000381405	protein_coding	6.81	5.19	3.07	0.030026	0.194964
ARHGAP31	Rho GTPase activating protein 31	3	119294373	119420714	+	TC03000607.hg	ENSG00000031081	ENST00000264245	protein_coding	8.63	7.02	3.06	0.001911	0.041041
COL5A2	collagen, type V, alpha 2	2	189031896	189179879	-	TC02002612.hg	ENSG00000204262	ENST00000374866	protein_coding	11.63	10.01	3.06	0.005626	0.074343
MYDGF	myeloid-derived growth factor	19	4657545	4670370	-	TC19001067.hg	ENSG00000074842	ENST00000262947	protein_coding	13.49	11.88	3.06	2.3e-05	0.004731
CBFB	core-binding factor, beta subunit	16	67029147	67101058	+	TC16000528.hg	ENSG00000067955	ENST00000290858	protein_coding	11.68	10.08	3.04	0.00266	0.049696
CD3EAP	CD3e molecule, epsilon associated protein	19	45406209	45410766	+	TC19000646.hg	ENSG00000117877	ENST00000309424	protein_coding	8.24	6.64	3.04	0.000262	0.014457
PLOD1	procollagen-lysine, 2-oxoglutarate 5-dioxygenase 1	1	11934753	11975537	+	TC01000151.hg	ENSG00000083444	ENST00000196061	protein_coding	13.5	11.9	3.04	3.3e-05	0.005427
DNAJB11	DnaJ (Hsp40) homolog, subfamily B, member 11	3	186567403	186585800	+	TC03001018.hg	ENSG00000090520	ENST00000439351	protein_coding	10.69	9.09	3.03	0.000273	0.01474
PLPP4	phospholipid phosphatase 4	10	120457222	120589487	+	TC10000874.hg	ENSG00000203805	ENST00000427079	protein_coding	7.19	5.59	3.03	0.021931	0.162045
SGK223	homolog of rat pragma of Rnd2	8	8317737	8386498	-	TC08000938.hg	ENSG00000275342	ENST00000615670	protein_coding	8.32	6.73	3.02	0.005332	0.072432
IBTK	inhibitor of Bruton agammaglobulinemia tyrosine kinase	6	82169983	82247754	-	TC06001908.hg	ENSG00000005700	ENST00000306270	protein_coding	11.58	9.99	3.01	0.000155	0.011227
PCDH9	protocadherin 9	13	66302834	67229818	-	TC13000717.hg	ENSG00000184226	ENST00000377865	protein_coding	6.45	4.87	3	0.005722	0.074886
PCNX	pecanex homolog (Drosophila)	14	70907405	71115382	+	TC14000429.hg	ENSG00000100731	ENST00000304743	protein_coding	11.24	9.66	3	0.004623	0.066985
APBB2	amyloid beta (A4) precursor protein-binding, family B, member 2	4	40810027	41214618	-	TC04001139.hg	ENSG00000163697	ENST00000295974	protein_coding	11.52	9.94	2.99	8.8e-05	0.00867
AKAP5	A kinase (PRKA) anchor protein 5	14	64465499	64474503	+	TC14001730.hg	ENSG00000179841	ENST00000394718	protein_coding	6.31	4.74	2.98	0.000209	0.01296
ALDH18A1	aldehyde dehydrogenase 18 family, member A1	10	95605929	95656706	-	TC10001551.hg	ENSG00000059573	ENST00000371224	protein_coding	12.1	10.52	2.98	0.000121	0.01006
EPT1	ethanolaminephosphotransferase 1	2	26346086	26395891	+	TC02000150.hg	ENSG00000138018	ENST00000613142	protein_coding	9.3	7.73	2.98	0.000369	0.017213
SCG2	secretogranin II	2	223596940	223602503	-	TC02002818.hg	ENSG00000171951	ENST00000305409	protein_coding	7.5	5.92	2.97	0.001011	0.029199
CHST11	carbohydrate (chondroitin 4) sulfotransferase 11	12	104456968	104602279	+	TC12000812.hg	ENSG00000171310	ENST00000547956	protein_coding	8.04	6.48	2.95	0.00014	0.010718
SLC33A1	solute carrier family 33 (acetyl-CoA transporter), member 1	3	155821024	155854378	-	TC03001929.hg	ENSG00000169359	ENST00000392845	protein_coding	12.12	10.56	2.95	6.5e-05	0.007496
TDG	thymine DNA glycosylase	12	103965804	103988874	+	TC12000804.hg	ENSG00000139372	ENST00000392872	protein_coding	9.13	7.57	2.95	0.000482	0.019564
CDC42EP3	CDC42 effector protein (Rho GTPase binding) 3	2	37641889	37672191	-	TC02001746.hg	ENSG00000163171	ENST00000295324	protein_coding	9.17	7.61	2.94	0.01272	0.11925
COL15A1	collagen, type XV, alpha 1	9	98943713	99070792	+	TC09000499.hg	ENSG00000204291	ENST00000610452	protein_coding	8.98	7.43	2.94	0.034817	0.211949
HACD2	3-hydroxyacyl-CoA dehydratase 2	3	123491554	123585185	-	TC03001712.hg	ENSG00000206527	ENST00000383657	protein_coding	10.61	9.05	2.94	0.000451	0.01904
WDR1	WD repeat domain 1	4	10074339	10116860	-	TC04002457.hg	ENSG00000071127	ENST00000499869	protein_coding	13.56	12.01	2.94	0.000491	0.019822
GGCT	gamma-glutamylcyclotransferase	7	30496621	30504829	-	TC07002868.hg	ENSG00000006625	ENST00000440082	protein_coding	8.98	7.43	2.93	0.00241	0.047077
MSRB3	methionine sulfoxide reductase B3	12	65278643	65466907	+	TC12000582.hg	ENSG00000174099	ENST00000308259	protein_coding	9.83	8.28	2.93	0.000585	0.021918
SEMA3C	sema domain, immunoglobulin domain (Ig), short basic domain, secreted, (semaphorin) 3C	7	80742538	80919351	-	TC07001559.hg	ENSG00000075223	ENST00000265361	protein_coding	13.33	11.78	2.92	0.009562	0.100827
NT5DC3	5-nucleotidase domain containing 3	12	103772310	103841197	-	TC12001901.hg	ENSG00000111696	ENST00000392876	protein_coding	8.48	6.94	2.9	0.000795	0.025874
CAP1	CAP, adenylate cyclase-associated protein 1 (yeast)	1	40040233	40072649	+	TC01000504.hg	ENSG00000131236	ENST00000372797	protein_coding	14.57	13.04	2.89	8.1e-05	0.008364
NUAK2	NUAK family, SNF1-like kinase, 2	1	205302059	205321791	-	TC01003745.hg	ENSG00000163545	ENST00000367157	protein_coding	7.07	5.54	2.89	0.00772	0.088876
TMEM237	transmembrane protein 237	2	201620184	201642944	-	TC02002676.hg	ENSG00000155755	ENST00000409444	protein_coding	10.07	8.54	2.89	7e-06	0.003223
INTU	inturned planar cell polarity protein	4	127632932	127726737	+	TC04000641.hg	ENSG00000164066	ENST00000335251	protein_coding	7.59	6.06	2.88	0.002422	0.047202
UFM1	ubiquitin-fold modifier 1	13	38349886	38354558	+	TC13001025.hg	ENSG00000120686	ENST00000464423	protein_coding	13.46	11.94	2.88	0.001763	0.039261
ACTC1	actin, alpha, cardiac muscle 1	15	34788096	34796139	-	TC15001201.hg	ENSG00000159251	ENST00000290378	protein_coding	8.83	7.31	2.87	6.6e-05	0.00751
LOXL1	lysyl oxidase-like 1	15	73925989	73951919	+	TC15000670.hg	ENSG00000129038	ENST00000566011	protein_coding	13.82	12.29	2.87	0.008215	0.092339
SEC61B	Sec61 translocon beta subunit	9	99222064	99230615	+	TC09000502.hg	ENSG00000106803	ENST00000498603	protein_coding	11.68	10.15	2.87	0.000102	0.009303
ANKRD44	ankyrin repeat domain 44	2	196987488	197310666	-	TC02002645.hg	ENSG00000065413	ENST00000282272	protein_coding	7.47	5.96	2.86	0.001453	0.035694
CD274	CD274 molecule	9	5450525	5470547	+	TC09000037.hg	ENSG00000120217	ENST00000381577	protein_coding	7.15	5.64	2.86	0.002252	0.045089
LIMK2	LIM domain kinase 2	22	31248402	31279734	+	TC22000224.hg	ENSG00000182541	ENST00000333611	protein_coding	8	6.48	2.86	0.000125	0.010187
TMC7	transmembrane channel like 7	16	18983934	19059996	+	TC16000207.hg	ENSG00000170537	ENST00000569532	protein_coding	6.6	5.09	2.86	0.005175	0.071269
C11orf24	chromosome 11 open reading frame 24	11	68262463	68272001	-	TC11002005.hg	ENSG00000171067	ENST00000530166	protein_coding	13.08	11.57	2.85	6.4e-05	0.007415
FLNA	filamin A, alpha	X	154348524	154371203	-	TC0X001530.hg	ENSG00000196924	ENST00000420627	protein_coding	14.51	13.01	2.83	0.000226	0.013404
SMCO4	single-pass membrane protein with coiled-coil domains 4	11	93478472	93499351	-	TC11003290.hg	ENSG00000166002	ENST00000525141	protein_coding	7.86	6.36	2.83	5.6e-05	0.006988
YRDC	yrdC N(6)-threonylcarbamoyltransferase domain containing	1	37802944	37808185	-	TC01002525.hg	ENSG00000196449	ENST00000373044	protein_coding	7.94	6.44	2.83	0.001032	0.029415
PPP1R15B	protein phosphatase 1, regulatory subunit 15B	1	204403387	204411791	-	TC01003732.hg	ENSG00000158615	ENST00000367188	protein_coding	10.69	9.19	2.82	0.000352	0.016851
SLC35D1	solute carrier family 35 (UDP-GlcA/UDP-GalNAc transporter), member D1	1	66999332	67054099	-	TC01002754.hg	ENSG00000116704	ENST00000235345	protein_coding	9.25	7.75	2.82	0.005774	0.075261
C9orf91	chromosome 9 open reading frame 91	9	114611206	114644161	+	TC09000585.hg	ENSG00000157693	ENST00000288502	protein_coding	9.02	7.53	2.81	0.000481	0.019564
SGCD	sarcoglycan delta	5	155870344	156758055	+	TC05002707.hg	ENSG00000170624	ENST00000517913	protein_coding	10.02	8.53	2.81	0.002668	0.049749
KCTD16	potassium channel tetramerization domain containing 16	5	144205277	144485686	+	TC05002678.hg	ENSG00000183775	ENST00000507359	protein_coding	5.71	4.23	2.8	0.023863	0.170487
CMPK1	cytidine monophosphate (UMP-CMP) kinase 1, cytosolic	1	47333797	47378839	+	TC01000598.hg	ENSG00000162368	ENST00000371873	protein_coding	11.31	9.83	2.79	0.004354	0.064998
FGF1	fibroblast growth factor 1 (acidic)	5	142592179	142686495	-	TC05003282.hg	ENSG00000113578	ENST00000612258	protein_coding	6.68	5.2	2.79	0.00011	0.009632
PDIA4	protein disulfide isomerase family A, member 4	7	149003062	149028641	-	TC07001995.hg	ENSG00000155660	ENST00000286091	protein_coding	12.27	10.79	2.78	0.004437	0.065813
PHTF2	putative homeodomain transcription factor 2	7	77798792	77957503	+	TC07000498.hg	ENSG00000006576	ENST00000416283	protein_coding	10.14	8.67	2.78	0.002533	0.048444
SLC25A32	solute carrier family 25 (mitochondrial folate carrier), member 32	8	103398635	103415104	-	TC08001507.hg	ENSG00000164933	ENST00000297578	protein_coding	10.79	9.31	2.78	8.6e-05	0.008555
CAP2	CAP, adenylate cyclase-associated protein, 2 (yeast)	6	17393216	17557792	+	TC06000114.hg	ENSG00000112186	ENST00000229922	protein_coding	9.81	8.34	2.77	0.0011	0.030491
PLK3	polo-like kinase 3	1	44800225	44805990	+	TC01000566.hg	ENSG00000173846	ENST00000372201	protein_coding	8	6.54	2.77	9.3e-05	0.008909
FICD	FIC domain containing	12	108515185	108521210	+	TC12000834.hg	ENSG00000198855	ENST00000552695	protein_coding	8.81	7.35	2.76	6.3e-05	0.007379
TEX2	testis expressed 2	17	64147227	64263227	-	TC17001797.hg	ENSG00000136478	ENST00000258991	protein_coding	10.46	9	2.76	0.001673	0.038255
BCAT1	branched chain amino-acid transaminase 1, cytosolic	12	24810022	24949459	-	TC12001309.hg	ENSG00000060982	ENST00000261192	protein_coding	11.77	10.31	2.75	0.004745	0.068024
EDIL3	EGF-like repeats and discoidin I-like domains 3	5	83940554	84384793	-	TC05001558.hg	ENSG00000164176	ENST00000296591	protein_coding	13.19	11.73	2.75	0.012618	0.118723
PRKAB2	protein kinase, AMP-activated, beta 2 non-catalytic subunit	1	147155106	147172544	-	TC01003124.hg	ENSG00000131791	ENST00000254101	protein_coding	9.92	8.46	2.75	0.001521	0.036498
KDELC1	KDEL (Lys-Asp-Glu-Leu) containing 1	13	102784281	102799007	-	TC13000855.hg	ENSG00000134901	ENST00000376004	protein_coding	8.86	7.4	2.74	3e-06	0.002071
NAP1L3	nucleosome assembly protein 1-like 3	X	93670935	93673568	-	TC0X001197.hg	ENSG00000186310	ENST00000475430	protein_coding	8.72	7.26	2.74	0.002206	0.04458
SIRPA	signal-regulatory protein alpha	20	1894508	1940592	+	TC20000019.hg	ENSG00000198053	ENST00000622179	protein_coding	11.14	9.68	2.74	0.011544	0.112851
SLC38A1	solute carrier family 38, member 1	12	46183063	46269012	-	TC12001426.hg	ENSG00000111371	ENST00000398637	protein_coding	13.79	12.34	2.74	0.00028	0.01493
MFSD12	major facilitator superfamily domain containing 12	19	3544199	3557563	-	TC19001045.hg	ENSG00000161091	ENST00000588918	protein_coding	8.68	7.23	2.73	0.000463	0.01928
ADAMTS2	ADAM metallopeptidase with thrombospondin type 1 motif 2	5	179110851	179345430	-	TC05002130.hg	ENSG00000087116	ENST00000251582	protein_coding	9.81	8.37	2.72	0.004889	0.069065
ANKRD1	ankyrin repeat domain 1 (cardiac muscle)	10	90912096	90921276	-	TC10001517.hg	ENSG00000148677	ENST00000371697	protein_coding	6.2	4.75	2.72	0.044629	0.244103
HSPA5	heat shock 70kDa protein 5 (glucose-regulated protein, 78kDa)	9	125234853	125241330	-	TC09001589.hg	ENSG00000044574	ENST00000324460	protein_coding	16.9	15.46	2.72	0.002991	0.053052
OXTR	oxytocin receptor	3	8750408	8769617	-	TC03001145.hg	ENSG00000180914	ENST00000316793	protein_coding	8.44	7	2.72	0.036344	0.217576
ULBP2	UL16 binding protein 2	6	149942000	149949235	+	TC06001088.hg	ENSG00000131015	ENST00000367351	protein_coding	7.84	6.4	2.72	0.011724	0.113862
EIF2S2	eukaryotic translation initiation factor 2, subunit 2 beta, 38kDa	20	34088298	34112332	-	TC20000779.hg	ENSG00000125977	ENST00000374980	protein_coding	14.02	12.58	2.71	0.009556	0.100807
PSME4	proteasome activator subunit 4	2	53864067	53970840	-	TC02001848.hg	ENSG00000068878	ENST00000404125	protein_coding	11.41	9.97	2.71	0.000114	0.009851
ANKRD52	ankyrin repeat domain 52	12	56237807	56258391	-	TC12001599.hg	ENSG00000139645	ENST00000267116	protein_coding	9.19	7.76	2.7	0.000953	0.028414
LIMS3	LIM and senescent cell antigen-like domains 3	2	109898432	109968557	+	TC02003489.hg	ENSG00000284337	ENST00000640669	protein_coding	8.13	6.7	2.7	1.9e-05	0.004568
SCUBE3	signal peptide, CUB domain, EGF-like 3	6	35214419	35253079	+	TC06000511.hg	ENSG00000146197	ENST00000274938	protein_coding	7.38	5.94	2.7	0.011187	0.111074
SRPRB	signal recognition particle receptor, B subunit	3	133784033	133821492	+	TC03000725.hg	ENSG00000144867	ENST00000466490	protein_coding	9.17	7.74	2.7	9e-06	0.003584
TIMM17A	translocase of inner mitochondrial membrane 17 homolog A (yeast)	1	201955491	201970661	+	TC01001667.hg	ENSG00000134375	ENST00000367287	protein_coding	10.43	9	2.69	0.000787	0.025726
CSRP2	cysteine and glycine-rich protein 2	12	76858715	76879060	-	TC12001755.hg	ENSG00000175183	ENST00000311083	protein_coding	11.55	10.12	2.68	0.028313	0.188757
TNNT2	troponin T type 2 (cardiac)	1	201359008	201377661	-	TC01006037.hg	ENSG00000118194	ENST00000367318	protein_coding	9.34	7.91	2.68	0.03325	0.206637
DGKH	diacylglycerol kinase, eta	13	42048753	42242896	+	TC13000151.hg	ENSG00000102780	ENST00000261491	protein_coding	7.38	5.96	2.67	0.002247	0.045048
KATNAL1	katanin p60 subunit A-like 1	13	30202630	30307484	-	TC13001403.hg	ENSG00000102781	ENST00000380615	protein_coding	12.22	10.8	2.67	0.000387	0.01755
KIAA0754; MACF1	KIAA0754; microtubule-actin crosslinking factor 1	1	39409073	39416482	+	TC01000494.hg	ENSG00000127603	ENST00000530275	protein_coding	9.66	8.24	2.67	0.000299	0.015543
CACHD1	cache domain containing 1	1	64563677	64693058	+	TC01000725.hg	ENSG00000158966	ENST00000470527	protein_coding	9.2	7.79	2.66	0.01607	0.136183
DENND1B	DENN/MADD domain containing 1B	1	197504748	197775493	-	TC01006025.hg	ENSG00000213047	ENST00000620048	protein_coding	8.26	6.84	2.66	0.003279	0.055691
MXD1	MAX dimerization protein 1	2	69915071	69942945	+	TC02004970.hg	ENSG00000059728	ENST00000264444	protein_coding	8.9	7.49	2.66	0.001495	0.036256
PTPRE	protein tyrosine phosphatase, receptor type, E	10	127907061	128085855	+	TC10000922.hg	ENSG00000132334	ENST00000254667	protein_coding	7.59	6.18	2.66	0.002865	0.051808
RDH11	retinol dehydrogenase 11 (all-trans/9-cis/11-cis)	14	67677364	67695754	-	TC14002328.hg	ENSG00000072042	ENST00000553384	protein_coding	12.9	11.49	2.66	0.000942	0.028262
TSKU	tsukushi, small leucine rich proteoglycan	11	76783239	76798154	+	TC11000823.hg	ENSG00000182704	ENST00000333090	protein_coding	9.16	7.75	2.66	0.004797	0.068413
ARHGEF40	Rho guanine nucleotide exchange factor (GEF) 40	14	21070270	21090240	+	TC14000082.hg	ENSG00000165801	ENST00000298694	protein_coding	8.25	6.85	2.64	0.000197	0.012637
MYL6	myosin light chain 6	12	56158349	56161550	+	TC12003245.hg	ENSG00000092841	ENST00000550184	protein_coding	12.58	11.18	2.64	0.001132	0.03091
NDUFAF2	NADH dehydrogenase (ubiquinone) complex I, assembly factor 2	5	60945129	61153037	+	TC05002395.hg	ENSG00000164182	ENST00000296597	protein_coding	13.85	12.45	2.64	0.003608	0.058738
SMAD7	SMAD family member 7	18	48919853	48950711	-	TC18000500.hg	ENSG00000101665	ENST00000262158	protein_coding	7.75	6.35	2.64	0.000244	0.013892
ASUN	asunder spermatogenesis regulator	12	26905181	26938321	-	TC12001330.hg	ENSG00000064102	ENST00000261191	protein_coding	10.98	9.59	2.63	9.2e-05	0.008864
LDHA	lactate dehydrogenase A	11	18396278	18407847	+	TC11000240.hg	ENSG00000134333	ENST00000379412	protein_coding	12.06	10.67	2.63	0.000197	0.012637
MED8	mediator complex subunit 8	1	43383917	43389808	-	TC01002584.hg	ENSG00000159479	ENST00000290663	protein_coding	10.08	8.69	2.63	0.000533	0.020675
NDST1	N-deacetylase/N-sulfotransferase (heparan glucosaminyl) 1	5	150508112	150558211	+	TC05000831.hg	ENSG00000070614	ENST00000261797	protein_coding	11.62	10.23	2.63	0.002284	0.045431
RAB23	RAB23, member RAS oncogene family	6	57188783	57221407	-	TC06001830.hg	ENSG00000112210	ENST00000317483	protein_coding	13.06	11.67	2.63	0.00365	0.059087
SLC35E1	solute carrier family 35, member E1	19	16549831	16572382	-	TC19002688.hg	ENSG00000127526	ENST00000595753	protein_coding	10.96	9.57	2.63	0.000428	0.018491
AIMP2	aminoacyl tRNA synthetase complex-interacting multifunctional protein 2	7	6009245	6023834	+	TC07000059.hg	ENSG00000106305	ENST00000223029	protein_coding	10.85	9.46	2.62	0.011266	0.111472
TARS	threonyl-tRNA synthetase	5	33440696	33467933	+	TC05000148.hg	ENSG00000113407	ENST00000502553	protein_coding	11.9	10.51	2.62	0.001685	0.038383
ETV4	ets variant 4	17	43527844	43546432	-	TC17001560.hg	ENSG00000175832	ENST00000319349	protein_coding	6.87	5.48	2.61	0.000977	0.028654
MAPRE1	microtubule-associated protein, RP/EB family, member 1	20	32819893	32850405	+	TC20000216.hg	ENSG00000101367	ENST00000375571	protein_coding	12.64	11.25	2.61	0.000884	0.02741
SYVN1	synovial apoptosis inhibitor 1, synoviolin	11	65127279	65134532	-	TC11001929.hg	ENSG00000162298	ENST00000294256	protein_coding	9.85	8.46	2.61	6e-06	0.002971
ATP6V0B	ATPase, H+ transporting, lysosomal 21kDa, V0 subunit b	1	43974979	43977114	+	TC01000555.hg	ENSG00000117410	ENST00000496131	protein_coding	10.19	8.81	2.6	0.00031	0.015746
FABP5P1	fatty acid binding protein 5 pseudogene 1	8	81280363	81284777	+	TC13000729.hg	ENSG00000164687	ENST00000297258	protein_coding	8.39	7.01	2.6	0.013502	0.123452
ILK	integrin linked kinase	11	6603708	6610874	+	TC11000133.hg	ENSG00000166333	ENST00000532063	protein_coding	13.65	12.27	2.6	3.5e-05	0.005567
MAP3K2	mitogen-activated protein kinase kinase kinase 2	2	127298730	127388465	-	TC02002279.hg	ENSG00000169967	ENST00000409947	protein_coding	11.06	9.69	2.6	0.000333	0.016307
NDEL1	nudE neurodevelopment protein 1-like 1	17	8435861	8468160	+	TC17000141.hg	ENSG00000166579	ENST00000334527	protein_coding	11.82	10.45	2.6	0.000515	0.020317
PLXNA3	plexin A3	X	154458281	154477779	+	TC0X000774.hg	ENSG00000130827	ENST00000369682	protein_coding	9.24	7.86	2.6	0.000483	0.019598
SEC13	SEC13 homolog, nuclear pore and COPII coat complex component	3	10300931	10321082	-	TC03002802.hg	ENSG00000157020	ENST00000337354	protein_coding	12.52	11.15	2.6	5e-05	0.006493
FBXL22	F-box and leucine-rich repeat protein 22	15	63597353	63602428	+	TC15000585.hg	ENSG00000197361	ENST00000360587	protein_coding	7	5.63	2.59	0.000591	0.02203
LIMK1	LIM domain kinase 1	7	74082933	74122525	+	TC07000450.hg	ENSG00000106683	ENST00000418310	protein_coding	9.24	7.87	2.59	0.000119	0.00999
ACTN4	actinin, alpha 4	19	38647670	38731583	+	TC19000532.hg	ENSG00000130402	ENST00000252699	protein_coding	15.98	14.62	2.58	2.7e-05	0.005063
ADAMTS16	ADAM metallopeptidase with thrombospondin type 1 motif 16	5	5140330	5320304	+	TC05000039.hg	ENSG00000145536	ENST00000274181	protein_coding	6.73	5.36	2.58	0.000713	0.024427
SEC23A	Sec23 homolog A, COPII coat complex component	14	39031920	39103528	-	TC14001063.hg	ENSG00000100934	ENST00000307712	protein_coding	14.46	13.09	2.58	1.2e-05	0.003777
UHRF1BP1	UHRF1 binding protein 1	6	34792080	34877514	+	TC06000508.hg	ENSG00000065060	ENST00000192788	protein_coding	7.9	6.53	2.58	0.002248	0.04505
PLP2	proteolipid protein 2 (colonic epithelium-enriched)	X	49171926	49175239	+	TC0X000267.hg	ENSG00000102007	ENST00000376327	protein_coding	14.74	13.38	2.57	0.000197	0.012637
C4orf32	chromosome 4 open reading frame 32	4	112145397	112195256	+	TC04000577.hg	ENSG00000174749	ENST00000309733	protein_coding	9.51	8.16	2.56	0.006937	0.083765
SGTB	small glutamine-rich tetratricopeptide repeat (TPR)-containing, beta	5	65665928	65722130	-	TC05001411.hg	ENSG00000197860	ENST00000381007	protein_coding	10.48	9.12	2.56	0.005049	0.070293
DIAPH3	diaphanous-related formin 3	13	59665583	60163987	-	TC13000701.hg	ENSG00000139734	ENST00000400324	protein_coding	7.9	6.54	2.55	0.016886	0.13974
GALNT16	polypeptide N-acetylgalactosaminyltransferase 16	14	69260201	69352671	+	TC14000414.hg	ENSG00000100626	ENST00000448469	protein_coding	8.12	6.77	2.55	0.000822	0.026205
ODC1	ornithine decarboxylase 1	2	10439968	10448504	-	TC02001570.hg	ENSG00000115758	ENST00000234111	protein_coding	10.46	9.11	2.55	0.02416	0.171773
PHLDA2	pleckstrin homology-like domain, family A, member 2	CHR_HSCHR11_1_CTG7	2928201	2929383	-	TC11001286.hg	ENSG00000274538	ENST00000618418	protein_coding	9.33	7.98	2.55	0.00308	0.053912
PHLDB1	pleckstrin homology-like domain, family B, member 1	11	118606440	118658031	+	TC11001068.hg	ENSG00000019144	ENST00000361417	protein_coding	8.66	7.31	2.55	0.00698	0.084001
SARS	seryl-tRNA synthetase	1	109213968	109235431	+	TC01004604.hg	ENSG00000031698	ENST00000477544	protein_coding	8.11	6.76	2.55	0.007231	0.085828
ZYX	zyxin	7	143381080	143391111	+	TC07000935.hg	ENSG00000159840	ENST00000322764	protein_coding	10.78	9.43	2.55	0.001479	0.036036
AFAP1	actin filament associated protein 1	4	7758714	7872313	-	TC04001014.hg	ENSG00000196526	ENST00000360265	protein_coding	8.36	7.02	2.54	0.009359	0.099616
SLC3A2	solute carrier family 3 (amino acid transporter heavy chain), member 2	11	62856111	62888860	+	TC11000567.hg	ENSG00000168003	ENST00000377891	protein_coding	10.35	9.01	2.54	0.010128	0.104428
TUBB2A	tubulin, beta 2A class IIa	6	3153669	3157526	-	TC06001226.hg	ENSG00000137267	ENST00000333628	protein_coding	11.28	9.94	2.54	0.045691	0.247328
VLDLR	very low density lipoprotein receptor	9	2621834	2660053	+	TC09000015.hg	ENSG00000147852	ENST00000382100	protein_coding	9.96	8.61	2.54	0.02436	0.172663
CREB3	cAMP responsive element binding protein 3	9	35732335	35737004	+	TC09000192.hg	ENSG00000107175	ENST00000353704	protein_coding	12.66	11.32	2.53	0.000348	0.016733
TPM2	tropomyosin 2 (beta)	9	35685145	35689925	-	TC09001058.hg	ENSG00000198467	ENST00000604975	protein_coding	14.41	13.07	2.53	0.002747	0.050591
DCUN1D5	DCN1, defective in cullin neddylation 1, domain containing 5	11	103062079	103092215	-	TC11002240.hg	ENSG00000137692	ENST00000260247	protein_coding	10.17	8.84	2.52	0.00017	0.011787
DDX21	DEAD (Asp-Glu-Ala-Asp) box helicase 21	10	68956128	68985073	+	TC10000413.hg	ENSG00000165732	ENST00000354185	protein_coding	12.47	11.14	2.52	0.00175	0.039074
MCAM	melanoma cell adhesion molecule	11	119308529	119317116	-	TC11002366.hg	ENSG00000076706	ENST00000264036	protein_coding	7.94	6.61	2.52	0.005758	0.075137
SIK1	salt-inducible kinase 1	21	6111134	6123739	+	TC21000506.hg	ENSG00000275993	ENST00000613488	protein_coding	7.32	5.99	2.51	0.000646	0.023219
GLI2	GLI family zinc finger 2	2	120792283	120991380	+	TC02000764.hg	ENSG00000074047	ENST00000438299	protein_coding	7.81	6.49	2.5	7.4e-05	0.008
KDELR3	KDEL (Lys-Asp-Glu-Leu) endoplasmic reticulum protein retention receptor 3	22	38468062	38483447	+	TC22000301.hg	ENSG00000100196	ENST00000216014	protein_coding	12.85	11.53	2.5	0.000602	0.022266
PDCL3	phosducin like 3	2	100562690	100576735	+	TC02000608.hg	ENSG00000115539	ENST00000264254	protein_coding	8.79	7.47	2.5	9.9e-05	0.009162
SLC17A9	solute carrier family 17 (vesicular nucleotide transporter), member 9	20	62952711	62968597	+	TC20000502.hg	ENSG00000101194	ENST00000488738	protein_coding	7.17	5.85	2.5	0.000825	0.026254
AVEN	apoptosis, caspase activation inhibitor	15	33866227	34039176	-	TC15001189.hg	ENSG00000169857	ENST00000306730	protein_coding	8.37	7.05	2.49	0.00481	0.068501
HSPB1	heat shock 27kDa protein 1	7	76302544	76304295	+	TC07000485.hg	ENSG00000106211	ENST00000248553	protein_coding	13.68	12.37	2.49	0.000119	0.00999
MYL9	myosin light chain 9	20	36541484	36551447	+	TC20000268.hg	ENSG00000101335	ENST00000279022	protein_coding	17.71	16.4	2.49	0.005627	0.074343
ARL5B	ADP-ribosylation factor like GTPase 5B	10	18659405	18681639	+	TC10000140.hg	ENSG00000165997	ENST00000377275	protein_coding	10.56	9.25	2.48	0.000353	0.016891
DMD	dystrophin	X	31119219	31266952	-	TC0X002024.hg	ENSG00000198947	ENST00000378723	protein_coding	6.58	5.27	2.48	0.018439	0.146956
MFAP2	microfibrillar associated protein 2	1	16974502	16980621	-	TC01002284.hg	ENSG00000117122	ENST00000490075	protein_coding	10.87	9.56	2.48	0.000362	0.017065
SYDE2	synapse defective 1, Rho GTPase, homolog 2 (C. elegans)	1	85156873	85201046	-	TC01002826.hg	ENSG00000097096	ENST00000341460	protein_coding	8.36	7.04	2.48	0.010541	0.107073
AP4E1	adaptor-related protein complex 4, epsilon 1 subunit	15	50908673	51003217	+	TC15000399.hg	ENSG00000081014	ENST00000561393	protein_coding	9.01	7.7	2.47	0.00501	0.069905
ATP6V0A2	ATPase, H+ transporting, lysosomal V0 subunit a2	12	123712318	123761755	+	TC12000993.hg	ENSG00000185344	ENST00000330342	protein_coding	8.99	7.68	2.47	2.2e-05	0.004721
CALM2	calmodulin 2 (phosphorylase kinase, delta)	2	47160164	47174207	-	TC02005060.hg	ENSG00000143933	ENST00000460218	protein_coding	13.98	12.68	2.47	0.001062	0.029921
EIF3J	eukaryotic translation initiation factor 3, subunit J	15	44537057	44562803	+	TC15000340.hg	ENSG00000104131	ENST00000261868	protein_coding	12.65	11.35	2.47	9.9e-05	0.009162
FAR1	fatty acyl CoA reductase 1	11	13668670	13732346	+	TC11000208.hg	ENSG00000197601	ENST00000354817	protein_coding	11.14	9.84	2.47	0.007874	0.08986
HIF1A	hypoxia inducible factor 1, alpha subunit (basic helix-loop-helix transcription factor)	14	61695540	61748258	+	TC14002197.hg	ENSG00000100644	ENST00000337138	protein_coding	16.4	15.1	2.47	0.009751	0.102036
HSD17B6	hydroxysteroid (17-beta) dehydrogenase 6	12	56752161	56787736	+	TC12000516.hg	ENSG00000025423	ENST00000555805	protein_coding	6.67	5.37	2.47	0.001333	0.034081
PSPH	phosphoserine phosphatase	7	56011067	56051604	-	TC07003357.hg	ENSG00000146733	ENST00000275605	protein_coding	9.52	8.21	2.47	0.000578	0.021756
SSR1	signal sequence receptor, alpha	6	7281143	7313207	-	TC06004107.hg	ENSG00000124783	ENST00000244763	protein_coding	13.62	12.31	2.47	2.2e-05	0.004676
BOP1	block of proliferation 1	8	144262102	144291370	-	TC08001743.hg	ENSG00000261236	ENST00000569669	protein_coding	7.42	6.12	2.46	0.000177	0.011981
SLC25A19	solute carrier family 25 (mitochondrial thiamine pyrophosphate carrier), member 19	17	75272992	75289390	-	TC17001876.hg	ENSG00000125454	ENST00000416858	protein_coding	7.56	6.26	2.46	0.006667	0.081916
VIMP	VCP-interacting membrane selenoprotein	15	101270817	101277450	-	TC15002006.hg	ENSG00000131871	ENST00000398226	protein_coding	9.34	8.04	2.46	0.000729	0.024652
NME1; NME1-NME2	NME/NM23 nucleoside diphosphate kinase 1; NME1-NME2 readthrough	17	51153581	51162428	+	TC17002880.hg	ENSG00000239672	ENST00000511355	protein_coding	7.24	5.95	2.45	4e-05	0.005854
SYNJ2	synaptojanin 2	6	157981887	158099176	+	TC06001128.hg	ENSG00000078269	ENST00000355585	protein_coding	9.11	7.82	2.45	0.037403	0.220862
MKL1	megakaryoblastic leukemia (translocation) 1	22	40410281	40636685	-	TC22000811.hg	ENSG00000196588	ENST00000355630	protein_coding	8.73	7.45	2.44	3.7e-05	0.0057
BLOC1S5-TXNDC5; EEF1E1-BLOC1S5	BLOC1S5-TXNDC5 readthrough (NMD candidate); EEF1E1-BLOC1S5 readthrough (NMD candidate)	6	7881517	7910814	-	TC06003448.hg	ENSG00000239264	ENST00000379757	protein_coding	12.17	10.89	2.43	0.004498	0.066144
SUSD2	sushi domain containing 2	22	24181259	24189110	+	TC22000146.hg	ENSG00000099994	ENST00000358321	protein_coding	7.33	6.06	2.43	0.000832	0.026395
ITGAV	integrin alpha V	2	186590065	186680901	+	TC02001100.hg	ENSG00000138448	ENST00000261023	protein_coding	15	13.73	2.42	0.045378	0.246343
DGKI	diacylglycerol kinase, iota	7	137381037	137846536	-	TC07001897.hg	ENSG00000157680	ENST00000453654	protein_coding	6.82	5.55	2.41	0.000228	0.013498
GTPBP2	GTP binding protein 2	6	43620490	43627017	-	TC06001754.hg	ENSG00000172432	ENST00000476510	protein_coding	9.13	7.86	2.41	0.026966	0.183524
MYO9B	myosin IXB	19	17075781	17213295	+	TC19000327.hg	ENSG00000099331	ENST00000595618	protein_coding	10.39	9.12	2.41	0.005319	0.072381
RNF41	ring finger protein 41, E3 ubiquitin protein ligase	12	56202175	56221921	-	TC12001598.hg	ENSG00000181852	ENST00000345093	protein_coding	10.45	9.18	2.41	0.004672	0.0674
TOMM40	translocase of outer mitochondrial membrane 40 homolog (yeast)	19	44891220	44903689	+	TC19002165.hg	ENSG00000130204	ENST00000252487	protein_coding	11.12	9.85	2.41	0.00366	0.059144
MRPL17	mitochondrial ribosomal protein L17	11	6680782	6683401	-	TC11001364.hg	ENSG00000158042	ENST00000288937	protein_coding	9.21	7.95	2.4	0.000252	0.014166
MYADM	myeloid-associated differentiation marker	19	53867883	53876437	+	TC19000865.hg	ENSG00000179820	ENST00000391770	protein_coding	13.26	12	2.4	0.003815	0.060383
KIF26B	kinesin family member 26B	1	245511002	245709431	+	TC01005156.hg	ENSG00000162849	ENST00000366518	protein_coding	7.57	6.31	2.39	0.006701	0.082179
LOXL3	lysyl oxidase-like 3	2	74532414	74549663	-	TC02002002.hg	ENSG00000115318	ENST00000470907	protein_coding	7.9	6.64	2.39	0.001809	0.039765
NUS1	NUS1 dehydrodolichyl diphosphate synthase subunit	6	117675502	117710640	+	TC06000932.hg	ENSG00000153989	ENST00000368494	protein_coding	11.85	10.59	2.39	0.000711	0.024427
OGFOD1	2-oxoglutarate and iron-dependent oxygenase domain containing 1	16	56451490	56479100	+	TC16000463.hg	ENSG00000087263	ENST00000566157	protein_coding	12.26	11	2.39	0.000187	0.012282
PCDH10	protocadherin 10	4	133149315	133194700	+	TC04002208.hg	ENSG00000138650	ENST00000264360	protein_coding	7.06	5.8	2.39	0.049956	0.260776
CCDC71L	coiled-coil domain containing 71-like	7	106656765	106660996	-	TC07003105.hg	ENSG00000253276	ENST00000523505	protein_coding	9.87	8.62	2.38	0.001204	0.032107
QPCT	glutaminyl-peptide cyclotransferase	2	37344574	37373322	+	TC02000237.hg	ENSG00000115828	ENST00000338415	protein_coding	7.36	6.11	2.38	0.006409	0.079929
SGPP1	sphingosine-1-phosphate phosphatase 1	14	63684214	63728039	-	TC14001209.hg	ENSG00000126821	ENST00000247225	protein_coding	11.83	10.58	2.38	0.00728	0.086191
CEBPG	CCAAT/enhancer binding protein (C/EBP), gamma	19	33373330	33382686	+	TC19000437.hg	ENSG00000153879	ENST00000284000	protein_coding	8.5	7.26	2.37	0.009549	0.100769
PNMA1	paraneoplastic Ma antigen 1	14	73711783	73714372	-	TC14001296.hg	ENSG00000176903	ENST00000316836	protein_coding	10.72	9.48	2.37	0.002154	0.043939
RNF150	ring finger protein 150	4	140865571	141133462	-	TC04001595.hg	ENSG00000170153	ENST00000306799	protein_coding	7.18	5.93	2.37	0.000583	0.021856
ISLR2	immunoglobulin superfamily containing leucine-rich repeat 2	15	74129374	74136802	+	TC15000677.hg	ENSG00000167178	ENST00000361742	protein_coding	6.14	4.9	2.36	0.008109	0.091491
SDC2	syndecan 2	8	96493351	96611780	+	TC08000590.hg	ENSG00000169439	ENST00000302190	protein_coding	8.96	7.72	2.36	0.045853	0.247826
SH3RF1	SH3 domain containing ring finger 1	4	169094256	169271105	-	TC04001724.hg	ENSG00000154447	ENST00000284637	protein_coding	8.64	7.4	2.36	0.025476	0.177541
VKORC1L1	vitamin K epoxide reductase complex subunit 1 like 1	7	65873267	65959563	+	TC07000403.hg	ENSG00000196715	ENST00000360768	protein_coding	10.94	9.7	2.36	0.000687	0.023952
FARSB	phenylalanyl-tRNA synthetase beta subunit	2	222570536	222656337	-	TC02002813.hg	ENSG00000116120	ENST00000281828	protein_coding	11.51	10.28	2.35	0.001217	0.032312
MYH9	myosin, heavy chain 9, non-muscle	22	36281281	36388018	-	TC22000703.hg	ENSG00000100345	ENST00000216181	protein_coding	14.68	13.45	2.35	0.001315	0.033821
SH3BGRL2	SH3 domain binding glutamate-rich protein like 2	6	79631283	79703659	+	TC06000758.hg	ENSG00000198478	ENST00000369838	protein_coding	9.36	8.12	2.35	0.002195	0.044452
SLC22A3	solute carrier family 22 (organic cation transporter), member 3	6	160348268	160452581	+	TC06001156.hg	ENSG00000146477	ENST00000275300	protein_coding	5.46	4.23	2.35	0.001313	0.033795
ZNF703	zinc finger protein 703	8	37695751	37700021	+	TC08000275.hg	ENSG00000183779	ENST00000331569	protein_coding	8.91	7.67	2.35	0.004753	0.068087
COTL1	coactosin-like F-actin binding protein 1	16	84565594	84618077	-	TC16001314.hg	ENSG00000103187	ENST00000262428	protein_coding	12.38	11.15	2.34	0.023926	0.170754
CTIF; MIR4743	CBP80/20-dependent translation initiation factor; microRNA 4743	18	48539046	48863217	+	TC18000173.hg	ENSG00000134030	ENST00000256413	protein_coding	8.98	7.76	2.34	0.001412	0.035156
FNIP2	folliculin interacting protein 2	4	158769138	158908049	+	TC04002294.hg	ENSG00000052795	ENST00000264433	protein_coding	9.33	8.11	2.34	5.8e-05	0.007073
MB21D2	Mab-21 domain containing 2	3	192796815	192918161	-	TC03002118.hg	ENSG00000180611	ENST00000392452	protein_coding	7.96	6.73	2.34	0.00016	0.011398
POMT2	protein-O-mannosyltransferase 2	14	77274956	77320884	-	TC14001342.hg	ENSG00000009830	ENST00000261534	protein_coding	8.06	6.84	2.34	7.3e-05	0.007956
SFRP4	secreted frizzled-related protein 4	7	37905932	37916915	-	TC07001293.hg	ENSG00000106483	ENST00000436072	protein_coding	6.95	5.72	2.34	0.02259	0.165108
UGDH	UDP-glucose 6-dehydrogenase	4	39498755	39527618	-	TC04001130.hg	ENSG00000109814	ENST00000316423	protein_coding	13.33	12.11	2.34	0.000689	0.02398
C16orf87	chromosome 16 open reading frame 87	16	46802094	46831411	-	TC16001086.hg	ENSG00000155330	ENST00000285697	protein_coding	9.53	8.31	2.33	0.002196	0.044452
DRP2	dystrophin related protein 2	X	101219769	101264497	+	TC0X000476.hg	ENSG00000102385	ENST00000402866	protein_coding	6.78	5.56	2.33	0.000715	0.024427
GCLM	glutamate-cysteine ligase, modifier subunit	1	93885205	93909410	-	TC01002882.hg	ENSG00000023909	ENST00000370238	protein_coding	10.48	9.26	2.33	0.01944	0.150924
PLPPR2	phospholipid phosphatase related 2	19	11355386	11365698	+	TC19000195.hg	ENSG00000105520	ENST00000251473	protein_coding	10.2	8.98	2.33	0.003582	0.058392
AK4	adenylate kinase 4	1	65148203	65232136	+	TC01000728.hg	ENSG00000162433	ENST00000327299	protein_coding	7.75	6.54	2.32	0.01939	0.150677
BHLHE41	basic helix-loop-helix family, member e41	12	26120026	26125127	-	TC12001324.hg	ENSG00000123095	ENST00000242728	protein_coding	7.74	6.52	2.32	0.023986	0.170995
CREB3L1	cAMP responsive element binding protein 3-like 1	11	46277661	46321422	+	TC11000394.hg	ENSG00000157613	ENST00000621158	protein_coding	11.42	10.21	2.32	0.014426	0.128143
FURIN	furin (paired basic amino acid cleaving enzyme)	15	90868592	90883458	+	TC15000870.hg	ENSG00000140564	ENST00000268171	protein_coding	9.23	8.02	2.32	0.002647	0.049641
PXDN	peroxidasin	2	1631887	1744506	-	TC02001512.hg	ENSG00000130508	ENST00000252804	protein_coding	14.53	13.32	2.32	0.001658	0.038111
SRA1	steroid receptor RNA activator 1	5	140550068	140557456	-	TC05003432.hg	ENSG00000213523	ENST00000602775	protein_coding	7.93	6.71	2.32	6.8e-05	0.00763
CDC42SE1	CDC42 small effector 1	1	151050971	151070325	-	TC01003218.hg	ENSG00000197622	ENST00000439374	protein_coding	9.39	8.18	2.31	8.1e-05	0.008366
NARS	asparaginyl-tRNA synthetase	18	57600656	57622173	-	TC18000537.hg	ENSG00000134440	ENST00000256854	protein_coding	14.95	13.74	2.31	0.001249	0.032769
SDC1	syndecan 1	2	20200797	20225112	-	TC02001619.hg	ENSG00000115884	ENST00000254351	protein_coding	8.75	7.54	2.31	1.9e-05	0.004572
DNAJC3	DnaJ (Hsp40) homolog, subfamily C, member 3	13	95677139	95794989	+	TC13001241.hg	ENSG00000102580	ENST00000602402	protein_coding	13.05	11.85	2.3	0.005386	0.07272
MET	MET proto-oncogene, receptor tyrosine kinase	7	116672392	116798386	+	TC07000722.hg	ENSG00000105976	ENST00000397752	protein_coding	9.62	8.42	2.3	0.022875	0.166292
MICALL1	MICAL-like 1	22	37906297	37942822	+	TC22000293.hg	ENSG00000100139	ENST00000215957	protein_coding	7.98	6.78	2.3	0.005518	0.073641
PRICKLE1	prickle homolog 1	12	42456757	42589770	-	TC12001405.hg	ENSG00000139174	ENST00000345127	protein_coding	8.79	7.59	2.3	0.000186	0.01226
SEH1L	SEH1-like nucleoporin	18	12947995	12987536	+	TC18000069.hg	ENSG00000085415	ENST00000262124	protein_coding	11.63	10.43	2.3	0.000782	0.025631
ETV5	ets variant 5	3	186046308	186109112	-	TC03003333.hg	ENSG00000244405	ENST00000306376	protein_coding	8.07	6.88	2.29	0.000972	0.0286
PDHB	pyruvate dehydrogenase (lipoamide) beta	3	58427630	58433852	-	TC03002933.hg	ENSG00000168291	ENST00000302746	protein_coding	12.68	11.48	2.29	2.6e-05	0.005055
CLTCL1	clathrin, heavy chain-like 1	22	19179473	19291685	-	TC22000487.hg	ENSG00000070371	ENST00000621271	protein_coding	7.5	6.31	2.28	0.001533	0.036672
DGAT1	diacylglycerol O-acyltransferase 1	8	144317917	144326674	-	TC08001745.hg	ENSG00000185000	ENST00000531896	protein_coding	8.71	7.52	2.28	0.001734	0.038947
ENAH	enabled homolog (Drosophila)	1	225486835	225653142	-	TC01003889.hg	ENSG00000154380	ENST00000366844	protein_coding	11.9	10.71	2.28	0.007089	0.084787
FBLN5	fibulin 5	14	91869441	91947399	-	TC14001443.hg	ENSG00000140092	ENST00000267620	protein_coding	15.01	13.82	2.28	0.020906	0.157594
ALG3	ALG3, alpha-1,3- mannosyltransferase	3	184242301	184248962	-	TC03003246.hg	ENSG00000214160	ENST00000411922	protein_coding	12.26	11.08	2.27	2.1e-05	0.004599
CORO1C	coronin, actin binding protein, 1C	12	108645109	108731596	-	TC12001939.hg	ENSG00000110880	ENST00000261401	protein_coding	15.3	14.11	2.27	0.004549	0.066482
PGK1	phosphoglycerate kinase 1	X	78104174	78129296	+	TC0X000425.hg	ENSG00000102144	ENST00000373316	protein_coding	13.47	12.29	2.27	0.007199	0.085537
SEC24A	SEC24 homolog A, COPII coat complex component	5	134648789	134727823	+	TC05000665.hg	ENSG00000113615	ENST00000398844	protein_coding	12.11	10.94	2.26	1.9e-05	0.004568
ERCC2	excision repair cross-complementation group 2	19	45349837	45370618	-	TC19001618.hg	ENSG00000104884	ENST00000391945	protein_coding	8.13	6.96	2.25	0.000675	0.023663
GGCX	gamma-glutamyl carboxylase	2	85544723	85561509	-	TC02002043.hg	ENSG00000115486	ENST00000233838	protein_coding	9.07	7.9	2.25	1.9e-05	0.004585
GRPEL2	GrpE-like 2, mitochondrial (E. coli)	5	149345430	149354583	+	TC05000818.hg	ENSG00000164284	ENST00000329271	protein_coding	9.98	8.81	2.25	0.002888	0.052041
MORF4L2	mortality factor 4 like 2	X	103676554	103686709	-	TC0X001242.hg	ENSG00000123562	ENST00000442614	protein_coding	12.7	11.53	2.25	2.1e-05	0.004614
TMEM41B	transmembrane protein 41B	11	9280654	9314567	-	TC11001399.hg	ENSG00000166471	ENST00000299596	protein_coding	10.6	9.43	2.25	0.02092	0.157615
CHIC2	cysteine rich hydrophobic domain 2	4	54009789	54064690	-	TC04001201.hg	ENSG00000109220	ENST00000263921	protein_coding	11.63	10.47	2.24	8.5e-05	0.008555
MSN	moesin	X	65667670	65741931	+	TC0X000353.hg	ENSG00000147065	ENST00000360270	protein_coding	16.33	15.17	2.24	0.000221	0.013334
PLXNA2	plexin A2	1	208022242	208244320	-	TC01006075.hg	ENSG00000076356	ENST00000367033	protein_coding	7.73	6.57	2.24	0.036662	0.218633
SESN2	sestrin 2	1	28259527	28282491	+	TC01000377.hg	ENSG00000130766	ENST00000253063	protein_coding	9.64	8.47	2.24	0.012357	0.117267
SLC9A7	solute carrier family 9, subfamily A (NHE7, cation proton antiporter 7), member 7	X	46605318	46759055	-	TC0X000992.hg	ENSG00000065923	ENST00000328306	protein_coding	10.84	9.68	2.24	0.009025	0.097687
CPEB2	cytoplasmic polyadenylation element binding protein 2	4	15003898	15066626	+	TC04000140.hg	ENSG00000137449	ENST00000507071	protein_coding	9.67	8.52	2.23	0.001712	0.038681
GOLIM4	golgi integral membrane protein 4	3	168008677	168095975	-	TC03001978.hg	ENSG00000173905	ENST00000470487	protein_coding	14.42	13.27	2.23	0.000558	0.021257
PRKAR2A	protein kinase, cAMP-dependent, regulatory, type II, alpha	3	48746579	48847846	-	TC03001389.hg	ENSG00000114302	ENST00000265563	protein_coding	10.33	9.17	2.23	0.000136	0.010602
SMURF2	SMAD specific E3 ubiquitin protein ligase 2	17	64542295	64661897	-	TC17001803.hg	ENSG00000108854	ENST00000582081	protein_coding	14.6	13.44	2.23	0.044447	0.243582
COG6	component of oligomeric golgi complex 6	13	39655627	39791665	+	TC13001031.hg	ENSG00000133103	ENST00000416691	protein_coding	11.45	10.29	2.22	0.022848	0.16622
DPYSL3	dihydropyrimidinase-like 3	5	147390811	147453959	-	TC05001909.hg	ENSG00000113657	ENST00000398514	protein_coding	11.69	10.54	2.22	0.000132	0.010411
EDEM1	ER degradation enhancer, mannosidase alpha-like 1	3	5187673	5219957	+	TC03000017.hg	ENSG00000134109	ENST00000256497	protein_coding	9.78	8.63	2.22	0.000202	0.012756
HSPG2	heparan sulfate proteoglycan 2	1	21822245	21937297	-	TC01002328.hg	ENSG00000142798	ENST00000374695	protein_coding	8.85	7.7	2.22	0.008992	0.097595
SERPINH1	serpin peptidase inhibitor, clade H (heat shock protein 47), member 1, (collagen binding protein 1)	11	75562056	75572783	+	TC11000809.hg	ENSG00000149257	ENST00000533603	protein_coding	10.56	9.41	2.22	0.017192	0.141302
SLC52A2	solute carrier family 52 (riboflavin transporter), member 2	8	144358595	144359899	+	TC08000850.hg	ENSG00000185803	ENST00000533662	protein_coding	9.4	8.25	2.22	5.2e-05	0.006599
TMEM104	transmembrane protein 104	17	74776499	74839752	+	TC17000835.hg	ENSG00000109066	ENST00000417024	protein_coding	9.28	8.13	2.22	0.000165	0.011585
CEP170	centrosomal protein 170kDa	1	243124428	243255050	-	TC01004038.hg	ENSG00000143702	ENST00000366542	protein_coding	11.49	10.35	2.21	0.024167	0.171804
RNF126	ring finger protein 126	19	647526	663194	-	TC19000988.hg	ENSG00000070423	ENST00000605891	protein_coding	9.21	8.07	2.21	0.002904	0.052231
RPS6KA6	ribosomal protein S6 kinase, 90kDa, polypeptide 6	X	84063976	84187907	-	TC0X001186.hg	ENSG00000072133	ENST00000262752	protein_coding	8.89	7.75	2.21	0.038721	0.225268
SH3BGR	SH3 domain binding glutamate-rich protein	21	39445855	39515506	+	TC21000176.hg	ENSG00000185437	ENST00000380637	protein_coding	7.62	6.48	2.21	0.018267	0.146171
CCDC167	coiled-coil domain containing 167	6	37482920	37499922	-	TC06001684.hg	ENSG00000198937	ENST00000373408	protein_coding	8.58	7.44	2.2	0.000466	0.019294
CDK2AP2	cyclin-dependent kinase 2 associated protein 2	11	67506497	67508631	-	TC11001987.hg	ENSG00000167797	ENST00000301488	protein_coding	7.67	6.54	2.2	9.93e-07	0.00116
CNIH2	cornichon family AMPA receptor auxiliary protein 2	11	66278190	66284193	+	TC11000658.hg	ENSG00000174871	ENST00000528852	protein_coding	6.75	5.61	2.2	0.000387	0.01755
NIPA2	non imprinted in Prader-Willi/Angelman syndrome 2	15	22838660	22868384	+	TC15001048.hg	ENSG00000140157	ENST00000337451	protein_coding	9.93	8.8	2.2	0.000213	0.013047
PRRC1	proline-rich coiled-coil 1	5	127517609	127555089	+	TC05000608.hg	ENSG00000164244	ENST00000296666	protein_coding	13.08	11.94	2.2	0.000235	0.013733
TMPO	thymopoietin	12	98515512	98550379	+	TC12000761.hg	ENSG00000120802	ENST00000556029	protein_coding	9.18	8.04	2.2	0.002068	0.043037
UGGT1	UDP-glucose glycoprotein glucosyltransferase 1	2	128091208	128171390	+	TC02003566.hg	ENSG00000136731	ENST00000438277	protein_coding	12.45	11.31	2.2	0.00174	0.038956
YIF1A	Yip1 interacting factor homolog A (S. cerevisiae)	11	66285461	66289007	-	TC11001961.hg	ENSG00000174851	ENST00000431556	protein_coding	8.62	7.48	2.2	6.5e-05	0.007494
ACTR3	ARP3 actin-related protein 3 homolog (yeast)	2	113889960	113962596	+	TC02000735.hg	ENSG00000115091	ENST00000263238	protein_coding	15.58	14.45	2.19	0.000876	0.027294
BMP1	bone morphogenetic protein 1	8	22164736	22212326	+	TC08001833.hg	ENSG00000168487	ENST00000306385	protein_coding	11.62	10.49	2.19	0.003497	0.05773
DNAJC1	DnaJ (Hsp40) homolog, subfamily C, member 1	10	21756537	22003725	-	TC10001097.hg	ENSG00000136770	ENST00000376980	protein_coding	10.34	9.21	2.19	0.000311	0.01577
PPIL1	peptidylprolyl isomerase (cyclophilin)-like 1	6	36854827	36875024	-	TC06001679.hg	ENSG00000137168	ENST00000373699	protein_coding	9.6	8.47	2.19	0.00233	0.046068
YWHAG	tyrosine 3-monooxygenase/tryptophan 5-monooxygenase activation protein, gamma	7	76326794	76359031	-	TC07001540.hg	ENSG00000170027	ENST00000307630	protein_coding	12.79	11.66	2.19	0.00224	0.044987
ANKLE2	ankyrin repeat and LEM domain containing 2	12	132725503	132761888	-	TC12002155.hg	ENSG00000176915	ENST00000357997	protein_coding	10.4	9.28	2.18	0.009412	0.099922
COPE	coatomer protein complex subunit epsilon	19	18899514	18919397	-	TC19002690.hg	ENSG00000105669	ENST00000262812	protein_coding	12.36	11.24	2.18	0.000747	0.024977
COPG1	coatomer protein complex subunit gamma 1	3	129249606	129277773	+	TC03000689.hg	ENSG00000181789	ENST00000314797	protein_coding	13.24	12.11	2.18	0.00029	0.015249
HMGXB3	HMG box domain containing 3	5	150000321	150052823	+	TC05000826.hg	ENSG00000113716	ENST00000503427	protein_coding	8.4	7.28	2.18	0.000653	0.023281
PNP	purine nucleoside phosphorylase	14	20468954	20474571	+	TC14000056.hg	ENSG00000198805	ENST00000553418	protein_coding	7.4	6.28	2.18	0.013908	0.125614
PPP1R12A	protein phosphatase 1, regulatory subunit 12A	12	79773568	79935198	-	TC12001766.hg	ENSG00000058272	ENST00000450142	protein_coding	12.92	11.79	2.18	0.000265	0.014523
TMEM208	transmembrane protein 208	16	67227103	67229225	+	TC16000535.hg	ENSG00000168701	ENST00000567193	protein_coding	9.21	8.09	2.18	0.000265	0.014523
UGGT2	UDP-glucose glycoprotein glucosyltransferase 2	13	95801580	96053383	-	TC13000807.hg	ENSG00000102595	ENST00000376747	protein_coding	10.29	9.16	2.18	0.001528	0.036603
CDR2	cerebellar degeneration related protein 2	16	22345936	22374617	-	TC16000948.hg	ENSG00000140743	ENST00000268383	protein_coding	12.09	10.97	2.17	0.00129	0.033384
CNST	consortin, connexin sorting protein	1	246566446	246668584	+	TC01005158.hg	ENSG00000162852	ENST00000366513	protein_coding	9.98	8.86	2.17	0.004131	0.063146
PMM2	phosphomannomutase 2	16	8797817	8849331	+	TC16000149.hg	ENSG00000140650	ENST00000268261	protein_coding	9.97	8.86	2.17	0.000847	0.026715
PPP1R13L	protein phosphatase 1, regulatory subunit 13 like	19	45379634	45405038	-	TC19001619.hg	ENSG00000104881	ENST00000360957	protein_coding	7.18	6.06	2.17	0.000148	0.011014
PSMD2	proteasome 26S subunit, non-ATPase 2	3	184298709	184309054	+	TC03000999.hg	ENSG00000175166	ENST00000310118	protein_coding	12.26	11.14	2.17	0.001558	0.036921
TMEM106A	transmembrane protein 106A	17	43211875	43220041	+	TC17000549.hg	ENSG00000184988	ENST00000612339	protein_coding	7.66	6.54	2.17	0.001746	0.039025
TTC13	tetratricopeptide repeat domain 13	1	230906243	230978838	-	TC01003961.hg	ENSG00000143643	ENST00000366661	protein_coding	7.86	6.74	2.17	0.000434	0.018671
WDR18	WD repeat domain 18	19	984271	994570	+	TC19000024.hg	ENSG00000065268	ENST00000585809	protein_coding	8.98	7.87	2.17	0.041245	0.233619
AJUBA	ajuba LIM protein	14	22971174	22982642	-	TC14000943.hg	ENSG00000129474	ENST00000262713	protein_coding	9.43	8.32	2.16	0.00159	0.03724
C2CD3	C2 calcium-dependent domain containing 3	11	74012714	74171019	-	TC11003248.hg	ENSG00000168014	ENST00000334126	protein_coding	10.59	9.48	2.16	0.018481	0.147079
PRELID3B	PRELI domain containing 3B	20	59033145	59042909	-	TC20001754.hg	ENSG00000101166	ENST00000355937	protein_coding	11.02	9.91	2.16	9.7e-05	0.009112
SEC61G	Sec61 translocon gamma subunit	7	54754792	54759198	-	TC07001395.hg	ENSG00000132432	ENST00000460484	protein_coding	8.87	7.75	2.16	0.000133	0.010431
TNC	tenascin C	9	115021157	115091018	-	TC09002760.hg	ENSG00000041982	ENST00000542877	protein_coding	7.09	5.98	2.16	0.021458	0.160118
WDR41	WD repeat domain 41	5	77430933	77492596	-	TC05001507.hg	ENSG00000164253	ENST00000296679	protein_coding	11.37	10.26	2.16	0.002554	0.048634
CDR2L	cerebellar degeneration-related protein 2-like	17	74987632	75005800	+	TC17000838.hg	ENSG00000109089	ENST00000337231	protein_coding	8.61	7.5	2.15	0.003234	0.055336
PSMD8	proteasome 26S subunit, non-ATPase 8	19	38374536	38383824	+	TC19000527.hg	ENSG00000099341	ENST00000215071	protein_coding	12.08	10.98	2.15	0.001914	0.041066
SNX25	sorting nexin 25	4	185204237	185363971	+	TC04000903.hg	ENSG00000109762	ENST00000504273	protein_coding	8.82	7.72	2.15	0.00036	0.01701
TRIO	trio Rho guanine nucleotide exchange factor	5	14143702	14510204	+	TC05002283.hg	ENSG00000038382	ENST00000344204	protein_coding	12.63	11.52	2.15	0.000128	0.010315
LRRC8A	leucine rich repeat containing 8 family, member A	9	128882112	128918039	+	TC09000704.hg	ENSG00000136802	ENST00000372600	protein_coding	8.55	7.45	2.14	0.002046	0.042876
TRIB1	tribbles pseudokinase 1	8	125430321	125438405	+	TC08000733.hg	ENSG00000173334	ENST00000311922	protein_coding	7.72	6.63	2.14	0.039167	0.226813
KCTD5	potassium channel tetramerization domain containing 5	16	2682475	2709030	+	TC16000082.hg	ENSG00000167977	ENST00000301738	protein_coding	10.73	9.64	2.13	0.002713	0.050171
KLHL28	kelch-like family member 28	14	44928813	44961132	-	TC14001079.hg	ENSG00000179454	ENST00000355081	protein_coding	9.44	8.35	2.13	4.6e-05	0.006271
PEA15	phosphoprotein enriched in astrocytes 15	1	160205337	160215376	+	TC01001364.hg	ENSG00000162734	ENST00000360472	protein_coding	15.36	14.27	2.13	0.032792	0.204999
WDFY2	WD repeat and FYVE domain containing 2	13	51584508	51767707	+	TC13000217.hg	ENSG00000139668	ENST00000298125	protein_coding	8.22	7.13	2.13	0.005693	0.074801
IPO7	importin 7	11	9384622	9448126	+	TC11000170.hg	ENSG00000205339	ENST00000379719	protein_coding	13.8	12.71	2.12	0.006506	0.080644
LMAN1	lectin, mannose-binding, 1	18	59327823	59359962	-	TC18000547.hg	ENSG00000074695	ENST00000251047	protein_coding	16.22	15.14	2.12	0.000199	0.012692
MAPK6	mitogen-activated protein kinase 6	15	52019201	52067372	+	TC15000417.hg	ENSG00000069956	ENST00000261845	protein_coding	10.98	9.89	2.12	0.008418	0.093554
PDGFRB	platelet-derived growth factor receptor, beta polypeptide	5	150113837	150155860	-	TC05003303.hg	ENSG00000113721	ENST00000261799	protein_coding	11.88	10.8	2.12	0.014432	0.128184
PDIA5	protein disulfide isomerase family A, member 5	3	123067062	123162104	+	TC03003363.hg	ENSG00000065485	ENST00000489923	protein_coding	9.66	8.58	2.12	1.8e-05	0.004553
SGCG	sarcoglycan gamma	13	23180952	23325165	+	TC13000045.hg	ENSG00000102683	ENST00000218867	protein_coding	5.88	4.8	2.12	0.0066	0.081388
SPCS2	signal peptidase complex subunit 2	11	74949247	74979031	+	TC11002784.hg	ENSG00000118363	ENST00000263672	protein_coding	10.42	9.33	2.12	2.2e-05	0.004682
EPHA2	EPH receptor A2	1	16124337	16156087	-	TC01002258.hg	ENSG00000142627	ENST00000358432	protein_coding	7.98	6.91	2.11	0.027088	0.183868
LTBP1	latent transforming growth factor beta binding protein 1	2	32946972	33399359	+	TC02000219.hg	ENSG00000049323	ENST00000404816	protein_coding	15.19	14.11	2.11	0.042767	0.238427
RAB3B	RAB3B, member RAS oncogene family	1	51907956	51990764	-	TC01002654.hg	ENSG00000169213	ENST00000371655	protein_coding	12.68	11.6	2.11	0.013939	0.125763
RABGGTB; SNORD45B; SNORD45A; SNORD45C	Rab geranylgeranyltransferase, beta subunit; small nucleolar RNA, C/D box 45B; small nucleolar RNA, C/D box 45A; small nucleolar RNA, C/D box 45C	1	75786197	75794833	+	TC01000777.hg	ENSG00000137955	ENST00000496055	protein_coding	9	7.92	2.11	0.009123	0.098099
WNT5B	wingless-type MMTV integration site family, member 5B	12	1617056	1647211	+	TC12000017.hg	ENSG00000111186	ENST00000310594	protein_coding	7.59	6.51	2.11	0.006055	0.077467
ACSL1	acyl-CoA synthetase long-chain family member 1	4	184755595	184826119	-	TC04001809.hg	ENSG00000151726	ENST00000454703	protein_coding	8.75	7.68	2.1	0.002474	0.04775
CSRNP1	cysteine-serine-rich nuclear protein 1	3	39141855	39153575	-	TC03001302.hg	ENSG00000144655	ENST00000273153	protein_coding	6.55	5.48	2.1	0.00179	0.039484
DNAJC10	DnaJ (Hsp40) homolog, subfamily C, member 10	2	182716272	182794464	+	TC02001089.hg	ENSG00000077232	ENST00000264065	protein_coding	13.14	12.07	2.1	8.8e-05	0.00867
FMNL3	formin like 3	12	49636499	49707414	-	TC12001481.hg	ENSG00000161791	ENST00000335154	protein_coding	8.34	7.27	2.1	0.00806	0.091088
FSTL1; MIR198	follistatin like 1; microRNA 198	3	120392293	120451253	-	TC03001691.hg	ENSG00000163430	ENST00000295633	protein_coding	16.02	14.95	2.1	0.020529	0.156004
PDLIM4	PDZ and LIM domain 4	5	132257671	132273454	+	TC05000632.hg	ENSG00000131435	ENST00000253754	protein_coding	6.02	4.95	2.1	0.000253	0.014202
PTPDC1	protein tyrosine phosphatase domain containing 1	9	94030794	94109856	+	TC09000455.hg	ENSG00000158079	ENST00000375360	protein_coding	6.78	5.72	2.1	0.005401	0.07272
RPN1	ribophorin I	3	128619970	128650849	-	TC03001757.hg	ENSG00000163902	ENST00000296255	protein_coding	13.46	12.39	2.1	2.1e-05	0.004631
SLC25A13	solute carrier family 25 (aspartate/glutamate carrier), member 13	7	96120220	96322093	-	TC07001619.hg	ENSG00000004864	ENST00000265631	protein_coding	8.53	7.46	2.1	0.000216	0.013156
ABHD2	abhydrolase domain containing 2	15	89088150	89202360	+	TC15000844.hg	ENSG00000140526	ENST00000352732	protein_coding	10.45	9.39	2.09	0.040198	0.230469
SDE2	SDE2 telomere maintenance homolog (S. pombe)	1	225982702	225999331	-	TC01003896.hg	ENSG00000143751	ENST00000272091	protein_coding	8.93	7.87	2.09	0.001845	0.040285
ATRNL1	attractin-like 1	10	115093625	115948992	+	TC10000839.hg	ENSG00000107518	ENST00000355044	protein_coding	5.8	4.75	2.08	0.006924	0.083655
CERS5	ceramide synthase 5	12	50129799	50144136	-	TC12001490.hg	ENSG00000139624	ENST00000551005	protein_coding	9.49	8.44	2.08	0.000812	0.026062
ITPRIP	inositol 1,4,5-trisphosphate receptor interacting protein	10	104312131	104338404	-	TC10001641.hg	ENSG00000148841	ENST00000337478	protein_coding	7.96	6.91	2.08	0.000725	0.02458
NIFK	nucleolar protein interacting with the FHA domain of MKI67	2	121726945	121736923	-	TC02002267.hg	ENSG00000155438	ENST00000285814	protein_coding	11.33	10.27	2.08	0.005568	0.07397
EIF6	eukaryotic translation initiation factor 6	20	35278911	35284523	-	TC20001554.hg	ENSG00000242372	ENST00000440766	protein_coding	12.81	11.76	2.07	0.000666	0.023494
PELO; ITGA1	pelota homolog (Drosophila); integrin alpha 1	5	52787940	52804046	+	TC05003438.hg	ENSG00000152684	ENST00000274311	protein_coding	9.66	8.62	2.07	0.000223	0.013348
SHQ1	SHQ1, H/ACA ribonucleoprotein assembly factor	3	72749279	72848480	-	TC03001557.hg	ENSG00000144736	ENST00000325599	protein_coding	8.8	7.75	2.07	0.000267	0.014561
SMIM13	small integral membrane protein 13	6	11094033	11138733	+	TC06000078.hg	ENSG00000224531	ENST00000416247	protein_coding	8.96	7.91	2.07	0.000126	0.010235
UBE2S	ubiquitin-conjugating enzyme E2S	19	55399745	55407777	-	TC17001166.hg	ENSG00000108106	ENST00000264552	protein_coding	8.4	7.35	2.07	0.002885	0.052
HSPA9	heat shock 70kDa protein 9 (mortalin)	5	138554882	138575444	-	TC05001832.hg	ENSG00000113013	ENST00000297185	protein_coding	14.18	13.13	2.06	0.008297	0.092989
MYO19	myosin XIX	CHR_HSCHR17_7_CTG4	36496005	36535360	-	TC17002597.hg	ENSG00000278372	ENST00000618519	protein_coding	8.09	7.04	2.06	0.000376	0.017314
POLR3D	polymerase (RNA) III (DNA directed) polypeptide D, 44kDa	8	22245104	22251167	+	TC08000168.hg	ENSG00000168495	ENST00000306433	protein_coding	9.11	8.06	2.06	0.000227	0.013478
RYBP	RING1 and YY1 binding protein	3	72371825	72446621	-	TC03001554.hg	ENSG00000163602	ENST00000477973	protein_coding	10.34	9.29	2.06	0.001369	0.034555
CARS	cysteinyl-tRNA synthetase	11	3000922	3057437	-	TC11003010.hg	ENSG00000110619	ENST00000380525	protein_coding	11.27	10.23	2.05	0.023096	0.167108
MTCH1	mitochondrial carrier 1	6	36968141	36986298	-	TC06001680.hg	ENSG00000137409	ENST00000373616	protein_coding	12.42	11.39	2.05	0.005728	0.074886
NME1-NME2	NME1-NME2 readthrough	17	51153590	51171744	+	TC17002276.hg	ENSG00000011052	ENST00000393193	protein_coding	14.75	13.71	2.05	0.00011	0.009632
RIOK1	RIO kinase 1	6	7389496	7418037	+	TC06000058.hg	ENSG00000124784	ENST00000379834	protein_coding	9.7	8.66	2.05	0.005506	0.073561
TMEM57	transmembrane protein 57	1	25430920	25500209	+	TC01004251.hg	ENSG00000204178	ENST00000374343	protein_coding	10.5	9.47	2.05	0.012233	0.116597
ZNF281	zinc finger protein 281	1	200404940	200410056	-	TC01003678.hg	ENSG00000162702	ENST00000294740	protein_coding	11.41	10.38	2.05	0.00338	0.056697
BLZF1	basic leucine zipper nuclear factor 1	1	169367970	169388305	+	TC01001475.hg	ENSG00000117475	ENST00000367808	protein_coding	11.29	10.27	2.04	0.002988	0.053052
CLIC4	chloride intracellular channel 4	1	24745357	24844324	+	TC01000314.hg	ENSG00000169504	ENST00000374379	protein_coding	17.01	15.99	2.04	0.007994	0.090664
CLINT1	clathrin interactor 1	5	157785743	157859145	-	TC05001989.hg	ENSG00000113282	ENST00000523094	protein_coding	12.7	11.67	2.04	5e-06	0.002848
EIF5	eukaryotic translation initiation factor 5	14	103334002	103345025	+	TC14000797.hg	ENSG00000100664	ENST00000216554	protein_coding	12.92	11.89	2.04	0.003089	0.053957
GK5	glycerol kinase 5 (putative)	3	142157527	142225607	-	TC03003122.hg	ENSG00000175066	ENST00000392993	protein_coding	9.2	8.18	2.04	0.001493	0.036231
MATN3	matrilin 3	2	19992111	20012694	-	TC02001615.hg	ENSG00000132031	ENST00000407540	protein_coding	6.7	5.67	2.04	0.014581	0.128822
NUCB2	nucleobindin 2	11	17208153	17295424	+	TC11002576.hg	ENSG00000070081	ENST00000528644	protein_coding	14.56	13.53	2.04	0.003553	0.058194
PKNOX2	PBX/knotted 1 homeobox 2	11	125164687	125431501	+	TC11001153.hg	ENSG00000165495	ENST00000530517	protein_coding	6.32	5.29	2.04	0.000147	0.010953
STRAP	serine/threonine kinase receptor associated protein	12	15882391	15903442	+	TC12000205.hg	ENSG00000023734	ENST00000541731	protein_coding	13.1	12.08	2.04	9e-06	0.003509
TAX1BP3	Tax1 (human T-cell leukemia virus type I) binding protein 3	17	3662902	3668682	-	TC17002884.hg	ENSG00000213977	ENST00000225525	protein_coding	10.06	9.03	2.04	0.000139	0.010711
C18orf25	chromosome 18 open reading frame 25	18	46174027	46266991	+	TC18000167.hg	ENSG00000152242	ENST00000615052	protein_coding	9.03	8.01	2.03	0.002932	0.052481
CPEB4	cytoplasmic polyadenylation element binding protein 4	5	173888280	173961976	+	TC05000967.hg	ENSG00000113742	ENST00000265085	protein_coding	8.49	7.47	2.03	0.00036	0.01701
EXTL1	exostosin-like glycosyltransferase 1	1	26021780	26036464	+	TC01000332.hg	ENSG00000158008	ENST00000374280	protein_coding	5.84	4.82	2.03	0.010925	0.109471
NF2	neurofibromin 2 (merlin)	22	29603558	29698598	+	TC22000199.hg	ENSG00000186575	ENST00000338641	protein_coding	10.96	9.94	2.03	0.02662	0.182167
TGFB1I1	transforming growth factor beta 1 induced transcript 1	16	31472030	31477600	+	TC16000378.hg	ENSG00000140682	ENST00000567066	protein_coding	14.22	13.2	2.03	0.000853	0.026778
ADAMTS4	ADAM metallopeptidase with thrombospondin type 1 motif 4	1	161184308	161199056	-	TC01003421.hg	ENSG00000158859	ENST00000367996	protein_coding	6.42	5.41	2.02	0.00634	0.079424
ATP10D	ATPase, class V, type 10D	4	47485288	47593486	+	TC04000274.hg	ENSG00000145246	ENST00000273859	protein_coding	10.3	9.29	2.02	1.9e-05	0.004568
ATP5G1	ATP synthase, H+ transporting, mitochondrial Fo complex subunit C1 (subunit 9)	17	48892765	48895871	+	TC17002260.hg	ENSG00000159199	ENST00000355938	protein_coding	9.82	8.8	2.02	0.000798	0.025933
EMC7	ER membrane protein complex subunit 7	15	34084017	34101948	-	TC15001190.hg	ENSG00000134153	ENST00000256545	protein_coding	12.83	11.82	2.02	7e-06	0.00325
MED14	mediator complex subunit 14	X	40648306	40735531	-	TC0X000966.hg	ENSG00000180182	ENST00000324817	protein_coding	11.02	10.01	2.02	0.000201	0.012731
PTPN14	protein tyrosine phosphatase, non-receptor type 14	1	214348696	214551223	-	TC01006108.hg	ENSG00000152104	ENST00000366956	protein_coding	10.77	9.76	2.02	0.010799	0.108662
SCYL1	SCY1-like, kinase-like 1	11	65525077	65538704	+	TC11000632.hg	ENSG00000142186	ENST00000270176	protein_coding	11	9.99	2.02	3.2e-05	0.005311
SORCS2	sortilin-related VPS10 domain containing receptor 2	4	7192538	7742827	+	TC04001886.hg	ENSG00000184985	ENST00000507866	protein_coding	5.69	4.68	2.02	5e-06	0.002649
SPRYD7	SPRY domain containing 7	13	49912706	49936340	-	TC13001497.hg	ENSG00000123178	ENST00000361840	protein_coding	9.45	8.43	2.02	0.005438	0.072933
TMEM241	transmembrane protein 241	18	23197755	23437932	-	TC18000412.hg	ENSG00000134490	ENST00000581444	protein_coding	9.03	8.01	2.02	0.002928	0.052448
BTN2A1	butyrophilin, subfamily 2, member A1	6	26457922	26469602	+	TC06000189.hg	ENSG00000112763	ENST00000377600	protein_coding	8.5	7.49	2.01	0.001103	0.03054
DDX49	DEAD (Asp-Glu-Ala-Asp) box polypeptide 49	19	18919675	18928627	+	TC19002026.hg	ENSG00000105671	ENST00000247003	protein_coding	9.05	8.04	2.01	0.003879	0.060951
DERL1	derlin 1	8	123013164	123042423	-	TC08001575.hg	ENSG00000136986	ENST00000259512	protein_coding	11.35	10.34	2.01	0.002904	0.052231
DNAJB5	DnaJ (Hsp40) homolog, subfamily B, member 5	9	34989641	34998431	+	TC09000178.hg	ENSG00000137094	ENST00000453597	protein_coding	7.78	6.77	2.01	4.2e-05	0.005965
HAT1	histone acetyltransferase 1	2	171922448	171983682	+	TC02003690.hg	ENSG00000128708	ENST00000412731	protein_coding	13.26	12.25	2.01	0.003083	0.053935
HSP90B1; MIR3652	heat shock protein 90kDa beta (Grp94), member 1; microRNA 3652	12	103930438	103947927	+	TC12000803.hg	ENSG00000166598	ENST00000548462	protein_coding	17.53	16.52	2.01	0.000657	0.023367
MOGS	mannosyl-oligosaccharide glucosidase	2	74461057	74465410	-	TC02001997.hg	ENSG00000115275	ENST00000233616	protein_coding	8.65	7.64	2.01	9.1e-05	0.008864
MYO1E	myosin IE	15	59132434	59372900	-	TC15002559.hg	ENSG00000157483	ENST00000288235	protein_coding	11.07	10.07	2.01	0.005875	0.075958
SLC30A7	solute carrier family 30 (zinc transporter), member 7	1	100896076	100981753	+	TC01000905.hg	ENSG00000162695	ENST00000370112	protein_coding	12	11	2.01	0.000387	0.01755
SPOCD1	SPOC domain containing 1	1	31790424	31816051	-	TC01002459.hg	ENSG00000134668	ENST00000360482	protein_coding	7.32	6.32	2.01	0.002034	0.042764
STK39	serine threonine kinase 39	2	167954020	168248141	-	TC02002504.hg	ENSG00000198648	ENST00000355999	protein_coding	10.57	9.56	2.01	0.000889	0.027495
STT3A	STT3A, subunit of the oligosaccharyltransferase complex (catalytic)	11	125592795	125623091	+	TC11003469.hg	ENSG00000134910	ENST00000392708	protein_coding	15.27	14.26	2.01	0.000457	0.019143
ZNF460	zinc finger protein 460	19	57280051	57292534	+	TC19000937.hg	ENSG00000197714	ENST00000537645	protein_coding	10.2	9.19	2.01	0.00527	0.071964
CKAP4	cytoskeleton-associated protein 4	12	106237877	106247988	-	TC12003062.hg	ENSG00000136026	ENST00000378026	protein_coding	9.51	8.51	2	0.009805	0.10239
NPW	neuropeptide W	16	2009926	2020592	+	TC16001383.hg	ENSG00000183971	ENST00000567649	protein_coding	6.31	5.31	2	0.000119	0.00999
RIC1	RIC1 homolog, RAB6A GEF complex partner 1	9	5629025	5769674	+	TC09000040.hg	ENSG00000107036	ENST00000251879	protein_coding	9.97	8.97	2	6.2e-05	0.007335
SRSF3	serine/arginine-rich splicing factor 3	6	36594368	36605600	+	TC06000530.hg	ENSG00000112081	ENST00000373715	protein_coding	11.47	10.47	2	0.029072	0.191603
TMX2; TMX2-CTNND1	thioredoxin-related transmembrane protein 2; TMX2-CTNND1 readthrough (NMD candidate)	11	57753243	57819546	+	TC11002681.hg	ENSG00000198561	ENST00000524630	protein_coding	14.12	13.12	2	0.000614	0.022521
ASAP3	ArfGAP with SH3 domain, ankyrin repeat and PH domain 3	1	23428563	23484178	-	TC01002343.hg	ENSG00000088280	ENST00000336689	protein_coding	6.35	7.35	-2	0.000294	0.015343
BCAS3	breast carcinoma amplified sequence 3	17	60677852	61392831	+	TC17000740.hg	ENSG00000141376	ENST00000589222	protein_coding	8.36	9.35	-2	0.007725	0.088882
EGFL8; PPT2-EGFL8	EGF-like-domain, multiple 8; PPT2-EGFL8 readthrough (NMD candidate)	6	32153845	32168281	+	TC06002723.hg	ENSG00000258388	ENST00000428388	protein_coding	6.84	7.84	-2	0.001086	0.03032
GLTSCR2; SNORD23	glioma tumor suppressor candidate region gene 2; small nucleolar RNA, C/D box 23	19	47745522	47757058	+	TC19000682.hg	ENSG00000105373	ENST00000246802	protein_coding	9.01	10.01	-2	0.00011	0.009632
PKN2	protein kinase N2	1	88684222	88836255	+	TC01000831.hg	ENSG00000065243	ENST00000370521	protein_coding	10.16	11.16	-2	1e-05	0.003584
PLEKHG1	pleckstrin homology domain containing, family G (with RhoGef domain) member 1	6	150721088	150843665	+	TC06001094.hg	ENSG00000120278	ENST00000358517	protein_coding	5.12	6.11	-2	0.037994	0.222575
RCBTB1	regulator of chromosome condensation (RCC1) and BTB (POZ) domain containing protein 1	13	49531946	49585583	-	TC13000661.hg	ENSG00000136144	ENST00000378302	protein_coding	7.76	8.76	-2	9e-06	0.003518
RNF130	ring finger protein 130	5	179955067	180072118	-	TC05002142.hg	ENSG00000113269	ENST00000521389	protein_coding	9.04	10.05	-2	0.001398	0.035058
SCN1B	sodium channel, voltage gated, type I beta subunit	19	35030466	35040449	+	TC19000455.hg	ENSG00000105711	ENST00000262631	protein_coding	6.37	7.37	-2	0.005054	0.070339
STS	steroid sulfatase (microsomal), isozyme S	X	7219456	7354810	+	TC0X000025.hg	ENSG00000101846	ENST00000217961	protein_coding	7.41	8.41	-2	0.044123	0.242713
ACADSB	acyl-CoA dehydrogenase, short/branched chain	10	123008979	123054119	+	TC10000896.hg	ENSG00000196177	ENST00000368869	protein_coding	7.42	8.42	-2.01	0.0001	0.009193
ATP6V1A	ATPase, H+ transporting, lysosomal 70kDa, V1 subunit A	3	113747019	113812056	+	TC03000583.hg	ENSG00000114573	ENST00000273398	protein_coding	9.81	10.82	-2.01	0.004571	0.066629
CAV1	caveolin 1	7	116524785	116561176	+	TC07003339.hg	ENSG00000105974	ENST00000341049	protein_coding	10.64	11.65	-2.01	0.016687	0.13892
FMO4	flavin containing monooxygenase 4	1	171314234	171342084	+	TC01001490.hg	ENSG00000076258	ENST00000367749	protein_coding	5.76	6.76	-2.01	0.006915	0.083578
FUZ	fuzzy planar cell polarity protein	19	49806869	49813190	-	TC19002546.hg	ENSG00000010361	ENST00000525130	protein_coding	7.85	8.86	-2.01	0.000369	0.017213
GINM1	glycoprotein integral membrane 1	6	149566294	149591748	+	TC06001082.hg	ENSG00000055211	ENST00000367419	protein_coding	10.29	11.29	-2.01	0.00157	0.037015
GLI3	GLI family zinc finger 3	7	41960950	42237013	-	TC07001319.hg	ENSG00000106571	ENST00000395925	protein_coding	7.42	8.43	-2.01	0.003456	0.05729
LY96	lymphocyte antigen 96	8	73991352	74029087	+	TC08000487.hg	ENSG00000154589	ENST00000284818	protein_coding	7.7	8.71	-2.01	0.000669	0.023554
OXA1L	oxidase (cytochrome c) assembly 1-like	14	22767282	22771761	+	TC14000131.hg	ENSG00000155463	ENST00000481218	protein_coding	11.36	12.37	-2.01	8.1e-05	0.008361
VAMP5	vesicle associated membrane protein 5	2	85584408	85593412	+	TC02000513.hg	ENSG00000168899	ENST00000306384	protein_coding	7.36	8.37	-2.01	0.001094	0.03041
VPS13B	vacuolar protein sorting 13 homolog B (yeast)	8	99013266	99877580	+	TC08000608.hg	ENSG00000132549	ENST00000357162	protein_coding	8.68	9.69	-2.01	0.000124	0.010187
ADAMTS15	ADAM metallopeptidase with thrombospondin type 1 motif 15	11	130448974	130476641	+	TC11001197.hg	ENSG00000166106	ENST00000299164	protein_coding	5.4	6.41	-2.02	0.012284	0.116835
ARID5B	AT rich interactive domain 5B (MRF1-like)	10	61901300	62096944	+	TC10000377.hg	ENSG00000150347	ENST00000279873	protein_coding	12.02	13.03	-2.02	0.001444	0.035545
MCCC1	methylcrotonoyl-CoA carboxylase 1	3	183015218	183099587	-	TC03002053.hg	ENSG00000078070	ENST00000265594	protein_coding	7.03	8.04	-2.02	6e-06	0.002971
NID1	nidogen 1	1	235975830	236065109	-	TC01004003.hg	ENSG00000116962	ENST00000366595	protein_coding	9.61	10.62	-2.02	0.024829	0.174706
SMARCA1	SWI/SNF related, matrix associated, actin dependent regulator of chromatin, subfamily a, member 1	X	129446846	129523405	-	TC0X002226.hg	ENSG00000102038	ENST00000371121	protein_coding	12.53	13.54	-2.02	7.1e-05	0.007888
ANKRD36C	ankyrin repeat domain 36C	2	95851166	95991793	-	TC02002098.hg	ENSG00000174501	ENST00000456556	protein_coding	9.08	10.1	-2.03	0.000748	0.024988
FARP1	FERM, ARH/RhoGEF and pleckstrin domain protein 1	13	98143098	98449771	+	TC13000344.hg	ENSG00000152767	ENST00000627049	protein_coding	10.73	11.75	-2.03	0.00432	0.064737
FCHO2	FCH domain only 2	5	72955981	73090522	+	TC05000343.hg	ENSG00000157107	ENST00000430046	protein_coding	9.21	10.23	-2.03	2.9e-05	0.005194
IGF2R	insulin-like growth factor 2 receptor	6	159969099	160111504	+	TC06001152.hg	ENSG00000197081	ENST00000356956	protein_coding	9.64	10.67	-2.03	0.002409	0.047077
IRS1	insulin receptor substrate 1	2	226731317	226799759	-	TC02002830.hg	ENSG00000169047	ENST00000305123	protein_coding	7.77	8.79	-2.03	0.018814	0.148459
LAMA3	laminin, alpha 3	18	23689443	23955066	+	TC18000103.hg	ENSG00000053747	ENST00000313654	protein_coding	5.51	6.53	-2.03	0.00697	0.083906
TRERF1	transcriptional regulating factor 1	6	42225225	42452045	-	TC06001732.hg	ENSG00000124496	ENST00000372922	protein_coding	6.82	7.84	-2.03	0.000308	0.015715
CD9	CD9 molecule	12	6199875	6235305	+	TC12000076.hg	ENSG00000010278	ENST00000536586	protein_coding	11.4	12.43	-2.04	0.042959	0.239064
CDC42EP4	CDC42 effector protein (Rho GTPase binding) 4	17	73283624	73312175	-	TC17001849.hg	ENSG00000179604	ENST00000335793	protein_coding	5.77	6.8	-2.04	0.000322	0.015997
HLA-DMA	major histocompatibility complex, class II, DM alpha	6	32948613	32953108	-	TC06004128.hg	ENSG00000204257	ENST00000477541	protein_coding	6.41	7.44	-2.04	0.012862	0.119979
SNX29	sorting nexin 29	16	11976738	12574289	+	TC16000167.hg	ENSG00000048471	ENST00000566228	protein_coding	7.74	8.77	-2.04	0.005584	0.074063
TMEM158	transmembrane protein 158 (gene/pseudogene)	3	45224466	45226278	-	TC03001346.hg	ENSG00000249992	ENST00000503771	protein_coding	7.6	8.63	-2.04	0.035206	0.213505
XPR1	xenotropic and polytropic retrovirus receptor 1	1	180632004	180890251	+	TC01001563.hg	ENSG00000143324	ENST00000367590	protein_coding	9.84	10.87	-2.04	0.007185	0.085426
ABCC9	ATP binding cassette subfamily C member 9	12	21797401	21936674	-	TC12001300.hg	ENSG00000069431	ENST00000261200	protein_coding	5.82	6.86	-2.05	0.025188	0.176383
FAM65C	family with sequence similarity 65, member C	20	50586108	50691528	-	TC20000937.hg	ENSG00000042062	ENST00000327979	protein_coding	5.33	6.37	-2.05	0.033362	0.207144
NDRG3	NDRG family member 3	20	36651766	36746053	-	TC20001565.hg	ENSG00000101079	ENST00000373803	protein_coding	11.47	12.5	-2.05	0.003254	0.055491
ZFYVE21	zinc finger, FYVE domain containing 21	14	103715730	103733668	+	TC14000807.hg	ENSG00000100711	ENST00000216602	protein_coding	9.15	10.19	-2.05	0.001595	0.037291
ARRB1	arrestin, beta 1	11	75264182	75351705	-	TC11002092.hg	ENSG00000137486	ENST00000420843	protein_coding	6.18	7.23	-2.06	0.005468	0.073217
ATRX	alpha thalassemia/mental retardation syndrome X-linked	X	77504878	77786269	-	TC0X002137.hg	ENSG00000085224	ENST00000373344	protein_coding	10.49	11.54	-2.06	0.002353	0.046357
DOCK1	dedicator of cytokinesis 1	10	126905409	127452517	+	TC10000918.hg	ENSG00000150760	ENST00000280333	protein_coding	10	11.05	-2.06	0.000285	0.015106
LRCH3	leucine-rich repeats and calponin homology (CH) domain containing 3	3	197791235	197888436	+	TC03002770.hg	ENSG00000186001	ENST00000438796	protein_coding	8.3	9.34	-2.06	4e-06	0.002553
LYST	lysosomal trafficking regulator	1	235661041	235866920	-	TC01003996.hg	ENSG00000143669	ENST00000389793	protein_coding	6.6	7.64	-2.06	0.000805	0.026062
NCKAP5	NCK-associated protein 5	2	132671799	133568460	-	TC02002365.hg	ENSG00000176771	ENST00000409261	protein_coding	5.19	6.23	-2.06	0.011061	0.110358
PLEKHM2	pleckstrin homology domain containing, family M (with RUN domain) member 2	1	15684332	15734769	+	TC01000194.hg	ENSG00000116786	ENST00000375799	protein_coding	9.14	10.18	-2.06	0.005162	0.071216
ALDH3B1	aldehyde dehydrogenase 3 family, member B1	11	68010327	68029282	+	TC11000702.hg	ENSG00000006534	ENST00000615368	protein_coding	7.84	8.89	-2.07	3.7e-05	0.0057
FXR1	fragile X mental retardation, autosomal homolog 1	3	180868156	180948783	+	TC03002679.hg	ENSG00000114416	ENST00000484790	protein_coding	12.03	13.08	-2.07	4e-06	0.002392
GAB1	GRB2-associated binding protein 1	4	143336762	143474568	+	TC04000699.hg	ENSG00000109458	ENST00000262995	protein_coding	7.18	8.23	-2.07	0.000414	0.018186
GSAP	gamma-secretase activating protein	7	77310751	77416400	-	TC07001548.hg	ENSG00000186088	ENST00000257626	protein_coding	5.66	6.71	-2.07	0.018812	0.148459
KREMEN1	kringle containing transmembrane protein 1	22	29073078	29146820	+	TC22000191.hg	ENSG00000183762	ENST00000400335	protein_coding	6.96	8.01	-2.07	0.004235	0.06403
MAP1A	microtubule associated protein 1A	15	43510958	43531620	+	TC15000329.hg	ENSG00000166963	ENST00000382031	protein_coding	9.64	10.69	-2.07	0.013926	0.125684
SLC15A3	solute carrier family 15 (oligopeptide transporter), member 3	11	60937084	60951646	-	TC11003170.hg	ENSG00000110446	ENST00000541505	protein_coding	6.01	7.05	-2.07	0.002424	0.047225
WBP1	WW domain binding protein 1	2	74458439	74459905	+	TC02004972.hg	ENSG00000239779	ENST00000474185	protein_coding	8.22	9.27	-2.07	0.000415	0.018186
CTDSP2	CTD small phosphatase 2	12	57819927	57846739	-	TC12001637.hg	ENSG00000175215	ENST00000398073	protein_coding	11.51	12.57	-2.08	0.000716	0.02444
MBNL3	muscleblind-like splicing regulator 3	X	132372001	132439677	-	TC0X002231.hg	ENSG00000076770	ENST00000370857	protein_coding	4.98	6.04	-2.08	0.014051	0.126441
PHF3	PHD finger protein 3	6	63635836	63715481	+	TC06000698.hg	ENSG00000118482	ENST00000262043	protein_coding	8.97	10.03	-2.08	0.001092	0.030393
DENND4A	DENN/MADD domain containing 4A	15	65659123	65792124	-	TC15001571.hg	ENSG00000174485	ENST00000443035	protein_coding	8.76	9.82	-2.09	0.000305	0.01569
G6PD	glucose-6-phosphate dehydrogenase	X	154531391	154547254	-	TC0X002294.hg	ENSG00000160211	ENST00000393562	protein_coding	13.04	14.1	-2.09	0.030154	0.195423
GPX1	glutathione peroxidase 1	3	49357176	49358600	-	TC03001407.hg	ENSG00000233276	ENST00000419783	protein_coding	8.61	9.67	-2.09	4e-06	0.002587
IRAK4	interleukin 1 receptor associated kinase 4	12	43758944	43786975	+	TC12000325.hg	ENSG00000198001	ENST00000440781	protein_coding	7.71	8.77	-2.09	0.011065	0.110368
SIAE	sialic acid acetylesterase	11	124633113	124673881	-	TC11002410.hg	ENSG00000110013	ENST00000263593	protein_coding	10.43	11.49	-2.09	0.010637	0.107737
ACO1	aconitase 1, soluble	9	32384620	32450836	+	TC09000128.hg	ENSG00000122729	ENST00000379923	protein_coding	11.46	12.53	-2.1	0.001505	0.036292
ATF6B	activating transcription factor 6 beta	CHR_HSCHR6_MHC_MCF_CTG1	32191691	32204667	-	TC06004121.hg	ENSG00000228628	ENST00000425571	protein_coding	9.68	10.76	-2.1	0.000766	0.025391
ATOH8	atonal bHLH transcription factor 8	2	85751344	85788066	+	TC02003376.hg	ENSG00000168874	ENST00000469442	protein_coding	4.68	5.76	-2.1	0.002864	0.051808
CEP162	centrosomal protein 162kDa	6	84124241	84227596	-	TC06001915.hg	ENSG00000135315	ENST00000257766	protein_coding	6.4	7.47	-2.1	0.000408	0.018121
CSF1	colony stimulating factor 1 (macrophage)	1	109910633	109930992	+	TC01000955.hg	ENSG00000184371	ENST00000329608	protein_coding	7.36	8.43	-2.1	0.000977	0.028654
JAK2	Janus kinase 2	9	4985245	5128183	+	TC09000035.hg	ENSG00000096968	ENST00000381652	protein_coding	7.24	8.31	-2.1	0.000454	0.019131
PGD	phosphogluconate dehydrogenase	1	10399080	10420144	+	TC01000129.hg	ENSG00000142657	ENST00000270776	protein_coding	12.03	13.09	-2.1	0.000605	0.022331
ZNF883	zinc finger protein 883	9	112973150	113012195	-	TC09001495.hg	ENSG00000228623	ENST00000639196	protein_coding	5.77	6.84	-2.1	0.00397	0.061682
ABCA5	ATP binding cassette subfamily A member 5	17	69244311	69327101	-	TC17001830.hg	ENSG00000154265	ENST00000392676	protein_coding	5.97	7.05	-2.11	0.025342	0.177134
CROT	carnitine O-octanoyltransferase	7	87345681	87399481	+	TC07000521.hg	ENSG00000005469	ENST00000419147	protein_coding	8.11	9.19	-2.11	0.011092	0.110492
GM2A	GM2 ganglioside activator	5	151252892	151270440	+	TC05000839.hg	ENSG00000196743	ENST00000357164	protein_coding	7.64	8.72	-2.11	0.001472	0.035983
ICE2	interactor of little elongation complex ELL subunit 2	15	60419609	60479145	-	TC15001506.hg	ENSG00000128915	ENST00000261520	protein_coding	7.62	8.69	-2.11	3.2e-05	0.005311
NAP1L1	nucleosome assembly protein 1-like 1	12	76036587	76085033	-	TC12001752.hg	ENSG00000187109	ENST00000618691	protein_coding	11.82	12.9	-2.11	3e-05	0.005251
RRAGB	Ras-related GTP binding B	X	55717739	55758774	+	TC0X000335.hg	ENSG00000083750	ENST00000374941	protein_coding	6.87	7.94	-2.11	3e-05	0.005255
SLC35E2B; SLC35E2	solute carrier family 35, member E2B; solute carrier family 35, member E2	1	1661478	1692644	-	TC01006344.hg	ENSG00000189339	ENST00000617444	protein_coding	7.69	8.77	-2.11	0.000122	0.010086
TXNDC16	thioredoxin domain containing 16	14	52430590	52552506	-	TC14001140.hg	ENSG00000087301	ENST00000281741	protein_coding	6.07	7.14	-2.11	0.029083	0.191603
YBX3	Y box binding protein 3	12	10699089	10723307	-	TC12001227.hg	ENSG00000060138	ENST00000279550	protein_coding	12.95	14.03	-2.11	0.000194	0.012565
ZDHHC7	zinc finger, DHHC-type containing 7	16	84974181	85011535	-	TC16001315.hg	ENSG00000153786	ENST00000313732	protein_coding	10.94	12.02	-2.11	0.00642	0.080013
ACSS3	acyl-CoA synthetase short-chain family member 3	12	81077211	81261205	+	TC12000672.hg	ENSG00000111058	ENST00000548058	protein_coding	8.61	9.7	-2.12	0.04912	0.257912
ARHGAP12	Rho GTPase activating protein 12	10	31805404	31928876	-	TC10001159.hg	ENSG00000165322	ENST00000375245	protein_coding	9.3	10.38	-2.12	8.3e-05	0.008445
HERC6	HECT and RLD domain containing E3 ubiquitin protein ligase family member 6	4	88378739	88443097	+	TC04000484.hg	ENSG00000138642	ENST00000380265	protein_coding	5.95	7.04	-2.12	2.7e-05	0.005067
HEXB	hexosaminidase B (beta polypeptide)	5	74640023	74721288	+	TC05002451.hg	ENSG00000049860	ENST00000511181	protein_coding	13.92	15.01	-2.12	0.020568	0.156166
MDM2	MDM2 proto-oncogene, E3 ubiquitin protein ligase	12	68808191	68839849	+	TC12002437.hg	ENSG00000135679	ENST00000428863	protein_coding	11.65	12.73	-2.12	0.000597	0.022146
MPPE1	metallophosphoesterase 1	18	11882622	11909223	-	TC18000841.hg	ENSG00000154889	ENST00000588072	protein_coding	7.13	8.21	-2.12	0.000636	0.02302
NPEPPS	aminopeptidase puromycin sensitive	17	47522957	47622006	+	TC17000609.hg	ENSG00000141279	ENST00000530173	protein_coding	10.63	11.72	-2.12	0.000175	0.011925
PSMB8	proteasome subunit beta 8	CHR_HSCHR6_MHC_MANN_CTG1	32994781	32998411	-	TC06001573.hg	ENSG00000236443	ENST00000460122	protein_coding	5.92	7.01	-2.12	1.37e-08	0.000103
RPS6KA3	ribosomal protein S6 kinase, 90kDa, polypeptide 3	X	20149911	20266840	-	TC0X000911.hg	ENSG00000177189	ENST00000379565	protein_coding	10.1	11.19	-2.12	0.000143	0.010734
S1PR2	sphingosine-1-phosphate receptor 2	19	10221435	10231272	-	TC19001160.hg	ENSG00000267534	ENST00000590320	protein_coding	7.05	8.14	-2.12	0.023385	0.16845
AFF1	AF4/FMR2 family, member 1	4	86935011	87091824	+	TC04002095.hg	ENSG00000172493	ENST00000507468	protein_coding	10.95	12.04	-2.13	0.00249	0.047893
CAST	calpastatin	5	96529821	96740118	+	TC05002526.hg	ENSG00000153113	ENST00000505143	protein_coding	12.95	14.04	-2.13	0.000238	0.013733
DCLK1	doublecortin-like kinase 1	13	35768963	36131306	-	TC13000563.hg	ENSG00000133083	ENST00000360631	protein_coding	4.81	5.91	-2.13	4.8e-05	0.006309
ACOX2	acyl-CoA oxidase 2, branched chain	3	58505136	58537283	-	TC03001500.hg	ENSG00000168306	ENST00000459701	protein_coding	6.5	7.6	-2.14	0.000373	0.017295
AKR1C4	aldo-keto reductase family 1, member C4	10	5195463	5218949	+	TC10000044.hg	ENSG00000198610	ENST00000380448	protein_coding	4.53	5.63	-2.14	0.002732	0.050392
CUL4B	cullin 4B	X	120524609	120560700	-	TC0X001326.hg	ENSG00000158290	ENST00000371322	protein_coding	10.55	11.64	-2.14	0.001557	0.03692
GTF2I	general transcription factor IIi	7	74657758	74760692	+	TC07000458.hg	ENSG00000263001	ENST00000621734	protein_coding	12.12	13.22	-2.14	0.000182	0.012096
KIAA1462	KIAA1462	10	30012800	30059524	-	TC10001147.hg	ENSG00000165757	ENST00000375377	protein_coding	7.61	8.71	-2.14	0.008484	0.094071
MAP3K8	mitogen-activated protein kinase kinase kinase 8	10	30433937	30461832	+	TC10000211.hg	ENSG00000107968	ENST00000263056	protein_coding	6.32	7.42	-2.14	0.042098	0.23633
PLCB1	phospholipase C, beta 1 (phosphoinositide-specific)	20	8077251	8883199	+	TC20000072.hg	ENSG00000182621	ENST00000637919	protein_coding	6.98	8.07	-2.14	0.023143	0.167302
RAB29	RAB29, member RAS oncogene family	1	205767986	205775446	-	TC01006061.hg	ENSG00000117280	ENST00000367139	protein_coding	9.12	10.21	-2.14	0.000511	0.020307
RHOQ	ras homolog family member Q	2	46542728	46583121	+	TC02000284.hg	ENSG00000119729	ENST00000238738	protein_coding	11.25	12.35	-2.14	0.009719	0.101828
USF3	upstream transcription factor family member 3	3	113648385	113696646	-	TC03001663.hg	ENSG00000176542	ENST00000491165	protein_coding	8.53	9.62	-2.14	0.005716	0.074886
ADAM9	ADAM metallopeptidase domain 9	8	38996986	39105001	+	TC08001887.hg	ENSG00000168615	ENST00000487273	protein_coding	16.1	17.21	-2.15	0.000345	0.016653
ARHGAP42	Rho GTPase activating protein 42	11	100687653	100991937	+	TC11000944.hg	ENSG00000165895	ENST00000524892	protein_coding	6.5	7.61	-2.15	0.007305	0.086296
CD44	CD44 molecule (Indian blood group)	11	35197162	35198555	+	TC11000333.hg	ENSG00000026508	ENST00000528922	protein_coding	5.78	6.88	-2.15	2.4e-05	0.004876
EDA2R	ectodysplasin A2 receptor	X	66595637	66639041	-	TC0X001101.hg	ENSG00000131080	ENST00000374719	protein_coding	10	11.1	-2.15	0.00217	0.044144
EVI2A	ecotropic viral integration site 2A	17	31317560	31321749	-	TC17001342.hg	ENSG00000126860	ENST00000247270	protein_coding	5.21	6.31	-2.15	0.016651	0.138699
KLHL24	kelch-like family member 24	3	183635623	183684477	+	TC03000985.hg	ENSG00000114796	ENST00000454652	protein_coding	8.52	9.62	-2.15	0.010639	0.107737
ZCCHC24	zinc finger, CCHC domain containing 24	10	79382325	79445627	-	TC10001451.hg	ENSG00000165424	ENST00000372336	protein_coding	8.29	9.4	-2.15	0.001642	0.037916
FLOT2	flotillin 2	17	28879335	28897652	-	TC17001311.hg	ENSG00000132589	ENST00000394906	protein_coding	6.95	8.06	-2.16	2e-06	0.001894
FLRT3	fibronectin leucine rich transmembrane protein 3	20	14322988	14337608	-	TC20000642.hg	ENSG00000125848	ENST00000378053	protein_coding	6.19	7.3	-2.16	0.00093	0.028093
GATS	GATS, stromal antigen 3 opposite strand	7	100200653	100272206	-	TC07003081.hg	ENSG00000239521	ENST00000328453	protein_coding	7.24	8.35	-2.16	0.017514	0.142919
IL6R	interleukin 6 receptor	1	154405193	154469450	+	TC01001276.hg	ENSG00000160712	ENST00000368485	protein_coding	5.28	6.39	-2.16	6.3e-05	0.007388
LURAP1L	leucine rich adaptor protein 1-like	9	12775021	12822131	+	TC09000066.hg	ENSG00000153714	ENST00000319264	protein_coding	8.19	9.3	-2.16	0.006098	0.077692
NIPAL2	NIPA-like domain containing 2	8	98189833	98294336	-	TC08001462.hg	ENSG00000104361	ENST00000430223	protein_coding	8.6	9.71	-2.16	0.023067	0.166995
FAM171A2	family with sequence similarity 171, member A2	17	44353215	44363875	-	TC17001580.hg	ENSG00000161682	ENST00000293443	protein_coding	6.83	7.94	-2.17	0.001502	0.036292
FAM49A	family with sequence similarity 49, member A	2	16549459	16665834	-	TC02001600.hg	ENSG00000197872	ENST00000381323	protein_coding	7.51	8.63	-2.17	0.000369	0.017213
MTMR4	myotubularin related protein 4	17	58489529	58517851	-	TC17001734.hg	ENSG00000108389	ENST00000579925	protein_coding	7.07	8.19	-2.17	0.000938	0.028231
OGFRL1	opioid growth factor receptor-like 1	6	71288803	71308950	+	TC06002863.hg	ENSG00000119900	ENST00000370435	protein_coding	8.14	9.26	-2.17	0.011368	0.111903
ANKRD36; ANKRD36B	ankyrin repeat domain 36; ankyrin repeat domain 36B	2	97113496	97250199	+	TC02000589.hg	ENSG00000135976	ENST00000461153	protein_coding	8.67	9.8	-2.18	0.004311	0.064678
CH25H	cholesterol 25-hydroxylase	10	89205629	89207314	-	TC10001504.hg	ENSG00000138135	ENST00000371852	protein_coding	4.76	5.89	-2.18	0.037137	0.219931
MYO6	myosin VI	6	75749209	75919536	+	TC06002880.hg	ENSG00000196586	ENST00000369985	protein_coding	9.69	10.81	-2.18	0.013142	0.12149
SH3KBP1	SH3-domain kinase binding protein 1	X	19533975	19887601	-	TC0X000903.hg	ENSG00000147010	ENST00000397821	protein_coding	9.2	10.33	-2.18	0.010453	0.106513
SUCLG2	succinate-CoA ligase, GDP-forming, beta subunit	3	67360460	67654610	-	TC03001533.hg	ENSG00000172340	ENST00000493112	protein_coding	9.86	10.99	-2.18	6e-06	0.002977
TACC1	transforming, acidic coiled-coil containing protein 1	8	38728186	38850793	+	TC08001884.hg	ENSG00000147526	ENST00000519416	protein_coding	12.25	13.37	-2.18	0.002665	0.049721
TNFRSF1B; MIR4632	tumor necrosis factor receptor superfamily, member 1B; microRNA 4632	1	12167003	12209228	+	TC01000155.hg	ENSG00000028137	ENST00000376259	protein_coding	6.08	7.2	-2.18	0.00097	0.028595
CHPT1	choline phosphotransferase 1	12	101696947	101720226	+	TC12002538.hg	ENSG00000111666	ENST00000550385	protein_coding	10.67	11.8	-2.19	0.007436	0.08709
ELL2	elongation factor, RNA polymerase II, 2	5	95885098	95962071	-	TC05001610.hg	ENSG00000118985	ENST00000237853	protein_coding	11.26	12.39	-2.19	0.008307	0.09307
HBP1	HMG-box transcription factor 1	7	107179878	107201404	+	TC07000689.hg	ENSG00000105856	ENST00000463202	protein_coding	8.58	9.71	-2.19	0.015585	0.133821
MEGF9	multiple EGF-like-domains 9	9	120600813	120714470	-	TC09001537.hg	ENSG00000106780	ENST00000373930	protein_coding	7.47	8.6	-2.19	0.003603	0.058678
TMEM50B	transmembrane protein 50B	21	33432485	33479943	-	TC21000935.hg	ENSG00000142188	ENST00000420455	protein_coding	9.96	11.09	-2.19	0.000536	0.020698
ZBTB44	zinc finger and BTB domain containing 44	11	130226677	130314612	-	TC11002451.hg	ENSG00000196323	ENST00000445008	protein_coding	8.41	9.54	-2.19	0.004359	0.065047
BCL6	B-cell CLL/lymphoma 6	3	187721377	187745727	-	TC03002096.hg	ENSG00000113916	ENST00000406870	protein_coding	8.23	9.37	-2.2	0.003656	0.0591
FAM65B	family with sequence similarity 65, member B	6	24804285	24910967	-	TC06001329.hg	ENSG00000111913	ENST00000259698	protein_coding	5.63	6.77	-2.2	0.033907	0.208893
PAM	peptidylglycine alpha-amidating monooxygenase	5	102865726	103031105	+	TC05002544.hg	ENSG00000145730	ENST00000438793	protein_coding	12.96	14.1	-2.2	0.000139	0.010711
SNX2	sorting nexin 2	5	122775203	122829755	+	TC05000576.hg	ENSG00000205302	ENST00000514949	protein_coding	11.09	12.23	-2.2	0.000108	0.009561
ZFAND5	zinc finger, AN1-type domain 5	9	72354458	72365197	-	TC09001209.hg	ENSG00000107372	ENST00000376962	protein_coding	9.61	10.74	-2.2	0.000108	0.009551
APOL6	apolipoprotein L, 6	22	35648395	35668409	+	TC22000262.hg	ENSG00000221963	ENST00000409652	protein_coding	7.48	8.62	-2.21	0.000743	0.02493
NT5DC1	5-nucleotidase domain containing 1	6	116100849	116249497	+	TC06000916.hg	ENSG00000178425	ENST00000319550	protein_coding	8.72	9.87	-2.21	0.00132	0.033914
RAB13	RAB13, member RAS oncogene family	1	153981654	153986246	-	TC01003283.hg	ENSG00000143545	ENST00000462680	protein_coding	12.64	13.78	-2.21	0.000315	0.015838
YPEL3	yippee like 3	16	30092314	30096200	-	TC16001019.hg	ENSG00000090238	ENST00000398841	protein_coding	6.73	7.88	-2.21	0.002731	0.050382
ATP9A	ATPase, class II, type 9A	20	51596514	51768634	-	TC20000944.hg	ENSG00000054793	ENST00000338821	protein_coding	8.16	9.31	-2.22	0.022928	0.166394
RGS17	regulator of G-protein signaling 17	6	153004459	153044043	-	TC06002242.hg	ENSG00000091844	ENST00000367225	protein_coding	6.13	7.28	-2.22	0.034834	0.212005
TAPBP	TAP binding protein (tapasin)	CHR_HSCHR6_MHC_DBB_CTG1	33281597	33291971	-	TC06001584.hg	ENSG00000236490	ENST00000493108	protein_coding	8.98	10.13	-2.22	3e-06	0.002363
TMSB4X	thymosin beta 4, X-linked	X	12975110	12977226	+	TC0X000053.hg	ENSG00000205542	ENST00000380636	protein_coding	16.56	17.71	-2.22	0.000106	0.009429
CPT1A	carnitine palmitoyltransferase 1A (liver)	11	68754620	68815503	-	TC11002009.hg	ENSG00000110090	ENST00000540367	protein_coding	8.53	9.69	-2.23	0.003797	0.060216
TKT	transketolase	3	53224707	53256031	-	TC03001466.hg	ENSG00000163931	ENST00000462138	protein_coding	10.21	11.37	-2.23	0.004005	0.06205
CFH	complement factor H	1	196651878	196747504	+	TC01006291.hg	ENSG00000000971	ENST00000367429	protein_coding	11.06	12.23	-2.24	0.013239	0.122011
LDB1	LIM domain binding 1	10	102107560	102114946	-	TC10001617.hg	ENSG00000198728	ENST00000361198	protein_coding	12	13.17	-2.24	0.000154	0.011176
ATG14	autophagy related 14	14	55366392	55391302	-	TC14001159.hg	ENSG00000126775	ENST00000558189	protein_coding	8.36	9.53	-2.25	7e-05	0.007772
CITED2	Cbp/p300-interacting transactivator, with Glu/Asp rich carboxy-terminal domain, 2	6	139371807	139374620	-	TC06002168.hg	ENSG00000164442	ENST00000367651	protein_coding	10.95	12.12	-2.25	0.032087	0.202491
LRRN4CL	LRRN4 C-terminal like	11	62686402	62689899	-	TC11001876.hg	ENSG00000177363	ENST00000317449	protein_coding	5.98	7.15	-2.25	0.023007	0.166732
NCOA2	nuclear receptor coactivator 2	8	70109762	70403805	-	TC08001310.hg	ENSG00000140396	ENST00000452400	protein_coding	8.13	9.3	-2.25	0.000156	0.011235
PHIP	pleckstrin homology domain interacting protein	6	78935867	79078236	-	TC06003728.hg	ENSG00000146247	ENST00000275034	protein_coding	9.57	10.74	-2.25	0.008358	0.093344
PIR-FIGF	PIR-FIGF readthrough	X	15384799	15493341	-	TC0X001995.hg	ENSG00000087842	ENST00000380420	protein_coding	5.87	7.04	-2.25	0.017083	0.140819
ROCK2	Rho-associated, coiled-coil containing protein kinase 2	2	11179761	11344585	-	TC02001576.hg	ENSG00000134318	ENST00000315872	protein_coding	11.05	12.22	-2.25	4.5e-05	0.006179
SMPD1	sphingomyelin phosphodiesterase 1, acid lysosomal	11	6390431	6394995	+	TC11000131.hg	ENSG00000166311	ENST00000342245	protein_coding	11.3	12.47	-2.25	0.001388	0.034917
USP24	ubiquitin specific peptidase 24	1	55066359	55215113	-	TC01005508.hg	ENSG00000162402	ENST00000294383	protein_coding	8.06	9.23	-2.25	0.000647	0.023224
APOBEC3F	apolipoprotein B mRNA editing enzyme, catalytic polypeptide-like 3F	22	39040604	39053910	+	TC22001467.hg	ENSG00000128394	ENST00000308521	protein_coding	6.97	8.15	-2.26	2e-06	0.002014
TSPAN9	tetraspanin 9	12	3077377	3286558	+	TC12000036.hg	ENSG00000011105	ENST00000011898	protein_coding	8.6	9.78	-2.26	0.006736	0.082335
HSPA1A; HSPA1B	heat shock 70kDa protein 1A; heat shock 70kDa protein 1B	6	31827735	31830255	+	TC06000384.hg	ENSG00000204388	ENST00000375650	protein_coding	11.2	12.38	-2.27	0.000254	0.014247
SECTM1	secreted and transmembrane 1	17	82321024	82333998	-	TC17001979.hg	ENSG00000141574	ENST00000269389	protein_coding	5.87	7.05	-2.27	0.005136	0.071037
SIX1	SIX homeobox 1	14	60643415	60649462	-	TC14001188.hg	ENSG00000126778	ENST00000247182	protein_coding	6.25	7.43	-2.27	0.005324	0.072381
DENND4C	DENN/MADD domain containing 4C	9	19230435	19372598	+	TC09000092.hg	ENSG00000137145	ENST00000434457	protein_coding	8.61	9.8	-2.28	0.001313	0.033792
FAM117B	family with sequence similarity 117, member B	2	202635188	202769757	+	TC02001193.hg	ENSG00000138439	ENST00000392238	protein_coding	7.18	8.37	-2.28	0.002269	0.045205
KLHL41	kelch-like family member 41	2	169509702	169526262	+	TC02005000.hg	ENSG00000239474	ENST00000284669	protein_coding	5	6.19	-2.28	0.006347	0.079445
LIFR	leukemia inhibitory factor receptor alpha	5	38474963	38595404	-	TC05001289.hg	ENSG00000113594	ENST00000263409	protein_coding	8.9	10.09	-2.28	0.002954	0.052695
LTA4H	leukotriene A4 hydrolase	12	96000828	96035661	-	TC12001843.hg	ENSG00000111144	ENST00000228740	protein_coding	10.72	11.91	-2.28	8e-06	0.003403
NNT	nicotinamide nucleotide transhydrogenase	5	43602723	43707405	+	TC05000202.hg	ENSG00000112992	ENST00000264663	protein_coding	9.86	11.05	-2.28	0.000198	0.012673
PDE1A	phosphodiesterase 1A, calmodulin-dependent	2	182140036	182522577	-	TC02002590.hg	ENSG00000115252	ENST00000435564	protein_coding	4.63	5.82	-2.28	0.012601	0.118671
PIK3IP1	phosphoinositide-3-kinase interacting protein 1	22	31281593	31292528	-	TC22000667.hg	ENSG00000100100	ENST00000215912	protein_coding	7.07	8.27	-2.28	0.000877	0.027294
PPP1R3C	protein phosphatase 1, regulatory subunit 3C	10	91628442	91633054	-	TC10001522.hg	ENSG00000119938	ENST00000238994	protein_coding	11.05	12.25	-2.28	0.023176	0.167458
SERPINB1	serpin peptidase inhibitor, clade B (ovalbumin), member 1	6	2832332	2842006	-	TC06001217.hg	ENSG00000021355	ENST00000380739	protein_coding	7.6	8.78	-2.28	8.8e-05	0.008674
SRPX	sushi-repeat containing protein, X-linked	X	38149339	38220899	-	TC0X000954.hg	ENSG00000101955	ENST00000378533	protein_coding	12.01	13.2	-2.28	0.029504	0.193037
FAM45B	family with sequence similarity 45, member A pseudogene	10	119104104	119129612	+	TC10002322.hg	ENSG00000119979	ENST00000487888	protein_coding	12.2	13.4	-2.29	0.000671	0.023565
IRAK3	interleukin 1 receptor associated kinase 3	12	66188879	66254622	+	TC12002425.hg	ENSG00000090376	ENST00000261233	protein_coding	6.66	7.86	-2.29	0.000528	0.020596
P2RX7	purinergic receptor P2X, ligand gated ion channel, 7	12	121132971	121184802	+	TC12002617.hg	ENSG00000089041	ENST00000539606	protein_coding	4.8	5.99	-2.29	0.000664	0.023446
RAB3D	RAB3D, member RAS oncogene family	19	11322046	11339668	-	TC19001181.hg	ENSG00000105514	ENST00000222120	protein_coding	6.34	7.54	-2.29	0.001018	0.029246
SLC2A10	solute carrier family 2 (facilitated glucose transporter), member 10	20	46709487	46736347	+	TC20001244.hg	ENSG00000197496	ENST00000359271	protein_coding	9.78	10.98	-2.29	0.015066	0.131444
CARD6	caspase recruitment domain family, member 6	5	40841184	40855354	+	TC05000186.hg	ENSG00000132357	ENST00000254691	protein_coding	7.2	8.4	-2.3	0.004173	0.063466
CASP8	caspase 8, apoptosis-related cysteine peptidase	2	201233443	201286594	+	TC02003767.hg	ENSG00000064012	ENST00000392263	protein_coding	8.86	10.06	-2.3	0.003881	0.060965
HIST2H2AA4; HIST2H2AA3	histone cluster 2, H2aa4; histone cluster 2, H2aa3	1	149842188	149842736	-	TC01001174.hg	ENSG00000203812	ENST00000369159	protein_coding	11.47	12.67	-2.3	0.003399	0.056817
RAP2B	RAP2B, member of RAS oncogene family	3	153162270	153170620	+	TC03000837.hg	ENSG00000181467	ENST00000323534	protein_coding	7.24	8.45	-2.3	0.001689	0.03843
CTDSPL	CTD small phosphatase like	3	37861960	37984469	+	TC03000182.hg	ENSG00000144677	ENST00000443503	protein_coding	8.42	9.62	-2.31	0.001561	0.036925
FAM180A	family with sequence similarity 180, member A	7	135729599	135748846	-	TC07001889.hg	ENSG00000189320	ENST00000338588	protein_coding	8.73	9.94	-2.31	0.004046	0.062509
FLJ10038	uncharacterized protein FLJ10038	15	50348936	50355201	-	TC15001352.hg	ENSG00000104064	ENST00000615671	protein_coding	5.09	6.3	-2.31	0.001048	0.029662
MAP3K1	mitogen-activated protein kinase kinase kinase 1, E3 ubiquitin protein ligase	5	56815574	56896152	+	TC05000243.hg	ENSG00000095015	ENST00000399503	protein_coding	6.47	7.67	-2.31	0.002497	0.047955
TGFBR2	transforming growth factor beta receptor II	3	30606502	30694134	+	TC03000149.hg	ENSG00000163513	ENST00000295754	protein_coding	12.12	13.33	-2.31	0.015283	0.132535
ALDH1A3	aldehyde dehydrogenase 1 family, member A3	15	100879376	100916626	+	TC15000971.hg	ENSG00000184254	ENST00000329841	protein_coding	6.21	7.43	-2.32	0.005145	0.071088
MXI1	MAX interactor 1, dimerization protein	10	110227643	110286506	+	TC10000798.hg	ENSG00000119950	ENST00000485566	protein_coding	8.38	9.59	-2.32	0.000293	0.015328
PEBP1	phosphatidylethanolamine binding protein 1	12	118135858	118145584	+	TC12000926.hg	ENSG00000089220	ENST00000261313	protein_coding	12.67	13.88	-2.32	4.8e-05	0.006309
THRA	thyroid hormone receptor, alpha	17	40062193	40093613	+	TC17002195.hg	ENSG00000126351	ENST00000394121	protein_coding	9.63	10.85	-2.32	0.00155	0.036814
TYMS	thymidylate synthetase	18	657604	673578	+	TC18000006.hg	ENSG00000176890	ENST00000323274	protein_coding	7.81	9.02	-2.32	0.000963	0.02853
AS3MT	arsenite methyltransferase	10	102854272	102901899	+	TC10002948.hg	ENSG00000270316	ENST00000299353	protein_coding	6.23	7.45	-2.33	0.03648	0.218058
BTG1	B-cell translocation gene 1, anti-proliferative	12	92140278	92145897	-	TC12001807.hg	ENSG00000133639	ENST00000256015	protein_coding	7.65	8.86	-2.33	0.00433	0.064765
DOLK	dolichol kinase	9	128945530	128947619	-	TC09001641.hg	ENSG00000175283	ENST00000372586	protein_coding	9.46	10.68	-2.33	0.001845	0.040285
IFITM3	interferon induced transmembrane protein 3	11	319669	321050	-	TC11001230.hg	ENSG00000142089	ENST00000399808	protein_coding	16.13	17.35	-2.33	0.004596	0.066783
NEK9	NIMA-related kinase 9	14	75079353	75127080	-	TC14001317.hg	ENSG00000119638	ENST00000238616	protein_coding	8.56	9.78	-2.33	0.001259	0.032941
VEGFC	vascular endothelial growth factor C	4	176683538	176792727	-	TC04001765.hg	ENSG00000150630	ENST00000618562	protein_coding	9.78	11	-2.33	0.04697	0.251438
RILPL2	Rab interacting lysosomal protein-like 2	12	123410683	123436717	-	TC12002089.hg	ENSG00000150977	ENST00000280571	protein_coding	6.49	7.71	-2.34	0.000426	0.018441
RNF141	ring finger protein 141	11	10511678	10541217	-	TC11001414.hg	ENSG00000110315	ENST00000265981	protein_coding	9.02	10.25	-2.34	0.000421	0.018314
SNX33	sorting nexin 33	15	75647906	75662301	+	TC15000697.hg	ENSG00000173548	ENST00000308527	protein_coding	8.41	9.64	-2.34	0.000442	0.018829
TSHZ2	teashirt zinc finger homeobox 2	20	52972407	53495330	+	TC20000416.hg	ENSG00000182463	ENST00000371497	protein_coding	5.13	6.36	-2.34	0.013245	0.122034
GSTA4	glutathione S-transferase alpha 4	6	52977953	52995378	-	TC06001807.hg	ENSG00000170899	ENST00000370963	protein_coding	7.43	8.66	-2.35	0.000187	0.012282
SAMHD1	SAM domain and HD domain 1	20	36890229	36951843	-	TC20000821.hg	ENSG00000101347	ENST00000262878	protein_coding	9.05	10.28	-2.35	0.006177	0.07816
SBF2	SET binding factor 2	11	9778667	10294207	-	TC11001407.hg	ENSG00000133812	ENST00000256190	protein_coding	9.32	10.55	-2.35	2.4e-05	0.004868
SGCE	sarcoglycan epsilon	7	94585230	94656209	-	TC07001614.hg	ENSG00000127990	ENST00000265735	protein_coding	10.22	11.45	-2.35	0.000222	0.013334
ST6GALNAC6	ST6 (alpha-N-acetyl-neuraminyl-2,3-beta-galactosyl-1,3)-N-acetylgalactosaminide alpha-2,6-sialyltransferase 6	9	127885321	127899653	-	TC09002921.hg	ENSG00000160408	ENST00000373146	protein_coding	7.36	8.59	-2.35	9e-05	0.008833
C14orf132	chromosome 14 open reading frame 132	14	96039324	96093889	+	TC14000599.hg	ENSG00000227051	ENST00000555004	protein_coding	6.27	7.51	-2.36	0.000545	0.020906
ERMARD	ER membrane-associated RNA degradation	6	169751622	169781584	+	TC06003227.hg	ENSG00000130023	ENST00000366772	protein_coding	7.8	9.04	-2.36	0.000306	0.0157
MVP	major vault protein	16	29820408	29848039	+	TC16002071.hg	ENSG00000013364	ENST00000357402	protein_coding	9.53	10.77	-2.36	0.000667	0.023503
SLC43A1	solute carrier family 43 (amino acid system L transporter), member 1	11	57484534	57515786	-	TC11001793.hg	ENSG00000149150	ENST00000278426	protein_coding	8.15	9.4	-2.36	0.01887	0.148671
LRRCC1	leucine rich repeat and coiled-coil centrosomal protein 1	8	85107147	85146076	+	TC08000528.hg	ENSG00000133739	ENST00000360375	protein_coding	7	8.24	-2.37	0.002569	0.048804
RPS6KA2	ribosomal protein S6 kinase, 90kDa, polypeptide 2	6	166409388	166862511	-	TC06004057.hg	ENSG00000071242	ENST00000510118	protein_coding	7.79	9.03	-2.37	0.004927	0.069368
DAPK1	death-associated protein kinase 1	9	87497681	87708630	+	TC09000398.hg	ENSG00000196730	ENST00000472284	protein_coding	5.39	6.64	-2.38	5.1e-05	0.006537
HMGN3	high mobility group nucleosomal binding domain 3	6	79201249	79234738	-	TC06001896.hg	ENSG00000118418	ENST00000620514	protein_coding	7.11	8.36	-2.38	2.3e-05	0.004765
TMEM173	transmembrane protein 173	5	139475534	139482698	-	TC05001845.hg	ENSG00000184584	ENST00000507297	protein_coding	7.84	9.09	-2.38	2e-06	0.00158
CLK1	CDC like kinase 1	2	200853009	200864699	-	TC02004777.hg	ENSG00000013441	ENST00000321356	protein_coding	10	11.25	-2.39	0.001583	0.037152
DZIP3	DAZ interacting zinc finger protein 3	3	108589682	108694846	+	TC03000548.hg	ENSG00000198919	ENST00000361582	protein_coding	7.6	8.86	-2.39	0.001986	0.042075
GSTM4	glutathione S-transferase mu 4	1	109656081	109661700	+	TC01004608.hg	ENSG00000168765	ENST00000369836	protein_coding	9.96	11.22	-2.39	0.001749	0.039074
LYPLAL1	lysophospholipase-like 1	1	219173896	219212865	+	TC01001807.hg	ENSG00000143353	ENST00000483635	protein_coding	6.91	8.16	-2.39	6.4e-05	0.007445
PDCD4; MIR4680	programmed cell death 4 (neoplastic transformation inhibitor); microRNA 4680	10	110871807	110900006	+	TC10000808.hg	ENSG00000150593	ENST00000280154	protein_coding	10.99	12.24	-2.39	0.003324	0.05616
NUMA1	nuclear mitotic apparatus protein 1	11	72002864	72080687	-	TC11002049.hg	ENSG00000137497	ENST00000393695	protein_coding	7.95	9.21	-2.4	0.015631	0.134136
OR56B1; TRIM22	olfactory receptor, family 56, subfamily B, member 1; tripartite motif containing 22	11	5689689	5710863	+	TC11000117.hg	ENSG00000132274	ENST00000379965	protein_coding	8.92	10.18	-2.4	2e-05	0.004585
SLC2A12	solute carrier family 2 (facilitated glucose transporter), member 12	6	133953195	133990432	+	TC06003064.hg	ENSG00000028839	ENST00000237264	protein_coding	5.25	6.52	-2.4	0.00228	0.045382
TANC1	tetratricopeptide repeat, ankyrin repeat and coiled-coil containing 1	2	158968671	159232659	+	TC02000964.hg	ENSG00000115183	ENST00000263635	protein_coding	7.45	8.71	-2.4	0.000713	0.024427
TSHZ1	teashirt zinc finger homeobox 1	18	75210755	75289950	+	TC18000252.hg	ENSG00000179981	ENST00000322038	protein_coding	7.36	8.62	-2.4	0.000628	0.022888
AMOT; MIR4329	angiomotin; microRNA 4329	X	112774503	112840815	-	TC0X001286.hg	ENSG00000126016	ENST00000304758	protein_coding	5.62	6.88	-2.41	0.00155	0.036814
CALHM2	calcium homeostasis modulator 2	10	103446786	103452402	-	TC10002813.hg	ENSG00000138172	ENST00000369788	protein_coding	9.89	11.16	-2.41	0.00064	0.023082
HEG1	heart development protein with EGF-like domains 1	3	124965710	125055958	-	TC03001720.hg	ENSG00000173706	ENST00000311127	protein_coding	11.73	13	-2.41	0.028729	0.190177
HMGB2	high mobility group box 2	4	173331695	173335125	-	TC04001741.hg	ENSG00000164104	ENST00000296503	protein_coding	6.79	8.06	-2.41	6e-06	0.002971
HMGCL	3-hydroxymethyl-3-methylglutaryl-CoA lyase	1	23803588	23825427	-	TC01005330.hg	ENSG00000117305	ENST00000509389	protein_coding	9.21	10.48	-2.41	0.000299	0.015555
NFE2L2	nuclear factor, erythroid 2-like 2	2	177230305	177263800	-	TC02005045.hg	ENSG00000116044	ENST00000397063	protein_coding	10.15	11.42	-2.41	0.005113	0.070818
NYNRIN	NYN domain and retroviral integrase containing	14	24398786	24419288	+	TC14000169.hg	ENSG00000205978	ENST00000382554	protein_coding	6.48	7.75	-2.41	0.015557	0.133673
HACD3	3-hydroxyacyl-CoA dehydratase 3	15	65530418	65576673	+	TC15000606.hg	ENSG00000074696	ENST00000562901	protein_coding	12.8	14.08	-2.42	4.7e-05	0.006309
VAT1	vesicle amine transport 1	17	43014605	43022418	-	TC17001552.hg	ENSG00000108828	ENST00000355653	protein_coding	11.08	12.36	-2.42	0.001496	0.036256
UTRN	utrophin	6	144291829	144853034	+	TC06001059.hg	ENSG00000152818	ENST00000367545	protein_coding	8.62	9.91	-2.43	0.000558	0.021257
ZNF106	zinc finger protein 106	15	42412823	42457532	-	TC15001264.hg	ENSG00000103994	ENST00000263805	protein_coding	11.97	13.25	-2.43	0.029934	0.194645
CHURC1	churchill domain containing 1	14	64914361	64935368	+	TC14001732.hg	ENSG00000258289	ENST00000607599	protein_coding	11.3	12.59	-2.44	0.000154	0.011178
HSPA4L	heat shock 70kDa protein 4-like	4	127781821	127833042	+	TC04000643.hg	ENSG00000164070	ENST00000508776	protein_coding	7.77	9.06	-2.44	0.000111	0.009672
PIK3R1	phosphoinositide-3-kinase, regulatory subunit 1 (alpha)	5	68215720	68301821	+	TC05000291.hg	ENSG00000145675	ENST00000521381	protein_coding	7.8	9.09	-2.44	0.00014	0.010718
PLAG1	pleiomorphic adenoma gene 1	8	56160904	56211279	-	TC08002335.hg	ENSG00000181690	ENST00000316981	protein_coding	7.76	9.05	-2.44	0.000768	0.025408
ZMAT3	zinc finger, matrin-type 3	3	179017223	179072279	-	TC03003223.hg	ENSG00000172667	ENST00000311417	protein_coding	11.04	12.32	-2.44	0.00118	0.031719
ABHD17C	abhydrolase domain containing 17C	15	80695303	80755621	+	TC15000751.hg	ENSG00000136379	ENST00000258884	protein_coding	5.86	7.16	-2.45	0.001501	0.036273
GNPDA1	glucosamine-6-phosphate deaminase 1	5	142000678	142012973	-	TC05001879.hg	ENSG00000113552	ENST00000503794	protein_coding	6.3	7.6	-2.45	9.9e-05	0.009162
TTC39C	tetratricopeptide repeat domain 39C	18	24014636	24133028	+	TC18000104.hg	ENSG00000168234	ENST00000317571	protein_coding	7.52	8.81	-2.45	0.003292	0.055829
FRZB	frizzled-related protein	2	182833275	182867162	-	TC02002591.hg	ENSG00000162998	ENST00000295113	protein_coding	7.37	8.66	-2.46	0.049171	0.258137
NFIA	nuclear factor I/A	1	61082308	61462793	+	TC01000702.hg	ENSG00000162599	ENST00000403491	protein_coding	6.48	7.78	-2.46	3.2e-05	0.005311
SLC44A1	solute carrier family 44 (choline transporter), member 1	9	105244622	105397346	+	TC09000535.hg	ENSG00000070214	ENST00000374723	protein_coding	9.83	11.13	-2.46	0.015321	0.132684
CORO1B	coronin, actin binding protein, 1B	11	67435510	67443484	-	TC11003490.hg	ENSG00000172725	ENST00000616321	protein_coding	7.71	9.02	-2.47	1.3e-05	0.003844
HIST1H2AC	histone cluster 1, H2ac	6	26124145	26139116	+	TC06000167.hg	ENSG00000180573	ENST00000314088	protein_coding	9.45	10.76	-2.47	0.001708	0.038628
GYPC	glycophorin C (Gerbich blood group)	2	126655933	126696670	+	TC02000778.hg	ENSG00000136732	ENST00000259254	protein_coding	6.65	7.96	-2.48	0.002622	0.049424
PRKCD	protein kinase C, delta	3	53161120	53192717	+	TC03002349.hg	ENSG00000163932	ENST00000394729	protein_coding	7.26	8.57	-2.48	0.000112	0.009741
RBL2	retinoblastoma-like 2	16	53445781	53491648	+	TC16000448.hg	ENSG00000103479	ENST00000379935	protein_coding	9.2	10.5	-2.48	0.000183	0.012125
RSPO2	R-spondin 2	8	107899317	108083648	-	TC08001523.hg	ENSG00000147655	ENST00000276659	protein_coding	4.93	6.24	-2.48	0.006264	0.078846
SESTD1	SEC14 and spectrin domains 1	2	179101692	179264790	-	TC02002577.hg	ENSG00000187231	ENST00000428443	protein_coding	7.71	9.02	-2.48	0.03215	0.202671
MR1	major histocompatibility complex, class I-related	1	181034003	181061938	+	TC01004870.hg	ENSG00000153029	ENST00000367580	protein_coding	5.16	6.48	-2.49	0.000262	0.014457
NBR1	neighbor of BRCA1 gene 1	17	43170481	43211689	+	TC17000548.hg	ENSG00000188554	ENST00000341165	protein_coding	8.59	9.91	-2.49	0.002185	0.044316
NFIX	nuclear factor I/X (CCAAT-binding transcription factor)	19	12995838	13094649	+	TC19000235.hg	ENSG00000008441	ENST00000592199	protein_coding	12.21	13.53	-2.49	0.001057	0.029846
RNF24	ring finger protein 24	20	3931421	4015582	-	TC20000582.hg	ENSG00000101236	ENST00000358395	protein_coding	9.47	10.78	-2.49	0.003319	0.0561
GPD2	glycerol-3-phosphate dehydrogenase 2	2	156435441	156586403	+	TC02000952.hg	ENSG00000115159	ENST00000310454	protein_coding	7.67	9	-2.5	0.000305	0.015686
SDPR	serum deprivation response	2	191834302	191847255	-	TC02002627.hg	ENSG00000168497	ENST00000304141	protein_coding	7.58	8.9	-2.5	0.047251	0.252321
STRADB	STE20-related kinase adaptor beta	2	201451669	201480846	+	TC02001178.hg	ENSG00000082146	ENST00000194530	protein_coding	10.16	11.49	-2.5	0.002982	0.052994
TXLNB	taxilin beta	6	139240061	139292139	-	TC06002166.hg	ENSG00000164440	ENST00000358430	protein_coding	5.68	7.01	-2.51	0.000114	0.009851
APOBEC3D	apolipoprotein B mRNA editing enzyme, catalytic polypeptide-like 3D	22	39021113	39033276	+	TC22001427.hg	ENSG00000243811	ENST00000216099	protein_coding	7.13	8.47	-2.52	9.46e-07	0.00116
BCL2L1	BCL2-like 1	20	31664452	31722597	-	TC20001531.hg	ENSG00000171552	ENST00000376062	protein_coding	9.4	10.73	-2.52	7.3e-05	0.007956
CPNE7	copine VII	16	89575768	89597246	+	TC16000700.hg	ENSG00000178773	ENST00000268720	protein_coding	6.79	8.12	-2.52	0.006548	0.08102
ERMP1	endoplasmic reticulum metallopeptidase 1	9	5765076	5833070	-	TC09000893.hg	ENSG00000099219	ENST00000462592	protein_coding	7.69	9.03	-2.52	0.002179	0.044231
SLC35E2	solute carrier family 35, member E2	1	1732242	1745992	-	TC01006345.hg	ENSG00000215790	ENST00000246421	protein_coding	7.98	9.31	-2.52	0.002879	0.051949
SOD3	superoxide dismutase 3, extracellular	4	24795463	24800842	+	TC04000173.hg	ENSG00000109610	ENST00000382120	protein_coding	5.12	6.45	-2.52	0.026327	0.181065
EFNB1	ephrin-B1	X	68828997	68842147	+	TC0X000362.hg	ENSG00000090776	ENST00000204961	protein_coding	7.42	8.76	-2.53	0.006334	0.079403
HEBP1	heme binding protein 1	12	12974864	13000273	-	TC12001259.hg	ENSG00000013583	ENST00000014930	protein_coding	8.73	10.07	-2.53	0.000805	0.026062
KCTD3	potassium channel tetramerization domain containing 3	1	215567392	215621807	+	TC01001793.hg	ENSG00000136636	ENST00000259154	protein_coding	9.11	10.45	-2.53	0.000428	0.018491
METTL13	methyltransferase like 13	1	171781682	171797717	+	TC01001496.hg	ENSG00000010165	ENST00000362019	protein_coding	7.88	9.21	-2.53	1.6e-05	0.004279
RASL12	RAS-like, family 12	15	65053337	65068112	-	TC15001558.hg	ENSG00000103710	ENST00000220062	protein_coding	6.38	7.71	-2.53	0.005057	0.07035
KLF6	Kruppel-like factor 6	10	3775996	3785275	-	TC10002411.hg	ENSG00000067082	ENST00000497571	protein_coding	13.05	14.4	-2.54	0.002976	0.052932
PCDHGA10	protocadherin gamma subfamily A, 10	5	141412987	141417448	+	TC05000766.hg	ENSG00000253846	ENST00000612503	protein_coding	5.56	6.91	-2.54	0.000949	0.028374
PEAK1	pseudopodium-enriched atypical kinase 1	15	77100656	77420144	-	TC15002635.hg	ENSG00000173517	ENST00000560626	protein_coding	10.99	12.34	-2.54	0.001115	0.030697
ENPP2	ectonucleotide pyrophosphatase/phosphodiesterase 2	8	119557086	119638830	-	TC08001556.hg	ENSG00000136960	ENST00000259486	protein_coding	7.69	9.04	-2.55	0.025844	0.17912
SAT2	spermidine/spermine N1-acetyltransferase family member 2	17	7626234	7627796	-	TC17001093.hg	ENSG00000141504	ENST00000576846	protein_coding	9.63	10.99	-2.55	0.000477	0.019481
AHSA2	AHA1, activator of heat shock 90kDa protein ATPase homolog 2 (yeast)	2	61177418	61187551	+	TC02003265.hg	ENSG00000173209	ENST00000357022	protein_coding	7.89	9.24	-2.56	0.000761	0.025317
GLMP	glycosylated lysosomal membrane protein	1	156293384	156294513	-	TC01003335.hg	ENSG00000198715	ENST00000497955	protein_coding	9.28	10.63	-2.56	0.000718	0.0245
HSD11B1	hydroxysteroid (11-beta) dehydrogenase 1	1	209686269	209734478	+	TC01001750.hg	ENSG00000117594	ENST00000261465	protein_coding	6.49	7.84	-2.56	0.003576	0.058365
SCN7A	sodium channel, voltage gated, type VII alpha subunit	2	166403573	166486968	-	TC02004677.hg	ENSG00000136546	ENST00000409855	protein_coding	9.81	11.17	-2.56	0.030896	0.198263
SOCS2	suppressor of cytokine signaling 2	12	93569814	93576745	+	TC12000726.hg	ENSG00000120833	ENST00000340600	protein_coding	5.75	7.11	-2.56	0.000715	0.024427
ADHFE1	alcohol dehydrogenase, iron containing 1	8	66432486	66468907	+	TC08002604.hg	ENSG00000147576	ENST00000396623	protein_coding	5.57	6.93	-2.57	0.000105	0.009429
WDR19	WD repeat domain 19	4	39182404	39285810	+	TC04000226.hg	ENSG00000157796	ENST00000399820	protein_coding	7.67	9.03	-2.57	5.5e-05	0.006863
TTLL3	tubulin tyrosine ligase-like family member 3	3	9809935	9835404	+	TC03002211.hg	ENSG00000214021	ENST00000427220	protein_coding	7.14	8.51	-2.58	0.003922	0.061324
APOL3	apolipoprotein L, 3	22	36140330	36160929	-	TC22001324.hg	ENSG00000128284	ENST00000432700	protein_coding	5.76	7.13	-2.59	7e-06	0.003314
CASP4	caspase 4	11	104942866	104969436	-	TC11002246.hg	ENSG00000196954	ENST00000444739	protein_coding	8.91	10.28	-2.59	0.002076	0.04309
HECTD1	HECT domain containing E3 ubiquitin protein ligase 1	14	31100118	31207804	-	TC14001009.hg	ENSG00000092148	ENST00000553700	protein_coding	10.77	12.14	-2.59	0.000413	0.018186
HSD17B11	hydroxysteroid (17-beta) dehydrogenase 11	4	87336610	87391386	-	TC04002945.hg	ENSG00000198189	ENST00000358290	protein_coding	11.69	13.06	-2.59	6.6e-05	0.00751
IFIT2	interferon-induced protein with tetratricopeptide repeats 2	10	89283694	89308900	+	TC10000636.hg	ENSG00000119922	ENST00000638108	protein_coding	5.18	6.56	-2.59	0.0003	0.015563
MANBA	mannosidase, beta A, lysosomal	4	102631488	102760941	-	TC04001430.hg	ENSG00000109323	ENST00000514430	protein_coding	9.05	10.43	-2.59	0.000202	0.012756
BTN3A2	butyrophilin, subfamily 3, member A2	6	26365159	26378320	+	TC06000184.hg	ENSG00000186470	ENST00000508906	protein_coding	7.16	8.53	-2.6	0.000126	0.010235
MRVI1	murine retrovirus integration site 1 homolog	11	10573095	10693752	-	TC11001416.hg	ENSG00000072952	ENST00000423302	protein_coding	7.51	8.89	-2.6	0.00233	0.046065
SOCS3	suppressor of cytokine signaling 3	17	78356778	78360077	-	TC17001917.hg	ENSG00000184557	ENST00000330871	protein_coding	6.05	7.43	-2.6	0.000483	0.019592
STOX2	storkhead box 2	4	183905356	184023526	+	TC04000895.hg	ENSG00000173320	ENST00000308497	protein_coding	4.25	5.63	-2.6	0.000142	0.010728
ANK2	ankyrin 2, neuronal	4	112818109	113383735	+	TC04002146.hg	ENSG00000145362	ENST00000506722	protein_coding	9.02	10.4	-2.61	0.011058	0.110347
FZD4	frizzled class receptor 4	11	86945679	86955391	-	TC11002170.hg	ENSG00000174804	ENST00000531380	protein_coding	7.53	8.91	-2.61	0.049634	0.25965
PLEKHH2	pleckstrin homology domain containing, family H (with MyTH4 domain) member 2	2	43637273	43767987	+	TC02000270.hg	ENSG00000152527	ENST00000282406	protein_coding	7.56	8.94	-2.61	0.001283	0.033319
CAMK2N1	calcium/calmodulin-dependent protein kinase II inhibitor 1	1	20482391	20486220	-	TC01002314.hg	ENSG00000162545	ENST00000375078	protein_coding	11.98	13.36	-2.62	0.001706	0.038626
EVI2B	ecotropic viral integration site 2B	17	31303766	31314112	-	TC17001341.hg	ENSG00000185862	ENST00000330927	protein_coding	4.95	6.35	-2.63	0.000153	0.011169
PTPRG	protein tyrosine phosphatase, receptor type, G	3	61561911	62293329	+	TC03000384.hg	ENSG00000144724	ENST00000295874	protein_coding	8.65	10.05	-2.63	6.2e-05	0.007335
CA12	carbonic anhydrase XII	15	63321378	63382161	-	TC15001541.hg	ENSG00000074410	ENST00000178638	protein_coding	6.94	8.34	-2.64	0.000618	0.02266
CACNB3	calcium channel, voltage-dependent, beta 3 subunit	12	48814893	48828941	+	TC12000357.hg	ENSG00000167535	ENST00000548860	protein_coding	6.56	7.96	-2.64	0.000702	0.024235
CENPE	centromere protein E	4	103105813	103198408	-	TC04002654.hg	ENSG00000138778	ENST00000380026	protein_coding	5.76	7.15	-2.64	0.01444	0.128221
PERP	PERP, TP53 apoptosis effector	6	138088505	138107511	-	TC06002157.hg	ENSG00000112378	ENST00000421351	protein_coding	8.83	10.23	-2.64	0.006971	0.083906
PTGES	prostaglandin E synthase	9	129738331	129753019	-	TC09001653.hg	ENSG00000148344	ENST00000481476	protein_coding	5.81	7.21	-2.64	0.007412	0.086985
RCAN2	regulator of calcineurin 2	6	46220738	46491362	-	TC06001771.hg	ENSG00000172348	ENST00000371374	protein_coding	6.54	7.94	-2.64	3.8e-05	0.005731
ADH5	alcohol dehydrogenase 5 (class III), chi polypeptide	4	99070978	99088751	-	TC04001405.hg	ENSG00000197894	ENST00000296412	protein_coding	9.96	11.37	-2.65	4e-06	0.002406
SMAD9	SMAD family member 9	13	36844831	36879829	-	TC13000569.hg	ENSG00000120693	ENST00000399275	protein_coding	6.73	8.14	-2.65	0.004931	0.069368
TMOD2	tropomodulin 2 (neuronal)	15	51751561	51816368	+	TC15002198.hg	ENSG00000128872	ENST00000249700	protein_coding	7.39	8.8	-2.65	0.004224	0.063944
TOB1	transducer of ERBB2, 1	17	50862223	50866345	-	TC17001698.hg	ENSG00000141232	ENST00000499247	protein_coding	8.7	10.11	-2.65	0.000419	0.018285
ULK2	unc-51 like autophagy activating kinase 2	17	19770830	19867936	-	TC17001251.hg	ENSG00000083290	ENST00000361658	protein_coding	7.67	9.08	-2.65	3.7e-05	0.0057
VSIG10	V-set and immunoglobulin domain containing 10	12	118063593	118103948	-	TC12002017.hg	ENSG00000176834	ENST00000359236	protein_coding	6.2	7.61	-2.65	6e-06	0.002919
AKR1B1	aldo-keto reductase family 1, member B1 (aldose reductase)	7	134442387	134459102	-	TC07001883.hg	ENSG00000085662	ENST00000465351	protein_coding	6.65	8.06	-2.66	0.049711	0.259922
ALDH6A1	aldehyde dehydrogenase 6 family, member A1	14	74056850	74084493	-	TC14001303.hg	ENSG00000119711	ENST00000553458	protein_coding	7.38	8.79	-2.66	0.000226	0.013404
DRAM2	DNA-damage regulated autophagy modulator 2	1	111117333	111140040	-	TC01002980.hg	ENSG00000156171	ENST00000286692	protein_coding	9.56	10.97	-2.66	0.005805	0.075413
ST8SIA1	ST8 alpha-N-acetyl-neuraminide alpha-2,8-sialyltransferase 1	12	22193391	22334714	-	TC12002790.hg	ENSG00000111728	ENST00000396037	protein_coding	5.43	6.85	-2.66	0.022984	0.166602
RBM43	RNA binding motif protein 43	2	151247940	151261879	-	TC02002424.hg	ENSG00000184898	ENST00000331426	protein_coding	7.17	8.59	-2.67	0.001144	0.031089
RNF213	ring finger protein 213	17	80260868	80398786	+	TC17000918.hg	ENSG00000173821	ENST00000582970	protein_coding	7.4	8.82	-2.67	0.001201	0.032044
SEMA3D	sema domain, immunoglobulin domain (Ig), short basic domain, secreted, (semaphorin) 3D	7	84995553	85121935	-	TC07001570.hg	ENSG00000153993	ENST00000284136	protein_coding	6.48	7.89	-2.67	0.029943	0.194681
CCBL2; RBMXL1	cysteine conjugate-beta lyase 2; RNA binding motif protein, X-linked-like 1	1	88935816	88992921	-	TC01002844.hg	ENSG00000137944	ENST00000260508	protein_coding	7.64	9.06	-2.68	0.002786	0.051047
CPNE3	copine III	8	86514427	86561498	+	TC08000539.hg	ENSG00000085719	ENST00000517490	protein_coding	10.56	11.98	-2.68	0.001953	0.041584
NOA1	nitric oxide associated 1	4	56963370	56978823	-	TC04001225.hg	ENSG00000084092	ENST00000264230	protein_coding	10.22	11.64	-2.68	2.7e-05	0.005077
TNIK	TRAF2 and NCK interacting kinase	3	171061339	171460408	-	TC03003206.hg	ENSG00000154310	ENST00000436636	protein_coding	6.98	8.4	-2.68	0.004324	0.064737
DIAPH2	diaphanous-related formin 2	X	96684712	97469835	+	TC0X000464.hg	ENSG00000147202	ENST00000373049	protein_coding	9.35	10.78	-2.69	0.000645	0.023218
ANKRD28	ankyrin repeat domain 28	3	15667236	15859771	-	TC03001213.hg	ENSG00000206560	ENST00000399451	protein_coding	8.94	10.38	-2.7	0.004336	0.064817
EZH1	enhancer of zeste 1 polycomb repressive complex 2 subunit	17	42700275	42745030	-	TC17001540.hg	ENSG00000108799	ENST00000428826	protein_coding	8.21	9.65	-2.7	0.000374	0.017295
SOAT1	sterol O-acyltransferase 1	1	179293802	179358680	+	TC01001551.hg	ENSG00000057252	ENST00000367619	protein_coding	9.77	11.21	-2.71	0.000432	0.018599
SMIM10	small integral membrane protein 10	X	134990938	134992473	+	TC0X000644.hg	ENSG00000184785	ENST00000330288	protein_coding	7.66	9.11	-2.72	0.004453	0.06588
NMRK1	nicotinamide riboside kinase 1	9	75060573	75088190	-	TC09002604.hg	ENSG00000106733	ENST00000376811	protein_coding	8.47	9.92	-2.73	0.002411	0.047077
PPP2R1B	protein phosphatase 2, regulatory subunit A, beta	11	111726908	111766382	-	TC11002284.hg	ENSG00000137713	ENST00000311129	protein_coding	9.09	10.53	-2.73	0.004983	0.069721
SMARCC2	SWI/SNF related, matrix associated, actin dependent regulator of chromatin, subfamily c, member 2	12	56162983	56189567	-	TC12001597.hg	ENSG00000139613	ENST00000394023	protein_coding	9.62	11.07	-2.73	4.8e-05	0.006309
CABLES1	Cdk5 and Abl enzyme substrate 1	18	23134564	23257747	+	TC18000653.hg	ENSG00000134508	ENST00000400473	protein_coding	7.19	8.64	-2.74	0.0022	0.044499
CYBRD1	cytochrome b reductase 1	2	171522348	171558133	+	TC02001021.hg	ENSG00000071967	ENST00000321348	protein_coding	13.16	14.61	-2.74	0.010106	0.104312
LRRTM2	leucine rich repeat transmembrane neuronal 2	5	138868923	138875290	-	TC05001836.hg	ENSG00000146006	ENST00000274711	protein_coding	5.51	6.96	-2.74	0.00037	0.017213
SNAI2	snail family zinc finger 2	8	48920253	48921740	-	TC08001199.hg	ENSG00000019549	ENST00000396822	protein_coding	8.74	10.19	-2.74	0.02295	0.166466
BICC1	BicC family RNA binding protein 1	10	58513140	58831437	+	TC10000362.hg	ENSG00000122870	ENST00000373886	protein_coding	12.14	13.6	-2.75	0.029092	0.191603
CC2D2A	coiled-coil and C2 domain containing 2A	4	15469865	15601557	+	TC04000142.hg	ENSG00000048342	ENST00000424120	protein_coding	7.42	8.88	-2.75	0.000219	0.01326
HIPK2	homeodomain interacting protein kinase 2	7	139561570	139777718	-	TC07003195.hg	ENSG00000064393	ENST00000406875	protein_coding	9.19	10.65	-2.75	0.022388	0.1642
NAV2	neuron navigator 2	11	19350724	20121598	+	TC11000252.hg	ENSG00000166833	ENST00000360655	protein_coding	7.24	8.7	-2.75	0.0049	0.069187
CARHSP1	calcium regulated heat stable protein 1	16	8852942	8868401	-	TC16000851.hg	ENSG00000153048	ENST00000396593	protein_coding	8.04	9.5	-2.76	0.007689	0.088633
CDS2	CDP-diacylglycerol synthase 2	20	5126786	5197887	+	TC20001076.hg	ENSG00000101290	ENST00000460006	protein_coding	6.6	8.06	-2.76	0.00064	0.023082
IFIT5	interferon-induced protein with tetratricopeptide repeats 5	10	89414586	89421001	+	TC10000640.hg	ENSG00000152778	ENST00000371795	protein_coding	6.75	8.22	-2.76	0.000321	0.015972
LPCAT3	lysophosphatidylcholine acyltransferase 3	12	6976186	7018477	-	TC12001155.hg	ENSG00000111684	ENST00000535479	protein_coding	10.13	11.6	-2.77	0.001197	0.031975
EPHX1	epoxide hydrolase 1, microsomal (xenobiotic)	1	225825354	225845563	+	TC01001856.hg	ENSG00000143819	ENST00000366837	protein_coding	9.29	10.77	-2.78	0.002458	0.047617
HDAC5	histone deacetylase 5	17	44076746	44123638	-	TC17001572.hg	ENSG00000108840	ENST00000225983	protein_coding	7.46	8.93	-2.78	0.000934	0.028179
XPC	xeroderma pigmentosum, complementation group C	3	14145147	14178783	-	TC03002817.hg	ENSG00000154767	ENST00000285021	protein_coding	8.39	9.87	-2.78	9.4e-05	0.008965
AK5	adenylate kinase 5	1	77282051	77559969	+	TC01000785.hg	ENSG00000154027	ENST00000354567	protein_coding	7.81	9.29	-2.79	0.000413	0.018186
HLA-E	major histocompatibility complex, class I, E	6	30489467	30494205	+	TC06000338.hg	ENSG00000204592	ENST00000376630	protein_coding	11.21	12.7	-2.79	0.000513	0.020314
IGFBP4	insulin like growth factor binding protein 4	17	40443461	40457731	+	TC17000499.hg	ENSG00000141753	ENST00000269593	protein_coding	13.14	14.62	-2.79	0.000509	0.020278
ATP8B4	ATPase, class I, type 8B, member 4	15	49858239	50113316	-	TC15001347.hg	ENSG00000104043	ENST00000559726	protein_coding	4.74	6.23	-2.8	0.031356	0.199946
BLVRB	biliverdin reductase B	19	40447789	40465745	-	TC19001542.hg	ENSG00000090013	ENST00000595483	protein_coding	7.51	8.99	-2.8	0.009765	0.102122
HMOX1	heme oxygenase 1	22	35380835	35394214	+	TC22000259.hg	ENSG00000100292	ENST00000216117	protein_coding	6.74	8.24	-2.81	0.000639	0.023082
IGBP1	immunoglobulin (CD79A) binding protein 1	X	70133449	70166324	+	TC0X000370.hg	ENSG00000089289	ENST00000342206	protein_coding	10.35	11.84	-2.81	4.2e-05	0.005965
OSR2	odd-skipped related transciption factor 2	8	98944659	98951762	+	TC08000606.hg	ENSG00000164920	ENST00000522510	protein_coding	5.27	6.76	-2.81	0.034192	0.209885
PCYOX1	prenylcysteine oxidase 1	2	70258137	70281191	+	TC02000416.hg	ENSG00000116005	ENST00000433351	protein_coding	12.02	13.51	-2.81	0.000565	0.021423
PSME1	proteasome activator subunit 1	14	24136158	24138967	+	TC14000159.hg	ENSG00000092010	ENST00000206451	protein_coding	10.97	12.46	-2.81	0.000221	0.013312
ECH1	enoyl-CoA hydratase 1, peroxisomal	19	38815422	38832005	-	TC19002698.hg	ENSG00000104823	ENST00000221418	protein_coding	10.95	12.44	-2.82	0.001132	0.030909
FAM21A	family with sequence similarity 21, member A	10	50067961	50133146	+	TC10000310.hg	ENSG00000099290	ENST00000282633	protein_coding	11.23	12.73	-2.83	1.2e-05	0.003777
LETMD1	LETM1 domain containing 1	12	51047962	51058087	+	TC12002358.hg	ENSG00000050426	ENST00000551477	protein_coding	8.52	10.01	-2.83	6.3e-05	0.007388
PPARG	peroxisome proliferator-activated receptor gamma	3	12287368	12434344	+	TC03002222.hg	ENSG00000132170	ENST00000397010	protein_coding	5.89	7.39	-2.83	0.000355	0.016932
EXOC6B	exocyst complex component 6B	2	72175984	72826041	-	TC02001977.hg	ENSG00000144036	ENST00000272427	protein_coding	9.2	10.72	-2.85	0.000182	0.012116
GUCY1A3	guanylate cyclase 1, soluble, alpha 3	4	155666726	155730630	+	TC04000787.hg	ENSG00000164116	ENST00000511108	protein_coding	4.93	6.44	-2.85	0.0191	0.149628
TRIM25; MIR3614	tripartite motif containing 25; microRNA 3614	17	56887909	56914038	-	TC17001716.hg	ENSG00000121060	ENST00000316881	protein_coding	8.6	10.11	-2.85	1e-06	0.001437
EIF4B	eukaryotic translation initiation factor 4B	12	53006158	53042209	+	TC12000425.hg	ENSG00000063046	ENST00000262056	protein_coding	13.02	14.54	-2.87	2.4e-05	0.00488
ECI2	enoyl-CoA delta isomerase 2	6	4115689	4135597	-	TC06003424.hg	ENSG00000198721	ENST00000380118	protein_coding	11	12.53	-2.88	5e-06	0.00282
ANXA11	annexin A11	10	80150889	80205572	-	TC10002734.hg	ENSG00000122359	ENST00000372231	protein_coding	5.98	7.52	-2.9	5.2e-05	0.006589
DNALI1	dynein, axonemal, light intermediate chain 1	1	37556919	37566857	+	TC01000475.hg	ENSG00000163879	ENST00000296218	protein_coding	5.77	7.31	-2.9	5.6e-05	0.006983
FAM21C	family with sequence similarity 21, member C	10	45727219	45792961	+	TC10000294.hg	ENSG00000172661	ENST00000374362	protein_coding	11.28	12.82	-2.9	9e-06	0.003568
MTSS1	metastasis suppressor 1	8	124550790	124728018	-	TC08002510.hg	ENSG00000170873	ENST00000378017	protein_coding	8.46	10	-2.9	0.048879	0.257084
NFYB	nuclear transcription factor Y subunit beta	12	104117077	104138289	-	TC12001906.hg	ENSG00000120837	ENST00000240055	protein_coding	8.84	10.38	-2.9	0.033812	0.208513
TRAF3IP2	TRAF3 interacting protein 2	6	111556454	111606246	-	TC06003798.hg	ENSG00000056972	ENST00000368761	protein_coding	7.05	8.59	-2.91	0.000379	0.017338
WDR63	WD repeat domain 63	1	84999147	85133138	+	TC01000814.hg	ENSG00000162643	ENST00000370596	protein_coding	6.47	8.01	-2.91	0.002255	0.045108
SELENBP1	selenium binding protein 1	1	151364304	151372694	-	TC01003226.hg	ENSG00000143416	ENST00000493560	protein_coding	7.41	8.96	-2.92	0.00032	0.015972
AOX1	aldehyde oxidase 1	2	200585868	200671495	+	TC02001162.hg	ENSG00000138356	ENST00000374700	protein_coding	6.53	8.08	-2.93	0.001562	0.036925
EGFR	epidermal growth factor receptor	7	55019021	55203076	+	TC07002321.hg	ENSG00000146648	ENST00000455089	protein_coding	8.74	10.3	-2.93	0.0009	0.027678
KCND2	potassium channel, voltage gated Shal related subfamily D, member 2	7	120273668	120750331	+	TC07000732.hg	ENSG00000184408	ENST00000331113	protein_coding	5.69	7.25	-2.94	0.006995	0.084007
PLD1	phospholipase D1, phosphatidylcholine-specific	3	171600405	171810438	-	TC03002001.hg	ENSG00000075651	ENST00000356327	protein_coding	5.53	7.09	-2.94	0.001462	0.035835
TP53INP1	tumor protein p53 inducible nuclear protein 1	8	94925972	94949366	-	TC08001440.hg	ENSG00000164938	ENST00000448464	protein_coding	8.62	10.17	-2.94	0.000421	0.018314
AAED1	AhpC/TSA antioxidant enzyme domain containing 1	9	96639577	96654748	-	TC09001377.hg	ENSG00000158122	ENST00000411939	protein_coding	8.28	9.84	-2.95	0.006152	0.078097
CKS2	CDC28 protein kinase regulatory subunit 2	9	89311198	89316703	+	TC09002074.hg	ENSG00000123975	ENST00000314355	protein_coding	8.31	9.87	-2.95	0.001091	0.03039
DDB2	damage-specific DNA binding protein 2	11	47214942	47239240	+	TC11000404.hg	ENSG00000134574	ENST00000256996	protein_coding	8.5	10.07	-2.95	0.000251	0.014166
DTX4	deltex 4, E3 ubiquitin ligase	11	59171430	59204909	+	TC11002686.hg	ENSG00000110042	ENST00000532982	protein_coding	5.92	7.48	-2.95	0.000614	0.022521
PROS1	protein S (alpha)	3	93873033	93974066	-	TC03001590.hg	ENSG00000184500	ENST00000394236	protein_coding	8.57	10.13	-2.95	0.001654	0.038078
APOL1	apolipoprotein L1	22	36253010	36267525	+	TC22000265.hg	ENSG00000100342	ENST00000397278	protein_coding	7.25	8.82	-2.96	0.00055	0.021059
IFITM2	interferon induced transmembrane protein 2	11	307631	309230	+	TC11002483.hg	ENSG00000185201	ENST00000533141	protein_coding	16	17.57	-2.96	0.004975	0.069648
NFKBIA	nuclear factor of kappa light polypeptide gene enhancer in B-cells inhibitor, alpha	14	35401511	35404746	-	TC14001036.hg	ENSG00000100906	ENST00000216797	protein_coding	7.64	9.2	-2.96	2e-06	0.00158
OLFML2A	olfactomedin like 2A	9	124777271	124814878	+	TC09000644.hg	ENSG00000185585	ENST00000373580	protein_coding	6.9	8.47	-2.96	0.000171	0.011827
SGSH	N-sulfoglucosamine sulfohydrolase	17	80211534	80220338	-	TC17001934.hg	ENSG00000181523	ENST00000570923	protein_coding	6.91	8.47	-2.96	2.7e-05	0.005077
CLDN23	claudin 23	8	8701938	8704106	+	TC08001787.hg	ENSG00000253958	ENST00000519106	protein_coding	4	5.57	-2.97	0.000315	0.015838
DRAM1	DNA-damage regulated autophagy modulator 1	12	101877351	101923623	+	TC12000793.hg	ENSG00000136048	ENST00000258534	protein_coding	12.79	14.36	-2.97	0.002467	0.047695
EFNA5	ephrin-A5	5	107376889	107670895	-	TC05001657.hg	ENSG00000184349	ENST00000333274	protein_coding	5.89	7.46	-2.97	0.001791	0.039496
HOXB5	homeobox B5	17	48591257	48593961	-	TC17001644.hg	ENSG00000120075	ENST00000239151	protein_coding	9.33	10.9	-2.97	0.003946	0.06149
IFITM1	interferon induced transmembrane protein 1	11	313527	315240	+	TC11000011.hg	ENSG00000185885	ENST00000328221	protein_coding	9.69	11.26	-2.97	0.00295	0.052689
PHYH	phytanoyl-CoA 2-hydroxylase	10	13277796	13299763	-	TC10002476.hg	ENSG00000107537	ENST00000396913	protein_coding	8.79	10.36	-2.97	0.000147	0.010953
ANKRD29	ankyrin repeat domain 29	18	23598926	23662885	-	TC18000415.hg	ENSG00000154065	ENST00000592179	protein_coding	6.32	7.89	-2.98	0.007945	0.090407
MAOA	monoamine oxidase A	X	43656219	43746821	+	TC0X000207.hg	ENSG00000189221	ENST00000338702	protein_coding	6.24	7.82	-2.98	0.000587	0.021929
SAV1	salvador family WW domain containing protein 1	14	50633636	50668331	-	TC14001122.hg	ENSG00000151748	ENST00000324679	protein_coding	8.32	9.89	-2.98	0.000981	0.02872
CNKSR3	CNKSR family member 3	6	154387504	154510659	-	TC06004140.hg	ENSG00000153721	ENST00000607772	protein_coding	6.36	7.94	-2.99	0.000132	0.010427
KAT6B	K(lysine) acetyltransferase 6B	10	74825582	75032293	+	TC10000483.hg	ENSG00000156650	ENST00000372725	protein_coding	8.73	10.31	-2.99	0.000169	0.011786
AHNAK	AHNAK nucleoprotein	11	62515905	62546835	-	TC11001867.hg	ENSG00000124942	ENST00000378024	protein_coding	9.29	10.88	-3.01	4.8e-05	0.006309
BDH2	3-hydroxybutyrate dehydrogenase, type 2	4	103079477	103099828	-	TC04002947.hg	ENSG00000164039	ENST00000492366	protein_coding	7.8	9.39	-3.01	7e-05	0.007838
CNTNAP1	contactin associated protein 1	17	42682613	42699814	+	TC17000533.hg	ENSG00000108797	ENST00000264638	protein_coding	6.88	8.48	-3.02	0.000538	0.020726
SPTLC3	serine palmitoyltransferase, long chain base subunit 3	20	13008994	13169103	+	TC20000092.hg	ENSG00000172296	ENST00000399002	protein_coding	5.75	7.35	-3.02	0.002906	0.052241
ADGRA3	adhesion G protein-coupled receptor A3	4	22387375	22516054	-	TC04002488.hg	ENSG00000152990	ENST00000334304	protein_coding	8.16	9.75	-3.03	0.019704	0.152187
HSDL2	hydroxysteroid dehydrogenase like 2	9	112379937	112472410	+	TC09002184.hg	ENSG00000119471	ENST00000398805	protein_coding	10.1	11.7	-3.03	0.000164	0.01155
ANTXR2	anthrax toxin receptor 2	4	79901149	80073086	-	TC04001328.hg	ENSG00000163297	ENST00000403729	protein_coding	11.28	12.89	-3.04	0.000364	0.017125
KCTD12	potassium channel tetramerization domain containing 12	13	76880166	76886390	-	TC13000741.hg	ENSG00000178695	ENST00000377474	protein_coding	9.77	11.38	-3.04	0.006764	0.082395
CELF2	CUGBP, Elav-like family member 2	10	11005321	11334353	+	TC10000081.hg	ENSG00000048740	ENST00000416382	protein_coding	6.9	8.51	-3.05	0.002289	0.045525
HRSP12	heat-responsive protein 12	8	98102344	98117241	-	TC08001461.hg	ENSG00000132541	ENST00000254878	protein_coding	8.4	10	-3.05	0.010346	0.105914
CPNE8	copine VIII	12	38652185	38905631	-	TC12001389.hg	ENSG00000139117	ENST00000331366	protein_coding	7.24	8.86	-3.06	0.000312	0.015777
BTN3A1	butyrophilin, subfamily 3, member A1	6	26402237	26415216	+	TC06000186.hg	ENSG00000026950	ENST00000289361	protein_coding	6.95	8.57	-3.07	9.3e-05	0.008909
EBPL	emopamil binding protein-like	13	49660723	49691438	-	TC13001495.hg	ENSG00000123179	ENST00000473576	protein_coding	9.86	11.48	-3.07	0.000265	0.014523
PBX3	pre-B-cell leukemia homeobox 3	9	125747345	125967377	+	TC09002258.hg	ENSG00000167081	ENST00000342287	protein_coding	9.17	10.8	-3.08	0.034526	0.210915
AASS	aminoadipate-semialdehyde synthase	7	122076133	122133822	-	TC07001811.hg	ENSG00000008311	ENST00000393376	protein_coding	6.57	8.2	-3.11	6e-06	0.002971
HOXA5	homeobox A5	7	27141052	27143668	-	TC07001221.hg	ENSG00000106004	ENST00000222726	protein_coding	8.03	9.67	-3.11	0.004061	0.062675
IFIH1	interferon induced, with helicase C domain 1	2	162267079	162318703	-	TC02002481.hg	ENSG00000115267	ENST00000263642	protein_coding	5.45	7.08	-3.11	0.000895	0.027625
SLC38A4	solute carrier family 38, member 4	12	46764761	46825997	-	TC12001429.hg	ENSG00000139209	ENST00000447411	protein_coding	6.31	7.94	-3.11	0.005075	0.070496
SOCS5	suppressor of cytokine signaling 5	2	46698952	46763129	+	TC02000286.hg	ENSG00000171150	ENST00000306503	protein_coding	9.3	10.94	-3.11	0.027068	0.183833
KIAA1107	KIAA1107	1	92168858	92184723	+	TC01000851.hg	ENSG00000069712	ENST00000637221	protein_coding	5.96	7.61	-3.13	7e-06	0.003209
DPYSL2	dihydropyrimidinase-like 2	8	26514022	26658173	+	TC08001847.hg	ENSG00000092964	ENST00000521913	protein_coding	13.37	15.01	-3.14	0.000159	0.011388
PAPPA	pregnancy-associated plasma protein A, pappalysin 1	9	116153804	116402322	+	TC09000593.hg	ENSG00000182752	ENST00000328252	protein_coding	9.88	11.53	-3.14	0.008865	0.096552
SGMS1	sphingomyelin synthase 1	10	50305600	50623983	-	TC10002640.hg	ENSG00000198964	ENST00000361781	protein_coding	10.3	11.95	-3.14	0.007682	0.088595
BTBD2	BTB (POZ) domain containing 2	19	1985438	1991300	-	TC19001018.hg	ENSG00000133243	ENST00000589685	protein_coding	9.33	10.98	-3.15	1.8e-05	0.004565
PLEKHA6	pleckstrin homology domain containing, family A member 6	1	204218851	204359916	-	TC01006052.hg	ENSG00000143850	ENST00000272203	protein_coding	6.32	7.98	-3.15	0.00625	0.078735
SASH1	SAM and SH3 domain containing 1	6	148342593	148552050	+	TC06001074.hg	ENSG00000111961	ENST00000367467	protein_coding	7.38	9.04	-3.16	0.001737	0.038947
PCMTD2	protein-L-isoaspartate (D-aspartate) O-methyltransferase domain containing 2	20	64255741	64275653	+	TC20001738.hg	ENSG00000203880	ENST00000369758	protein_coding	8.01	9.68	-3.17	0.000626	0.022877
PQLC2L	PQ loop repeat containing 2-like	3	157543246	157578885	+	TC03002624.hg	ENSG00000174899	ENST00000312275	protein_coding	6.72	8.39	-3.17	0.013557	0.123733
VEZF1	vascular endothelial zinc finger 1	17	57971547	57982864	-	TC17001722.hg	ENSG00000136451	ENST00000258963	protein_coding	10.1	11.76	-3.18	0.000175	0.011925
LIN7A	lin-7 homolog A (C. elegans)	12	80792520	80937925	-	TC12002978.hg	ENSG00000111052	ENST00000552864	protein_coding	5.92	7.6	-3.2	0.000444	0.018886
MID1	midline 1	X	10445556	10576955	-	TC0X001978.hg	ENSG00000101871	ENST00000380779	protein_coding	8.79	10.46	-3.2	0.047361	0.252583
MAP3K12	mitogen-activated protein kinase kinase kinase 12	12	53479669	53499615	-	TC12001550.hg	ENSG00000139625	ENST00000267079	protein_coding	7.27	8.95	-3.21	0.000163	0.011518
GAS2L3	growth arrest-specific 2 like 3	12	100573711	100624919	+	TC12000779.hg	ENSG00000139354	ENST00000547754	protein_coding	6.24	7.92	-3.22	2.6e-05	0.005049
CLIC6	chloride intracellular channel 6	21	34669389	34718227	+	TC21000138.hg	ENSG00000159212	ENST00000360731	protein_coding	6.38	8.07	-3.23	0.014245	0.127349
ABCA9	ATP binding cassette subfamily A member 9	17	68974488	69061064	-	TC17001826.hg	ENSG00000154258	ENST00000340001	protein_coding	5.23	6.92	-3.24	0.01869	0.147876
BBS2	Bardet-Biedl syndrome 2	16	56484345	56520041	-	TC16001134.hg	ENSG00000125124	ENST00000568104	protein_coding	8.09	9.79	-3.24	4e-05	0.005837
MKL2	MKL/myocardin-like 2	16	14071322	14266771	+	TC16001421.hg	ENSG00000186260	ENST00000571589	protein_coding	7.66	9.36	-3.24	0.001241	0.03262
SH3D19	SH3 domain containing 19	4	151120279	151226598	-	TC04002781.hg	ENSG00000109686	ENST00000409598	protein_coding	13.07	14.77	-3.24	0.001125	0.030827
P2RX4	purinergic receptor P2X, ligand gated ion channel, 4	12	121209857	121234106	+	TC12002619.hg	ENSG00000135124	ENST00000337233	protein_coding	8.52	10.22	-3.25	0.00011	0.009651
STC2	stanniocalcin 2	5	173314713	173329503	-	TC05002075.hg	ENSG00000113739	ENST00000265087	protein_coding	8.23	9.94	-3.25	0.004469	0.066002
USP53	ubiquitin specific peptidase 53	4	119212636	119294746	+	TC04000611.hg	ENSG00000145390	ENST00000274030	protein_coding	9.24	10.95	-3.25	0.044603	0.244022
LAMB1	laminin, beta 1	7	107923803	108002027	-	TC07001747.hg	ENSG00000091136	ENST00000393561	protein_coding	12.38	14.09	-3.27	0.000222	0.013334
SLC25A27	solute carrier family 25, member 27	6	46652941	46678193	+	TC06000628.hg	ENSG00000153291	ENST00000371347	protein_coding	5.81	7.52	-3.27	0.001008	0.029165
DST	dystonin	6	56457987	56642996	-	TC06003695.hg	ENSG00000151914	ENST00000244364	protein_coding	10.23	11.95	-3.28	0.003816	0.060387
MFSD6	major facilitator superfamily domain containing 6	2	190408355	190502315	+	TC02001119.hg	ENSG00000151690	ENST00000392328	protein_coding	8.07	9.79	-3.29	0.000886	0.027454
TWSG1	twisted gastrulation BMP signaling modulator 1	18	9334767	9400817	+	TC18000045.hg	ENSG00000128791	ENST00000583147	protein_coding	12.21	13.94	-3.31	7.3e-05	0.007956
GPX3	glutathione peroxidase 3	5	151020438	151028992	+	TC05000837.hg	ENSG00000211445	ENST00000622181	protein_coding	9.05	10.79	-3.32	0.005797	0.075413
AUH	AU RNA binding protein/enoyl-CoA hydratase	9	91213815	91361913	-	TC09001324.hg	ENSG00000148090	ENST00000375731	protein_coding	7.71	9.44	-3.33	4.2e-05	0.005991
CDC25B	cell division cycle 25B	20	3795739	3805237	+	TC20000040.hg	ENSG00000101224	ENST00000467519	protein_coding	6.38	8.12	-3.34	0.000273	0.014762
MAF	v-maf avian musculoaponeurotic fibrosarcoma oncogene homolog	16	79594331	79600714	-	TC16001291.hg	ENSG00000178573	ENST00000393350	protein_coding	6.11	7.85	-3.34	0.002106	0.043365
RPL13A	ribosomal protein L13a	19	49487554	49492308	+	TC19002198.hg	ENSG00000142541	ENST00000391857	protein_coding	12.9	14.64	-3.34	5.7e-05	0.007045
PRRX1	paired related homeobox 1	1	170663134	170736508	+	TC01001484.hg	ENSG00000116132	ENST00000367760	protein_coding	9.71	11.45	-3.35	0.005803	0.075413
SPATA6	spermatogenesis associated 6	1	48295372	48472173	-	TC01002637.hg	ENSG00000132122	ENST00000371847	protein_coding	6.47	8.22	-3.36	7e-06	0.003314
TNS2	tensin 2	12	53046969	53064369	+	TC12000427.hg	ENSG00000111077	ENST00000379902	protein_coding	6.54	8.29	-3.36	7.8e-05	0.008242
ACVRL1	activin A receptor type IL	12	51912332	51923359	+	TC12002362.hg	ENSG00000139567	ENST00000550683	protein_coding	4.76	6.51	-3.38	0.014375	0.127978
LAMA4	laminin, alpha 4	6	112109293	112254538	-	TC06002025.hg	ENSG00000112769	ENST00000424408	protein_coding	12.1	13.86	-3.38	0.002359	0.046416
UBE2L6	ubiquitin-conjugating enzyme E2L 6	11	57551662	57567807	-	TC11001795.hg	ENSG00000156587	ENST00000287156	protein_coding	7.6	9.37	-3.39	6.6e-05	0.00751
PARP9	poly(ADP-ribose) polymerase family member 9	3	122527959	122564577	-	TC03001705.hg	ENSG00000138496	ENST00000360356	protein_coding	6.22	7.99	-3.41	4e-06	0.002392
ADGRD1	adhesion G protein-coupled receptor D1	12	130953907	131141247	+	TC12001040.hg	ENSG00000111452	ENST00000261654	protein_coding	4.95	6.73	-3.42	0.006075	0.077563
KDSR	3-ketodihydrosphingosine reductase	18	63327726	63367510	-	TC18000953.hg	ENSG00000119537	ENST00000406396	protein_coding	10.54	12.32	-3.43	0.000181	0.012081
EHBP1	EH domain binding protein 1	2	62705742	63046487	+	TC02000360.hg	ENSG00000115504	ENST00000431489	protein_coding	10.2	11.98	-3.44	0.001592	0.037258
SAP30	Sin3A associated protein 30kDa	4	173370943	173377532	+	TC04000856.hg	ENSG00000164105	ENST00000296504	protein_coding	8.02	9.8	-3.44	1.6e-05	0.004311
MGST1	microsomal glutathione S-transferase 1	12	16347142	16364409	+	TC12002266.hg	ENSG00000008394	ENST00000010404	protein_coding	16.09	17.88	-3.45	0.006062	0.077512
PNRC1	proline-rich nuclear receptor coactivator 1	6	89080778	89085160	+	TC06000795.hg	ENSG00000146278	ENST00000336032	protein_coding	10.67	12.46	-3.46	9.5e-05	0.008997
RGS2	regulator of G-protein signaling 2	1	192809039	192810899	+	TC01001624.hg	ENSG00000116741	ENST00000483295	protein_coding	7.31	9.1	-3.46	0.005354	0.072606
VSTM4	V-set and transmembrane domain containing 4	10	49014245	49115509	-	TC10001271.hg	ENSG00000165633	ENST00000332853	protein_coding	6.88	8.67	-3.46	0.000861	0.026927
MAN1C1	mannosidase, alpha, class 1C, member 1	1	25617468	25786207	+	TC01000325.hg	ENSG00000117643	ENST00000374332	protein_coding	5.92	7.72	-3.47	3e-06	0.002062
PTPRS	protein tyrosine phosphatase, receptor type, S	19	5158495	5340803	-	TC19002300.hg	ENSG00000105426	ENST00000588552	protein_coding	10.82	12.62	-3.47	0.000308	0.015715
GALNT15	polypeptide N-acetylgalactosaminyltransferase 15	3	16174649	16229746	+	TC03000101.hg	ENSG00000131386	ENST00000339732	protein_coding	5.11	6.91	-3.48	0.004606	0.066887
RAVER2	ribonucleoprotein, PTB-binding 2	1	64745095	64833232	+	TC01000727.hg	ENSG00000162437	ENST00000371072	protein_coding	5.75	7.55	-3.48	0.005672	0.0746
LSS	lanosterol synthase (2,3-oxidosqualene-lanosterol cyclase)	21	46188141	46228822	-	TC21000554.hg	ENSG00000160285	ENST00000356396	protein_coding	7.11	8.92	-3.49	0.002381	0.046698
RND3	Rho family GTPase 3	2	150468195	150487667	-	TC02002419.hg	ENSG00000115963	ENST00000375734	protein_coding	12.65	14.45	-3.49	0.000523	0.020489
APOBEC3C	apolipoprotein B mRNA editing enzyme, catalytic polypeptide-like 3C	22	39014083	39020352	+	TC22001426.hg	ENSG00000244509	ENST00000361441	protein_coding	10.7	12.51	-3.5	1.1e-05	0.003673
ARL6IP5	ADP-ribosylation factor like GTPase 6 interacting protein 5	3	69084944	69106066	+	TC03000417.hg	ENSG00000144746	ENST00000273258	protein_coding	14.24	16.05	-3.52	1.3e-05	0.003844
LRRK2	leucine-rich repeat kinase 2	12	40225074	40369281	+	TC12000309.hg	ENSG00000188906	ENST00000298910	protein_coding	5.99	7.81	-3.53	0.004991	0.069789
ARHGEF6	Rac/Cdc42 guanine nucleotide exchange factor 6	X	136665547	136767343	-	TC0X001416.hg	ENSG00000129675	ENST00000370620	protein_coding	7.47	9.3	-3.54	1.5e-05	0.004178
CREBRF	CREB3 regulatory factor	5	173056352	173139284	+	TC05000958.hg	ENSG00000164463	ENST00000296953	protein_coding	7.78	9.6	-3.54	0.000144	0.010824
PDE3B	phosphodiesterase 3B, cGMP-inhibited	11	14643723	14872044	+	TC11000214.hg	ENSG00000152270	ENST00000282096	protein_coding	5.26	7.08	-3.54	3.23e-07	0.000752
CYP3A7	cytochrome P450, family 3, subfamily A, polypeptide 7	7	99685226	99735093	-	TC07003300.hg	ENSG00000282301	ENST00000611620	protein_coding	4.86	6.69	-3.56	0.000223	0.01334
LTBP4	latent transforming growth factor beta binding protein 4	19	40593166	40629818	+	TC19000565.hg	ENSG00000090006	ENST00000204005	protein_coding	7.77	9.6	-3.57	0.042609	0.237872
ALDH3A2	aldehyde dehydrogenase 3 family, member A2	17	19648526	19677596	+	TC17000246.hg	ENSG00000072210	ENST00000176643	protein_coding	6.03	7.87	-3.58	1.3e-05	0.003844
ZNF277	zinc finger protein 277	7	112206588	112343096	+	TC07000707.hg	ENSG00000198839	ENST00000361822	protein_coding	9.38	11.23	-3.61	4e-06	0.002392
ANO3	anoctamin 3	11	26309599	26660680	+	TC11000275.hg	ENSG00000134343	ENST00000525139	protein_coding	5.5	7.36	-3.63	0.022875	0.166292
ETS2	v-ets avian erythroblastosis virus E26 oncogene homolog 2	21	38805307	38824955	+	TC21000169.hg	ENSG00000157557	ENST00000360214	protein_coding	8.67	10.53	-3.63	0.005761	0.075165
PRKAR2B	protein kinase, cAMP-dependent, regulatory, type II, beta	7	107044649	107161811	+	TC07000688.hg	ENSG00000005249	ENST00000265717	protein_coding	6.91	8.77	-3.64	0.004083	0.062794
RARRES1	retinoic acid receptor responder (tazarotene induced) 1	3	158696892	158732696	-	TC03001949.hg	ENSG00000118849	ENST00000237696	protein_coding	6.91	8.77	-3.64	0.0376	0.221502
STAT2	signal transducer and activator of transcription 2	12	56342710	56360074	-	TC12001602.hg	ENSG00000170581	ENST00000314128	protein_coding	10.34	12.21	-3.64	0.000368	0.01721
CYB5A	cytochrome b5 type A (microsomal)	18	74250847	74292016	-	TC18000574.hg	ENSG00000166347	ENST00000340533	protein_coding	9.25	11.12	-3.67	0.003108	0.054146
SERPING1	serpin peptidase inhibitor, clade G (C1 inhibitor), member 1	11	57597518	57614853	+	TC11002677.hg	ENSG00000149131	ENST00000278407	protein_coding	13.45	15.33	-3.68	0.019332	0.150494
LAYN	layilin	11	111540508	111561063	+	TC11000997.hg	ENSG00000204381	ENST00000375614	protein_coding	9.01	10.9	-3.69	0.004766	0.06818
SQRDL	sulfide quinone reductase-like (yeast)	15	45631148	45691280	+	TC15000364.hg	ENSG00000137767	ENST00000568606	protein_coding	7.82	9.71	-3.69	0.00053	0.020652
TBC1D2B	TBC1 domain family, member 2B	15	77994985	78077652	-	TC15001697.hg	ENSG00000167202	ENST00000300584	protein_coding	7.67	9.56	-3.69	0.000523	0.020483
IRF2	interferon regulatory factor 2	4	184387713	184474580	-	TC04001805.hg	ENSG00000168310	ENST00000393593	protein_coding	7.72	9.61	-3.71	1.2e-05	0.003777
C1R	complement component 1, r subcomponent	12	7080214	7092441	-	TC12001156.hg	ENSG00000159403	ENST00000540394	protein_coding	10.99	12.89	-3.73	0.015762	0.134647
NRP1	neuropilin 1	10	33177492	33336262	-	TC10001166.hg	ENSG00000099250	ENST00000265371	protein_coding	10.27	12.17	-3.73	0.000366	0.017165
CLEC2B	C-type lectin domain family 2, member B	12	9852984	9870136	-	TC12001208.hg	ENSG00000110852	ENST00000228438	protein_coding	6.81	8.72	-3.75	7.9e-05	0.008242
PARP14	poly(ADP-ribose) polymerase family member 14	3	122680618	122730840	+	TC03000634.hg	ENSG00000173193	ENST00000474629	protein_coding	7.34	9.24	-3.75	1e-06	0.001217
SPTBN1	spectrin, beta, non-erythrocytic 1	2	54456285	54669675	+	TC02003238.hg	ENSG00000115306	ENST00000356805	protein_coding	13.68	15.58	-3.75	0.000164	0.011579
GPSM2	G-protein signaling modulator 2	1	108876981	108930421	+	TC01000936.hg	ENSG00000121957	ENST00000264126	protein_coding	6.76	8.67	-3.77	0.00265	0.049648
ALDH2	aldehyde dehydrogenase 2 family (mitochondrial)	12	111766887	111809638	+	TC12003212.hg	ENSG00000111275	ENST00000416293	protein_coding	8.85	10.78	-3.82	0.002713	0.050171
MTSS1L	metastasis suppressor 1-like	16	70661204	70686066	-	TC16001237.hg	ENSG00000132613	ENST00000338779	protein_coding	9.44	11.37	-3.82	0.000445	0.018893
CD109	CD109 molecule	6	73696104	73828313	+	TC06000737.hg	ENSG00000156535	ENST00000287097	protein_coding	10.78	12.73	-3.86	0.004292	0.06457
DPYD	dihydropyrimidine dehydrogenase	1	97077743	97921023	-	TC01002903.hg	ENSG00000188641	ENST00000370192	protein_coding	8.59	10.54	-3.86	0.001244	0.032664
S100A10	S100 calcium binding protein A10	1	151982915	151994390	-	TC01005824.hg	ENSG00000197747	ENST00000368811	protein_coding	15.11	17.07	-3.88	0.001417	0.035179
IFIT3	interferon-induced protein with tetratricopeptide repeats 3	10	89327894	89340971	+	TC10000637.hg	ENSG00000119917	ENST00000371818	protein_coding	6.37	8.33	-3.89	4.1e-05	0.005965
DOCK11	dedicator of cytokinesis 11	X	118495898	118686163	+	TC0X000574.hg	ENSG00000147251	ENST00000276204	protein_coding	8.97	10.93	-3.9	0.000823	0.026227
DOCK4	dedicator of cytokinesis 4	7	111726478	112206411	-	TC07001761.hg	ENSG00000128512	ENST00000428084	protein_coding	6.72	8.69	-3.9	0.018668	0.147832
DPP4	dipeptidyl-peptidase 4	2	161992241	162074542	-	TC02002478.hg	ENSG00000197635	ENST00000360534	protein_coding	12.25	14.23	-3.94	0.01628	0.13709
ADAMTS5	ADAM metallopeptidase with thrombospondin type 1 motif 5	21	26917912	26966513	-	TC21000892.hg	ENSG00000154736	ENST00000284987	protein_coding	6.8	8.78	-3.95	0.000709	0.024386
H6PD	hexose-6-phosphate dehydrogenase (glucose 1-dehydrogenase)	1	9234775	9271337	+	TC01000113.hg	ENSG00000049239	ENST00000377403	protein_coding	8.04	10.02	-3.95	6.1e-05	0.007254
UBA7	ubiquitin-like modifier activating enzyme 7	3	49805207	49813946	-	TC03001418.hg	ENSG00000182179	ENST00000333486	protein_coding	6.05	8.03	-3.95	2.1e-05	0.004599
OSBPL1A	oxysterol binding protein-like 1A	18	24162044	24397859	-	TC18000418.hg	ENSG00000141447	ENST00000319481	protein_coding	8.2	10.19	-3.96	0.000421	0.018314
DYNC2H1	dynein, cytoplasmic 2, heavy chain 1	11	103109431	103479863	+	TC11002850.hg	ENSG00000187240	ENST00000375735	protein_coding	7.24	9.23	-3.97	0.001874	0.040566
LGALS3	lectin, galactoside-binding, soluble, 3	14	55129044	55145403	+	TC14001693.hg	ENSG00000131981	ENST00000254301	protein_coding	15.16	17.17	-4.02	1.1e-05	0.003777
CTSL	cathepsin L	9	87725519	87731392	+	TC09002062.hg	ENSG00000135047	ENST00000343150	protein_coding	8.86	10.88	-4.05	5e-06	0.002743
FAM43A	family with sequence similarity 43, member A	3	194686544	194689037	+	TC03001077.hg	ENSG00000185112	ENST00000329759	protein_coding	6.97	9	-4.08	0.010126	0.104428
CLCA2	chloride channel accessory 2	1	86424086	86456558	+	TC01000821.hg	ENSG00000137975	ENST00000370565	protein_coding	6.49	8.52	-4.1	0.007397	0.086895
RAB8B	RAB8B, member RAS oncogene family	15	63189469	63267782	+	TC15000581.hg	ENSG00000166128	ENST00000321437	protein_coding	11.49	13.53	-4.1	0.003805	0.060276
SEMA3A	sema domain, immunoglobulin domain (Ig), short basic domain, secreted, (semaphorin) 3A	7	83955777	84194901	-	TC07001568.hg	ENSG00000075213	ENST00000265362	protein_coding	8.94	10.97	-4.1	0.031843	0.201716
SETBP1	SET binding protein 1	18	44680898	45068510	+	TC18000692.hg	ENSG00000152217	ENST00000282030	protein_coding	6.19	8.23	-4.12	0.022732	0.165697
C1QTNF9B-AS1	C1QTNF9B antisense RNA 1	13	24321126	24321428	-	TC13000490.hg	ENSG00000281899	ENST00000626707	protein_coding	5.28	7.33	-4.14	0.017409	0.142414
SLITRK6	SLIT and NTRK-like family, member 6	13	85792790	85799488	-	TC13000769.hg	ENSG00000184564	ENST00000400286	protein_coding	6.47	8.53	-4.14	0.043107	0.239447
NR2F1	nuclear receptor subfamily 2, group F, member 1	5	93583337	93594615	+	TC05002512.hg	ENSG00000175745	ENST00000327111	protein_coding	14.42	16.48	-4.17	0.000812	0.026062
PCDHGB7	protocadherin gamma subfamily B, 7	5	141417645	141420429	+	TC05002662.hg	ENSG00000254122	ENST00000612073	protein_coding	9.45	11.51	-4.19	0.003139	0.054418
TNFRSF21	tumor necrosis factor receptor superfamily, member 21	6	47231532	47309905	-	TC06001777.hg	ENSG00000146072	ENST00000296861	protein_coding	8.59	10.66	-4.19	0.002576	0.048882
ZNF608	zinc finger protein 608	5	124636917	124745425	-	TC05001731.hg	ENSG00000168916	ENST00000306315	protein_coding	6.36	8.43	-4.19	0.003053	0.053593
DDX60	DEAD (Asp-Glu-Ala-Asp) box polypeptide 60	4	168216293	168318807	-	TC04001718.hg	ENSG00000137628	ENST00000393743	protein_coding	5.64	7.72	-4.22	8e-06	0.003372
IL6ST	interleukin 6 signal transducer	5	55935095	55994993	-	TC05001366.hg	ENSG00000134352	ENST00000381298	protein_coding	15.23	17.32	-4.24	0.000913	0.027837
SIK2	salt-inducible kinase 2	11	111602391	111730853	+	TC11000998.hg	ENSG00000170145	ENST00000304987	protein_coding	8.1	10.19	-4.24	0.003004	0.053152
FMO3	flavin containing monooxygenase 3	1	171090877	171117819	+	TC01001486.hg	ENSG00000007933	ENST00000367755	protein_coding	7.75	9.83	-4.25	0.043312	0.240076
FOXF2	forkhead box F2	6	1389834	1395597	+	TC06000010.hg	ENSG00000137273	ENST00000259806	protein_coding	8.64	10.73	-4.25	0.001086	0.03032
GLUL	glutamate-ammonia ligase	1	182382894	182390304	-	TC01003605.hg	ENSG00000135821	ENST00000491322	protein_coding	6.71	8.8	-4.25	2e-05	0.004585
STAT6	signal transducer and activator of transcription 6, interleukin-4 induced	12	57095408	57111433	-	TC12002913.hg	ENSG00000166888	ENST00000300134	protein_coding	10.17	12.26	-4.25	4.15e-07	0.000849
NID2	nidogen 2 (osteonidogen)	14	52004803	52068994	-	TC14001138.hg	ENSG00000087303	ENST00000216286	protein_coding	10.53	12.62	-4.26	0.043156	0.239557
CAMK2D	calcium/calmodulin-dependent protein kinase II delta	4	113451032	113761445	-	TC04002680.hg	ENSG00000145349	ENST00000394524	protein_coding	11.22	13.32	-4.28	4e-06	0.002392
KIT	v-kit Hardy-Zuckerman 4 feline sarcoma viral oncogene homolog	4	54657918	54739011	+	TC04000313.hg	ENSG00000157404	ENST00000412167	protein_coding	4.71	6.81	-4.28	0.001623	0.037636
JADE2	jade family PHD finger 2	5	134525657	134579474	+	TC05002634.hg	ENSG00000043143	ENST00000282605	protein_coding	7.5	9.6	-4.29	0.000171	0.011827
CCNG1	cyclin G1	5	163437581	163445016	+	TC05000906.hg	ENSG00000113328	ENST00000340828	protein_coding	12.75	14.86	-4.32	1e-06	0.001523
CARD16	caspase recruitment domain family, member 16	11	105041326	105045315	-	TC11003506.hg	ENSG00000204397	ENST00000375706	protein_coding	6.07	8.19	-4.35	0.004495	0.066144
BTG2	BTG family, member 2	1	203305536	203309602	+	TC01001685.hg	ENSG00000159388	ENST00000290551	protein_coding	7.1	9.23	-4.36	2.5e-05	0.004956
HHLA3	HERV-H LTR-associating 3	1	70354805	70367911	+	TC01004465.hg	ENSG00000197568	ENST00000361764	protein_coding	6.64	8.77	-4.39	0.008183	0.092063
ARHGAP20	Rho GTPase activating protein 20	11	110577042	110712728	-	TC11002275.hg	ENSG00000137727	ENST00000260283	protein_coding	7.61	9.75	-4.42	0.001526	0.036576
C1RL	complement component 1, r subcomponent-like	12	7094554	7109273	-	TC12001157.hg	ENSG00000139178	ENST00000266542	protein_coding	6.73	8.87	-4.42	9.9e-05	0.009162
CAT	catalase	11	34438925	34472062	+	TC11000327.hg	ENSG00000121691	ENST00000241052	protein_coding	9.17	11.31	-4.42	0.000212	0.013003
PGPEP1	pyroglutamyl-peptidase I	19	18340587	18369950	+	TC19000355.hg	ENSG00000130517	ENST00000269919	protein_coding	8.27	10.41	-4.42	1e-05	0.003621
BDKRB2	bradykinin receptor B2	14	96204679	96244166	+	TC14002310.hg	ENSG00000168398	ENST00000542454	protein_coding	7.86	10.02	-4.45	0.000533	0.020675
ARMCX1	armadillo repeat containing, X-linked 1	X	101550531	101554700	+	TC0X000480.hg	ENSG00000126947	ENST00000372829	protein_coding	8.42	10.58	-4.47	3.7e-05	0.0057
GRK5	G protein-coupled receptor kinase 5	10	119207589	119455619	+	TC10000865.hg	ENSG00000198873	ENST00000392870	protein_coding	7.67	9.83	-4.48	3.6e-05	0.005648
MIPEP	mitochondrial intermediate peptidase	13	23730189	23889419	-	TC13000484.hg	ENSG00000027001	ENST00000382172	protein_coding	8.4	10.57	-4.48	0.000459	0.019168
SYTL2	synaptotagmin-like 2	11	85694275	85719075	-	TC11003279.hg	ENSG00000137501	ENST00000532995	protein_coding	10.35	12.51	-4.48	0.018138	0.145804
PARP4	poly(ADP-ribose) polymerase family member 4	13	24420926	24512810	-	TC13000491.hg	ENSG00000102699	ENST00000381989	protein_coding	10.11	12.27	-4.49	0.003192	0.054919
GBP2	guanylate binding protein 2, interferon-inducible	1	89106132	89150456	-	TC01006361.hg	ENSG00000162645	ENST00000464839	protein_coding	7.3	9.47	-4.5	0.004579	0.066674
P2RY1	purinergic receptor P2Y, G-protein coupled, 1	3	152834693	152841439	+	TC03002609.hg	ENSG00000169860	ENST00000305097	protein_coding	5.1	7.27	-4.51	5.4e-05	0.006756
ANGPTL2	angiopoietin like 2	9	127087332	127122883	-	TC09001599.hg	ENSG00000136859	ENST00000373425	protein_coding	9.53	11.71	-4.53	0.002596	0.049115
FYCO1	FYVE and coiled-coil domain containing 1	3	45917904	45995815	-	TC03001353.hg	ENSG00000163820	ENST00000296137	protein_coding	8.09	10.27	-4.53	0.000278	0.014902
MAN1A1	mannosidase, alpha, class 1A, member 1	6	119177209	119349761	-	TC06002062.hg	ENSG00000111885	ENST00000368468	protein_coding	10.75	12.93	-4.54	0.000222	0.01334
GTF2IRD2P1	GTF2I repeat domain containing 2 pseudogene 1	7	74796144	74851551	-	TC07003015.hg	ENSG00000196275	ENST00000451013	protein_coding	7.24	9.42	-4.55	8.34e-07	0.00115
SAT1	spermidine/spermine N1-acetyltransferase 1	X	23783173	23786113	+	TC0X001624.hg	ENSG00000130066	ENST00000379254	protein_coding	9.72	11.91	-4.56	0.00077	0.025451
TBX5	T-box 5	12	114353931	114408387	-	TC12001996.hg	ENSG00000089225	ENST00000349716	protein_coding	8.6	10.79	-4.57	0.00017	0.011787
PRKG1	protein kinase, cGMP-dependent, type I	10	50991358	52298350	+	TC10000347.hg	ENSG00000185532	ENST00000373985	protein_coding	8.69	10.89	-4.58	0.000355	0.016932
SCN2A	sodium channel, voltage gated, type II alpha subunit	2	165239434	165392310	+	TC02003665.hg	ENSG00000136531	ENST00000636071	protein_coding	6.09	8.31	-4.64	0.0002	0.012692
SLC7A8	solute carrier family 7 (amino acid transporter light chain, L system), member 8	14	23125295	23183640	-	TC14000951.hg	ENSG00000092068	ENST00000316902	protein_coding	6.98	9.21	-4.68	0.015972	0.135682
NQO1	NAD(P)H dehydrogenase, quinone 1	16	69709401	69726668	-	TC16001225.hg	ENSG00000181019	ENST00000379047	protein_coding	11.7	13.93	-4.71	0.00155	0.036814
EPAS1	endothelial PAS domain protein 1	2	46297402	46386703	+	TC02000281.hg	ENSG00000116016	ENST00000263734	protein_coding	11.81	14.06	-4.78	0.003792	0.060212
TMEM140	transmembrane protein 140	7	135148072	135166215	+	TC07000840.hg	ENSG00000146859	ENST00000275767	protein_coding	6.85	9.13	-4.84	0.000252	0.014166
DTX3L	deltex 3 like, E3 ubiquitin ligase	3	122564238	122575203	+	TC03000632.hg	ENSG00000163840	ENST00000296161	protein_coding	7.68	9.97	-4.88	6.42e-07	0.00102
PLEKHO2	pleckstrin homology domain containing, family O member 2	15	64841889	64868007	+	TC15002764.hg	ENSG00000241839	ENST00000323544	protein_coding	8.61	10.9	-4.92	0.004488	0.066117
STMN1	stathmin 1	1	25885440	25906466	-	TC01005350.hg	ENSG00000117632	ENST00000426559	protein_coding	10.38	12.69	-4.93	0.000103	0.009389
TBC1D5	TBC1 domain family, member 5	3	17157162	17740907	-	TC03002832.hg	ENSG00000131374	ENST00000253692	protein_coding	9.36	11.67	-4.94	4e-06	0.002406
PDGFRA	platelet-derived growth factor receptor, alpha polypeptide	4	54229097	54298247	+	TC04002931.hg	ENSG00000134853	ENST00000257290	protein_coding	12.13	14.44	-4.95	0.00733	0.086459
HACD4	3-hydroxyacyl-CoA dehydratase 4	9	20999515	21031636	-	TC09000945.hg	ENSG00000188921	ENST00000495827	protein_coding	6.63	8.95	-4.99	0.001028	0.029354
ZEB2	zinc finger E-box binding homeobox 2	2	144384081	144520362	-	TC02004623.hg	ENSG00000169554	ENST00000636471	protein_coding	6.83	9.16	-5.01	0.000942	0.028262
GALNT5	polypeptide N-acetylgalactosaminyltransferase 5	2	157257598	157314211	+	TC02000954.hg	ENSG00000136542	ENST00000259056	protein_coding	10.51	12.84	-5.03	0.004134	0.063171
TRANK1	tetratricopeptide repeat and ankyrin repeat containing 1	3	36826820	36945057	-	TC03001283.hg	ENSG00000168016	ENST00000429976	protein_coding	6.15	8.49	-5.05	8.96e-08	0.000356
EYA4	EYA transcriptional coactivator and phosphatase 4	6	133240598	133528902	+	TC06003061.hg	ENSG00000112319	ENST00000452339	protein_coding	6.93	9.27	-5.07	0.000708	0.024386
REV3L	REV3 like, DNA directed polymerase zeta catalytic subunit	6	111299052	111483715	-	TC06002017.hg	ENSG00000009413	ENST00000358835	protein_coding	8.44	10.78	-5.08	0.001088	0.030333
PLEKHA5	pleckstrin homology domain containing, family A member 5	12	19129768	19376400	+	TC12000219.hg	ENSG00000052126	ENST00000429027	protein_coding	7.95	10.31	-5.12	0.000314	0.015838
HSBP1L1	heat shock factor binding protein 1-like 1	18	79964561	79970822	+	TC18000266.hg	ENSG00000226742	ENST00000451882	protein_coding	7.9	10.27	-5.17	9.1e-05	0.008864
CCDC68	coiled-coil domain containing 68	18	54901509	54959508	-	TC18000524.hg	ENSG00000166510	ENST00000591504	protein_coding	6.21	8.59	-5.18	0.004688	0.067527
MMD	monocyte to macrophage differentiation-associated	17	55392613	55421992	-	TC17001711.hg	ENSG00000108960	ENST00000262065	protein_coding	8.17	10.54	-5.18	0.000266	0.01454
SPRY1	sprouty RTK signaling antagonist 1	4	123396795	123403760	+	TC04000632.hg	ENSG00000164056	ENST00000610581	protein_coding	5.34	7.72	-5.22	0.000914	0.027858
VWA5A	von Willebrand factor A domain containing 5A	11	124115362	124147721	+	TC11001132.hg	ENSG00000110002	ENST00000456829	protein_coding	5.57	7.96	-5.26	0.000505	0.020219
FHL1	four and a half LIM domains 1	X	136146702	136210272	+	TC0X001889.hg	ENSG00000022267	ENST00000629039	protein_coding	11.44	13.85	-5.31	3.1e-05	0.005311
A2M	alpha-2-macroglobulin	12	9067712	9116157	-	TC12001187.hg	ENSG00000175899	ENST00000318602	protein_coding	13.76	16.19	-5.41	0.003555	0.058208
CASP1	caspase 1	11	105025508	105035149	-	TC11003505.hg	ENSG00000137752	ENST00000533400	protein_coding	5.92	8.36	-5.41	0.000123	0.010138
PLIN2	perilipin 2	9	19115770	19127576	-	TC09002418.hg	ENSG00000147872	ENST00000276914	protein_coding	10.98	13.42	-5.41	0.000134	0.010509
RASL11A	RAS-like, family 11, member A	13	27270327	27273690	+	TC13000074.hg	ENSG00000122035	ENST00000241463	protein_coding	6.01	8.45	-5.43	0.000109	0.009604
IFI16	interferon, gamma-inducible protein 16	1	158999968	159014929	+	TC01004781.hg	ENSG00000163565	ENST00000566111	protein_coding	12.69	15.13	-5.44	1.1e-05	0.003777
TNFSF10	tumor necrosis factor (ligand) superfamily, member 10	3	172505508	172523507	-	TC03003211.hg	ENSG00000121858	ENST00000241261	protein_coding	5.27	7.71	-5.44	0.014877	0.13053
RHOBTB3	Rho-related BTB domain containing 3	5	95731175	95796367	+	TC05000461.hg	ENSG00000164292	ENST00000379982	protein_coding	10.96	13.41	-5.48	0.000228	0.013484
PDE7B	phosphodiesterase 7B	6	135851696	136195574	+	TC06001015.hg	ENSG00000171408	ENST00000308191	protein_coding	7.4	9.86	-5.5	0.002303	0.045732
SIPA1L2	signal-induced proliferation-associated 1 like 2	1	232397968	232515566	-	TC01003974.hg	ENSG00000116991	ENST00000262861	protein_coding	6.61	9.09	-5.59	0.002135	0.043722
PEG10	paternally expressed 10	7	94656325	94669695	+	TC07000562.hg	ENSG00000242265	ENST00000482108	protein_coding	8.24	10.72	-5.61	0.011628	0.113393
PMP22	peripheral myelin protein 22	17	15229778	15262589	-	TC17001157.hg	ENSG00000109099	ENST00000395938	protein_coding	12.48	14.98	-5.65	0.048047	0.254515
ARHGAP28	Rho GTPase activating protein 28	18	6729718	6912155	+	TC18000033.hg	ENSG00000088756	ENST00000383472	protein_coding	5.61	8.11	-5.66	2.5e-05	0.004956
FGF7	fibroblast growth factor 7	15	49423096	49488775	+	TC15000386.hg	ENSG00000140285	ENST00000267843	protein_coding	9.54	12.05	-5.68	0.001615	0.037577
NCAM2	neural cell adhesion molecule 2	21	20998315	21543329	+	TC21000060.hg	ENSG00000154654	ENST00000400546	protein_coding	6.85	9.36	-5.68	0.022765	0.165813
PRKG2	protein kinase, cGMP-dependent, type II	4	81088683	81215034	-	TC04001330.hg	ENSG00000138669	ENST00000395578	protein_coding	6.38	8.9	-5.71	0.000164	0.011553
PTCH1	patched 1	9	95442980	95508661	-	TC09002677.hg	ENSG00000185920	ENST00000331920	protein_coding	7.42	9.94	-5.74	0.00284	0.051582
NABP1	nucleic acid binding protein 1	2	191678136	191687572	+	TC02001128.hg	ENSG00000173559	ENST00000307849	protein_coding	8.75	11.3	-5.83	0.003995	0.061963
SSH2	slingshot protein phosphatase 2	17	29625938	29930152	-	TC17001322.hg	ENSG00000141298	ENST00000269033	protein_coding	7.59	10.13	-5.84	0.000608	0.022393
TBX4	T-box 4	17	61452418	61485110	+	TC17000745.hg	ENSG00000121075	ENST00000393853	protein_coding	9.16	11.7	-5.84	0.001946	0.041475
ADH1A	alcohol dehydrogenase 1A (class I), alpha polypeptide	4	99276367	99291028	-	TC04001409.hg	ENSG00000187758	ENST00000209668	protein_coding	5.11	7.66	-5.88	0.000197	0.012637
ADH1C	alcohol dehydrogenase 1C (class I), gamma polypeptide	4	99336492	99353027	-	TC04001411.hg	ENSG00000248144	ENST00000515683	protein_coding	5.79	8.36	-5.92	3.2e-05	0.005311
CPM	carboxypeptidase M	12	68851180	68932884	-	TC12001705.hg	ENSG00000135678	ENST00000338356	protein_coding	6.15	8.73	-5.97	0.002069	0.043037
RARRES3	retinoic acid receptor responder (tazarotene induced) 3	11	63536816	63545387	+	TC11000572.hg	ENSG00000133321	ENST00000439013	protein_coding	6.45	9.04	-5.99	4.1e-05	0.005965
NEDD4L	neural precursor cell expressed, developmentally down-regulated 4-like, E3 ubiquitin protein ligase	18	58044367	58396574	+	TC18000202.hg	ENSG00000049759	ENST00000356462	protein_coding	6.53	9.12	-6.02	1.1e-05	0.003694
TM4SF1	transmembrane 4 L six family member 1	3	149369022	149377865	-	TC03001888.hg	ENSG00000169908	ENST00000305366	protein_coding	9.06	11.65	-6.03	0.009396	0.099872
TBX2	T-box 2	17	61399896	61409425	+	TC17002307.hg	ENSG00000121068	ENST00000240328	protein_coding	12.38	14.99	-6.07	0.002575	0.048873
SLC38A6	solute carrier family 38, member 6	14	60981162	61052630	+	TC14001722.hg	ENSG00000139974	ENST00000267488	protein_coding	8.5	11.11	-6.1	2.2e-05	0.004676
TMEM35	transmembrane protein 35	X	101078720	101096364	+	TC0X000474.hg	ENSG00000126950	ENST00000372930	protein_coding	6.2	8.85	-6.25	0.00032	0.015972
SVEP1	sushi, von Willebrand factor type A, EGF and pentraxin domain containing 1	9	110365256	110579738	-	TC09001475.hg	ENSG00000165124	ENST00000374469	protein_coding	8.76	11.42	-6.31	0.021367	0.159783
VAMP4	vesicle associated membrane protein 4	1	171700160	171742247	-	TC01005934.hg	ENSG00000117533	ENST00000236192	protein_coding	9.6	12.27	-6.35	9.3e-05	0.008909
METTL7A	methyltransferase like 7A	12	50923472	50932510	+	TC12000399.hg	ENSG00000185432	ENST00000548553	protein_coding	7.55	10.22	-6.38	0.001039	0.029561
STOM	stomatin	9	121339077	121370205	-	TC09001547.hg	ENSG00000148175	ENST00000286713	protein_coding	12.54	15.26	-6.57	0.000117	0.009945
CTSO	cathepsin O	CHR_HSCHR4_1_CTG12	155924118	155953911	-	TC04001670.hg	ENSG00000263238	ENST00000573499	protein_coding	9.23	11.95	-6.61	0.000189	0.012339
FAM210B	family with sequence similarity 210, member B	20	56358915	56368663	+	TC20001302.hg	ENSG00000124098	ENST00000371384	protein_coding	12.66	15.39	-6.66	0.003008	0.053163
TOX	thymocyte selection-associated high mobility group box	8	58805418	59119208	-	TC08001248.hg	ENSG00000198846	ENST00000361421	protein_coding	5.74	8.48	-6.7	0.008685	0.095238
CCL2	chemokine (C-C motif) ligand 2	17	34255218	34256209	+	TC17000383.hg	ENSG00000108691	ENST00000624362	protein_coding	11.6	14.35	-6.73	0.040556	0.231627
F2RL2	coagulation factor II (thrombin) receptor-like 2	5	76615482	76623434	-	TC05001502.hg	ENSG00000164220	ENST00000296641	protein_coding	13.77	16.54	-6.8	0.010718	0.108128
GPR37	G protein-coupled receptor 37 (endothelin receptor type B-like)	7	124745997	124765627	-	TC07001828.hg	ENSG00000170775	ENST00000303921	protein_coding	5.78	8.55	-6.86	0.007385	0.086851
MANSC1	MANSC domain containing 1	12	12329265	12350241	-	TC12001253.hg	ENSG00000111261	ENST00000396349	protein_coding	7	9.77	-6.86	2.8e-05	0.005114
TXNIP	thioredoxin interacting protein	1	145992435	145996600	-	TC01001090.hg	ENSG00000265972	ENST00000582401	protein_coding	10.05	12.83	-6.86	0.000199	0.012692
FBXO32	F-box protein 32	8	123497889	123541206	-	TC08002503.hg	ENSG00000156804	ENST00000517956	protein_coding	7.7	10.49	-6.91	0.012568	0.118499
TJP2	tight junction protein 2	9	69145590	69255199	+	TC09001996.hg	ENSG00000119139	ENST00000636438	protein_coding	6.3	9.09	-6.94	6.2e-05	0.007335
NOV	nephroblastoma overexpressed	8	119416306	119424353	+	TC08000697.hg	ENSG00000136999	ENST00000259526	protein_coding	7.03	9.84	-7.03	0.005182	0.071269
ADAMTS1	ADAM metallopeptidase with thrombospondin type 1 motif 1	21	26835747	26845409	-	TC21000345.hg	ENSG00000154734	ENST00000284984	protein_coding	8.5	11.32	-7.05	0.001891	0.040763
PTX3	pentraxin 3, long	3	157436789	157443628	+	TC03000862.hg	ENSG00000163661	ENST00000295927	protein_coding	7.72	10.57	-7.22	0.020033	0.153967
SHC3	SHC (Src homology 2 domain containing) transforming protein 3	9	89005771	89178767	-	TC09002637.hg	ENSG00000148082	ENST00000375835	protein_coding	6.91	9.82	-7.48	0.000581	0.021804
OLFML1	olfactomedin like 1	11	7485388	7510349	+	TC11000149.hg	ENSG00000183801	ENST00000530135	protein_coding	7.56	10.49	-7.64	0.001389	0.03492
MGAT5	mannosyl (alpha-1,6-)-glycoprotein beta-1,6-N-acetyl-glucosaminyltransferase	2	134120182	134454621	+	TC02003597.hg	ENSG00000152127	ENST00000409645	protein_coding	8.69	11.64	-7.72	0.032781	0.204944
DSEL	dermatan sulfate epimerase-like	CHR_HSCHR18_2_CTG2	67576031	67586429	-	TC18000564.hg	ENSG00000262102	ENST00000572659	protein_coding	9.87	12.83	-7.81	0.003846	0.060709
LINC00341	long intergenic non-protein coding RNA 341	14	95407266	95475836	-	TC14001475.hg	ENSG00000176438	ENST00000557275	protein_coding	4.6	7.56	-7.81	2.2e-05	0.004676
FAXDC2	fatty acid hydroxylase domain containing 2	5	154818494	154850609	-	TC05001973.hg	ENSG00000170271	ENST00000423554	protein_coding	6.02	9	-7.89	8e-06	0.003403
SESN3	sestrin 3	11	95165513	95231197	-	TC11003298.hg	ENSG00000149212	ENST00000536441	protein_coding	9.67	12.66	-7.93	0.000422	0.018314
MYLK	myosin light chain kinase	3	123610049	123884331	-	TC03003057.hg	ENSG00000065534	ENST00000360772	protein_coding	7.73	10.73	-7.97	3e-06	0.002328
PDGFD	platelet derived growth factor D	11	103907186	104164107	-	TC11002242.hg	ENSG00000170962	ENST00000393158	protein_coding	6.24	9.24	-7.97	0.0158	0.13487
LYNX1	Ly6/neurotoxin 1	8	142771197	142777328	-	TC08002559.hg	ENSG00000180155	ENST00000614491	protein_coding	9.69	12.74	-8.27	0.001624	0.037636
AKR1C2	aldo-keto reductase family 1, member C2	10	4987400	5004023	-	TC10000986.hg	ENSG00000151632	ENST00000380753	protein_coding	6.54	9.6	-8.34	0.003547	0.058173
SLC43A3	solute carrier family 43, member 3	11	57406954	57426945	-	TC11003482.hg	ENSG00000134802	ENST00000395123	protein_coding	7.48	10.54	-8.36	7.9e-05	0.008242
ABCA8	ATP binding cassette subfamily A member 8	17	68867292	68955351	-	TC17001825.hg	ENSG00000141338	ENST00000269080	protein_coding	6.74	9.83	-8.5	0.000222	0.013334
BMP4	bone morphogenetic protein 4	14	53949736	53956811	-	TC14001148.hg	ENSG00000125378	ENST00000245451	protein_coding	6.8	9.89	-8.51	0.000808	0.026062
CYGB	cytoglobin	17	76527356	76537905	-	TC17001902.hg	ENSG00000161544	ENST00000293230	protein_coding	8.93	12.03	-8.59	0.005114	0.070818
IGSF10	immunoglobulin superfamily, member 10	3	151433494	151458709	-	TC03001908.hg	ENSG00000152580	ENST00000282466	protein_coding	4.88	8	-8.67	0.014301	0.127622
SFRP1	secreted frizzled-related protein 1	8	41261958	41309497	-	TC08002303.hg	ENSG00000104332	ENST00000220772	protein_coding	11.32	14.47	-8.84	0.001266	0.033048
ZFP36	ZFP36 ring finger protein	19	39406813	39409412	+	TC19000544.hg	ENSG00000128016	ENST00000597629	protein_coding	8.3	11.44	-8.84	3.7e-05	0.0057
HTR2B	5-hydroxytryptamine (serotonin) receptor 2B, G protein-coupled	2	231108230	231125118	-	TC02002858.hg	ENSG00000135914	ENST00000258400	protein_coding	5.55	8.71	-8.94	0.000568	0.021501
S1PR3	sphingosine-1-phosphate receptor 3	9	88991447	89005010	+	TC09002901.hg	ENSG00000213694	ENST00000358157	protein_coding	8.77	12.04	-9.61	0.008335	0.093274
S1PR1	sphingosine-1-phosphate receptor 1	1	101236888	101241518	+	TC01000909.hg	ENSG00000170989	ENST00000305352	protein_coding	5.67	8.94	-9.65	0.000223	0.01334
ABCA6	ATP binding cassette subfamily A member 6	17	69078702	69141874	-	TC17001827.hg	ENSG00000154262	ENST00000284425	protein_coding	6.69	9.97	-9.67	0.001194	0.031952
ASPA	aspartoacylase	17	3474053	3499088	+	TC17002016.hg	ENSG00000108381	ENST00000456349	protein_coding	5.22	8.52	-9.83	0.001286	0.033319
CCBE1	collagen and calcium binding EGF domains 1	18	59430940	59697380	-	TC18000548.hg	ENSG00000183287	ENST00000439986	protein_coding	8.34	11.66	-10.03	0.004383	0.065327
TMTC1	transmembrane and tetratricopeptide repeat containing 1	12	29500840	29784759	-	TC12001350.hg	ENSG00000133687	ENST00000256062	protein_coding	9.38	12.74	-10.28	0.000667	0.023519
SOD2	superoxide dismutase 2, mitochondrial	6	159669057	159693328	-	TC06004141.hg	ENSG00000112096	ENST00000538183	protein_coding	9.14	12.51	-10.38	5.5e-05	0.006868
SMPDL3A	sphingomyelin phosphodiesterase, acid-like 3A	6	122789170	122809720	+	TC06000950.hg	ENSG00000172594	ENST00000368440	protein_coding	7.49	10.92	-10.75	0.000931	0.028107
KCNJ2	potassium channel, inwardly rectifying subfamily J, member 2	17	70168673	70176323	+	TC17000813.hg	ENSG00000123700	ENST00000535240	protein_coding	6	9.45	-10.92	0.000215	0.013122
TCF21	transcription factor 21	6	133889138	133895553	+	TC06001001.hg	ENSG00000118526	ENST00000367882	protein_coding	6.84	10.3	-11.04	0.000968	0.028583
TLR3	toll-like receptor 3	4	186069152	186088069	+	TC04002368.hg	ENSG00000164342	ENST00000296795	protein_coding	6.06	9.56	-11.35	0.003721	0.059632
CCNG2	cyclin G2	4	77157151	77170059	+	TC04002080.hg	ENSG00000138764	ENST00000316355	protein_coding	9.12	12.63	-11.43	0.000147	0.01098
TFPI	tissue factor pathway inhibitor (lipoprotein-associated coagulation inhibitor)	2	187464230	187513641	-	TC02004744.hg	ENSG00000003436	ENST00000392365	protein_coding	11.73	15.25	-11.44	0.000881	0.02737
KITLG	KIT ligand	12	88492793	88534762	-	TC12001792.hg	ENSG00000049130	ENST00000378535	protein_coding	6.87	10.41	-11.66	2e-05	0.004585
PCDH18	protocadherin 18	4	137518918	137532475	-	TC04001565.hg	ENSG00000189184	ENST00000344876	protein_coding	12.65	16.25	-12.13	0.000354	0.016904
TNFRSF19	tumor necrosis factor receptor superfamily, member 19	13	23570370	23674889	+	TC13000049.hg	ENSG00000127863	ENST00000248484	protein_coding	8.43	12.07	-12.51	6.2e-05	0.007343
FAM171B	family with sequence similarity 171, member B	2	186693971	186765965	+	TC02001101.hg	ENSG00000144369	ENST00000304698	protein_coding	9.88	13.58	-12.96	1.2e-05	0.003777
COLEC12	collectin sub-family member 12	18	316740	500722	-	TC18000273.hg	ENSG00000158270	ENST00000400256	protein_coding	6.54	10.25	-13.04	0.020721	0.156759
C10orf10	chromosome 10 open reading frame 10	10	44976129	44978810	-	TC10001216.hg	ENSG00000165507	ENST00000298295	protein_coding	6.07	9.81	-13.32	0.010118	0.10438
SAMD5	sterile alpha motif domain containing 5	6	147508927	147570021	+	TC06003119.hg	ENSG00000203727	ENST00000367474	protein_coding	4.07	7.84	-13.57	0.006282	0.078967
MAP3K5	mitogen-activated protein kinase kinase kinase 5	6	136557047	136792518	-	TC06002146.hg	ENSG00000197442	ENST00000359015	protein_coding	7.54	11.34	-13.95	0.000246	0.013973
FGF10	fibroblast growth factor 10	5	44303544	44388797	-	TC05001324.hg	ENSG00000070193	ENST00000264664	protein_coding	7.4	11.23	-14.29	0.000233	0.013661
ZFP36L2	ZFP36 ring finger protein-like 2	2	43222402	43226609	-	TC02001790.hg	ENSG00000152518	ENST00000282388	protein_coding	8.98	12.9	-15.11	0.000122	0.010086
ADM	adrenomedullin	11	10304680	10307397	+	TC11000182.hg	ENSG00000148926	ENST00000278175	protein_coding	7.71	11.64	-15.23	0.003012	0.053168
SLC2A12	solute carrier family 2 (facilitated glucose transporter), member 12	6	133988697	134052636	-	TC06002124.hg	ENSG00000146411	ENST00000275230	protein_coding	5.85	9.82	-15.69	0.002142	0.04382
TGFBR3	transforming growth factor beta receptor III	1	91680343	91862046	-	TC01005631.hg	ENSG00000069702	ENST00000533089	protein_coding	7.88	11.86	-15.87	3.2e-05	0.005311
PHLDA1	pleckstrin homology-like domain, family A, member 1	12	76025447	76031604	-	TC12001751.hg	ENSG00000139289	ENST00000602540	protein_coding	9.28	13.45	-18.08	0.004112	0.063062
SLC9A9	solute carrier family 9, subfamily A (NHE9, cation proton antiporter 9), member 9	3	143265222	143848531	-	TC03001862.hg	ENSG00000181804	ENST00000316549	protein_coding	6.53	10.74	-18.48	1.5e-05	0.004178
FGL2	fibrinogen-like 2	7	77193371	77199826	-	TC07003035.hg	ENSG00000127951	ENST00000248598	protein_coding	6.47	10.69	-18.58	0.023548	0.169036
HGF	hepatocyte growth factor (hepapoietin A; scatter factor)	7	81699006	81770198	-	TC07001562.hg	ENSG00000019991	ENST00000222390	protein_coding	7.64	12.2	-23.46	2e-05	0.004585
SEPP1	selenoprotein P, plasma, 1	5	42799883	42811892	-	TC05001310.hg	ENSG00000250722	ENST00000512980	protein_coding	8.2	12.82	-24.52	0.000642	0.023151
GUCY1B3	guanylate cyclase 1, soluble, beta 3	4	155758992	155806790	+	TC04000788.hg	ENSG00000061918	ENST00000505154	protein_coding	5.86	10.49	-24.7	0.00689	0.083406
SMAD3	SMAD family member 3	15	67063763	67166838	+	TC15002251.hg	ENSG00000166949	ENST00000559460	protein_coding	8.49	13.21	-26.45	1.9e-05	0.004585
PDE5A	phosphodiesterase 5A, cGMP-specific	4	119494395	119628991	-	TC04001504.hg	ENSG00000138735	ENST00000354960	protein_coding	9.99	14.74	-27	1.1e-05	0.003673
ALDH1A1	aldehyde dehydrogenase 1 family, member A1	9	72900662	72953055	-	TC09001211.hg	ENSG00000165092	ENST00000297785	protein_coding	7.68	12.49	-27.96	0.019874	0.15306
ITGB8	integrin beta 8	7	20331123	20415754	+	TC07002185.hg	ENSG00000105855	ENST00000222573	protein_coding	5.36	10.41	-33.06	1e-05	0.003584
TRPA1	transient receptor potential cation channel, subfamily A, member 1	8	72019917	72065558	-	TC08001321.hg	ENSG00000104321	ENST00000523582	protein_coding	7.72	12.84	-34.77	0.020615	0.156365
C1QTNF9B-AS1	C1QTNF9B antisense RNA 1	13	23888889	23892104	+	TC13000959.hg	ENSG00000205861	ENST00000382133	protein_coding	7.08	12.25	-35.92	0.009126	0.098117
PLXNC1	plexin C1	12	94148723	94307675	+	TC12002520.hg	ENSG00000136040	ENST00000258526	protein_coding	5.69	10.98	-39.26	0.000984	0.028747
FMO2	flavin containing monooxygenase 2	1	171185208	171211230	+	TC01001488.hg	ENSG00000094963	ENST00000209929	protein_coding	5.46	11.19	-53.02	0.006394	0.079836
PLPP3	phospholipid phosphatase 3	1	56494747	56579568	-	TC01002701.hg	ENSG00000162407	ENST00000371250	protein_coding	7.6	13.43	-57.01	7.8e-05	0.008242
SLC40A1	solute carrier family 40 (iron-regulated transporter), member 1	2	189560579	189580887	-	TC02002614.hg	ENSG00000138449	ENST00000261024	protein_coding	6.17	12.31	-70.51	0.000441	0.018819
ADH1B	alcohol dehydrogenase 1B (class I), beta polypeptide	4	99304964	99321399	-	TC04001410.hg	ENSG00000196616	ENST00000305046	protein_coding	5.33	14.19	-461.99	1.2e-05	0.003793
MIR31HG	MIR31 host gene	9	21455642	21559669	-	TC09002426.hg	ENSG00000171889	ENST00000304425	sense_overlapping	10.81	7.42	10.43	1.7e-05	0.00437
GUCY1A3	guanylate cyclase 1, soluble, alpha 3	4	155734448	155737062	+	TC04002283.hg	ENSG00000260244	ENST00000569449	sense_overlapping	4.21	5.36	-2.22	0.018587	0.147523
LOC730102	quinone oxidoreductase-like protein 2 pseudogene	1	178006136	178037950	-	TC01005959.hg	ENSG00000242193	ENST00000476232	transcribed_unitary_pseudogene	6.5	7.73	-2.34	0.000709	0.024386
TMEM198B	transmembrane protein 198B, pseudogene	12	55829608	55836244	+	TC12002386.hg	ENSG00000182796	ENST00000478241	transcribed_unitary_pseudogene	6.52	8.66	-4.39	0.000447	0.018977
CEP170P1	centrosomal protein 170kDa pseudogene 1	4	118467590	118554100	+	TC04002161.hg	ENSG00000154608	ENST00000502249	transcribed_unprocessed_pseudogene	11.75	10.46	2.45	0.015754	0.134599
AMZ2P1	archaelysin family metallopeptidase 2 pseudogene 1	17	64966550	64975568	-	TC17001807.hg	ENSG00000214174	ENST00000430983	transcribed_unprocessed_pseudogene	6.54	7.68	-2.21	5.8e-05	0.007084
FAM21EP	family with sequence similarity 21, member A pseudogene	10	50021182	50067803	-	TC10001286.hg	ENSG00000235618	ENST00000456967	transcribed_unprocessed_pseudogene	8.31	9.48	-2.25	6.6e-05	0.00751
LOC400590	uncharacterized LOC400590	17	31024341	31034162	+	TC17000360.hg	ENSG00000266865	ENST00000578883	transcribed_unprocessed_pseudogene	7	8.19	-2.29	0.000672	0.023581
LRRC37A2	leucine rich repeat containing 37, member A2	17	45508109	45550335	-	TC17000604.hg	ENSG00000214425	ENST00000581296	transcribed_unprocessed_pseudogene	6.77	8.07	-2.46	0.002029	0.042738
DNM1P46	dynamin 1 pseudogene 46	15	101751553	101764961	+	TC15000979.hg	ENSG00000259660	ENST00000571780	transcribed_unprocessed_pseudogene	7.18	8.78	-3.03	0.000156	0.011235
SLC7A5P1	solute carrier family 7 (amino acid transporter light chain, L system), member 5 pseudogene 1	16	29613104	29613640	-	TC16002106.hg	ENSG00000260727	ENST00000568957	unprocessed_pseudogene	7.44	6	2.71	0.003922	0.061324
LOC440434; LOC101060522; LOC101060471; LOC101060440; TBC1D3; RP11-1407O15.2	aminopeptidase puromycin sensitive pseudogene; puromycin-sensitive aminopeptidase-like protein-like; TBC1 domain family member 3F-like; TBC1 domain family, member 3	17	38195740	38257152	-	TC17002899.hg	ENSG00000274487	ENST00000620148	unprocessed_pseudogene	9.96	11.03	-2.1	0.00028	0.01493
TMSB4XP2	thymosin beta 4, X-linked pseudogene 2	2	3617548	3617757	-	TC02001528.hg	ENSG00000188765	ENST00000335179	unprocessed_pseudogene	14.05	15.17	-2.16	0.001041	0.029598
CTSLP8	cathepsin L pseudogene 8	10	50705380	50708906	-	TC10002621.hg	ENSG00000230011	ENST00000454614	unprocessed_pseudogene	7.45	8.59	-2.21	4e-06	0.002392
LOC440434	aminopeptidase puromycin sensitive pseudogene	CHR_HSCHR17_7_CTG4	37996476	38057692	-	TC17002605.hg	ENSG00000282641	ENST00000631847	unprocessed_pseudogene	10.8	11.99	-2.28	0.00012	0.010044
CASP1P2	caspase 1 pseudogene 2	11	105063345	105071541	-	TC11002249.hg	ENSG00000254750	ENST00000526830	unprocessed_pseudogene	7.53	9.26	-3.33	0.000714	0.024427
