# Supplementary material for: Long intergenic non-coding RNAs regulate human lung fibroblast function: Implications for idiopathic pulmonary fibrosis
Source: Sci Rep. 2019 Apr 15;9:6020. doi: 10.1038/s41598-019-42292-w (PMC6465406; doi:10.1038/s41598-019-42292-w)
Supplement: Supplementary file 6 — Dataset 6 Differential gene expression between TGFß-stimulated control and IPF fibroblasts (MOESM6) [file 41598_2019_42292_MOESM6_ESM.xlsx]

## Sheet: TGFB1-stimulated_Control_versus
Gene symbol	Description	Chromosome	Start	End	Strand	Transcript cluster	Ensemble Gene	Ensemble Transcript	Gene type	TGFB1-stimulated IPF fibroblasts (Signal (log2))	TGFB1-stimulated control fibroblasts (Signal (log2))	Fold change (linear)	Anova p-value	FDR p-value
IGLJ7	immunoglobulin lambda joining 7	22	22921390	22921435	+	TC22001448.hg	ENSG00000211684	ENST00000390330	IG_J_gene	10.49	9.48	2.01	0.032555	0.778087
DUXAP9	double homeobox A pseudogene 9	14	19062316	19115270	+	TC14001907.hg	ENST00000225210	ENST00000621361	pseudogene	7.34	6.24	2.15	0.035068	0.778087
LOC100507516	uncharacterized LOC100507516	8	53515171	53523931	-	TC08002329.hg	ENSG00000237807	ENST00000426023	lincRNA	5.97	7.15	-2.27	0.047123	0.778087
MIR483	microRNA 483	11	2134134	2134209	-	TC11001275.hg	ENSG00000207805	ENST00000385070	miRNA	6.01	4.69	2.49	0.044429	0.778087
VTRNA2-1	vault RNA 2-1	5	136080497	136080597	-	TC05001810.hg	ENSG00000278815	ENST00000365160	misc_RNA	5.46	6.98	-2.86	0.015143	0.778087
SNORD116-26	small nucleolar RNA, C/D box 116-26	15	25041689	25120432	+	TC15000069.hg	ENSG00000224078	ENST00000640631	processed_transcript	5.79	7.08	-2.44	0.011683	0.778087
ACPP	acid phosphatase, prostate	3	132317367	132358752	+	TC03000714.hg	ENSG00000014257	ENST00000336375	protein_coding	7.08	5.72	2.56	0.020028	0.778087
ADGRA2	adhesion G protein-coupled receptor A2	8	37796906	37844896	+	TC08000279.hg	ENSG00000020181	ENST00000315215	protein_coding	10.62	9.37	2.38	0.019978	0.778087
AMTN	amelotin	4	70518540	70532742	+	TC04000387.hg	ENSG00000187689	ENST00000339336	protein_coding	5.04	8.27	-9.35	0.023462	0.778087
BCHE	butyrylcholinesterase	3	165772904	165837472	-	TC03001970.hg	ENSG00000114200	ENST00000264381	protein_coding	6.75	7.99	-2.37	0.044411	0.778087
BMP6	bone morphogenetic protein 6	6	7726797	7881422	+	TC06000062.hg	ENSG00000153162	ENST00000283147	protein_coding	7.43	9.25	-3.54	0.009052	0.778087
BRINP3	bone morphogenetic protein/retinoic acid inducible neural-specific 3	1	190097662	190477882	-	TC01003644.hg	ENSG00000162670	ENST00000367462	protein_coding	5.55	7.71	-4.48	0.036977	0.778087
CASS4	Cas scaffolding protein family member 4	20	56412112	56458780	+	TC20000429.hg	ENSG00000087589	ENST00000360314	protein_coding	8.98	6.4	5.96	0.015627	0.778087
CD248	CD248 molecule, endosialin	11	66314487	66317044	-	TC11001962.hg	ENSG00000174807	ENST00000311330	protein_coding	12.5	9.57	7.63	0.046974	0.778087
CFD	complement factor D (adipsin)	CHR_HSCHR19_5_CTG2	859680	863666	+	TC19000020.hg	ENSG00000274619	ENST00000617994	protein_coding	6.89	5.76	2.2	0.028882	0.778087
CFH	complement factor H	1	196651878	196747504	+	TC01006291.hg	ENSG00000000971	ENST00000367429	protein_coding	11.06	12.49	-2.69	0.015662	0.778087
CHN1	chimerin 1	2	174799363	175005226	-	TC02004703.hg	ENSG00000128656	ENST00000409900	protein_coding	14.61	13.19	2.69	0.017577	0.778087
COL15A1	collagen, type XV, alpha 1	9	98943713	99070792	+	TC09000499.hg	ENSG00000204291	ENST00000610452	protein_coding	8.98	7.1	3.7	0.023468	0.778087
CPE	carboxypeptidase E	4	165378942	165498320	+	TC04000829.hg	ENSG00000109472	ENST00000402744	protein_coding	9.61	7.36	4.77	0.024864	0.778087
CSRP2	cysteine and glycine-rich protein 2	12	76858715	76879060	-	TC12001755.hg	ENSG00000175183	ENST00000311083	protein_coding	11.55	12.68	-2.19	0.011055	0.778087
DAB2	Dab, mitogen-responsive phosphoprotein, homolog 2 (Drosophila)	5	39371678	39424980	-	TC05002969.hg	ENSG00000153071	ENST00000339788	protein_coding	16.57	15.21	2.56	0.017984	0.778087
DIRAS3	DIRAS family, GTP-binding RAS-like 3	1	68045962	68051631	-	TC01002762.hg	ENSG00000162595	ENST00000370981	protein_coding	5.22	6.86	-3.1	0.002348	0.778087
EDIL3	EGF-like repeats and discoidin I-like domains 3	5	83940554	84384793	-	TC05001558.hg	ENSG00000164176	ENST00000296591	protein_coding	13.19	14.53	-2.53	0.020024	0.778087
EMP1	epithelial membrane protein 1	12	13196716	13219939	+	TC12000189.hg	ENSG00000134531	ENST00000256951	protein_coding	14.21	13.2	2.01	0.014769	0.778087
GRIK2	glutamate receptor, ionotropic, kainate 2	6	101398788	102070083	+	TC06000836.hg	ENSG00000164418	ENST00000421544	protein_coding	5.65	4.58	2.09	0.049443	0.778087
HDGFRP3	hepatoma-derived growth factor, related protein 3	15	83127753	83208018	-	TC15001766.hg	ENSG00000166503	ENST00000299633	protein_coding	11.76	13.21	-2.74	0.013224	0.778087
KCNE4	potassium channel, voltage gated subfamily E regulatory beta subunit 4	2	223051814	223055637	+	TC02003860.hg	ENSG00000152049	ENST00000281830	protein_coding	7.63	9.06	-2.69	0.0205	0.778087
KIAA1211	KIAA1211	4	56170195	56327820	+	TC04000329.hg	ENSG00000109265	ENST00000264229	protein_coding	6.64	5.51	2.19	0.028455	0.778087
LGALS3BP	lectin, galactoside-binding, soluble, 3 binding protein	17	78971238	78979918	-	TC17001924.hg	ENSG00000108679	ENST00000591778	protein_coding	11.08	12.22	-2.21	0.015019	0.778087
LITAF	lipopolysaccharide-induced TNF factor	16	11547722	11587563	-	TC16001773.hg	ENSG00000189067	ENST00000571688	protein_coding	12.82	11.49	2.52	0.036096	0.778087
LRRC15	leucine rich repeat containing 15	3	194355247	194369743	-	TC03002131.hg	ENSG00000172061	ENST00000347624	protein_coding	7.82	5.78	4.1	0.041742	0.778087
MYO1D	myosin ID	17	32492522	32877177	-	TC17001353.hg	ENSG00000176658	ENST00000318217	protein_coding	11.31	8.42	7.42	0.007703	0.778087
MYOCD	myocardin	17	12665989	12768949	+	TC17002055.hg	ENSG00000141052	ENST00000425538	protein_coding	6.67	9.46	-6.92	0.021947	0.778087
NET1	neuroepithelial cell transforming 1	10	5412551	5458463	+	TC10000047.hg	ENSG00000173848	ENST00000355029	protein_coding	7.5	8.93	-2.7	0.009599	0.778087
NHSL2	NHS-like 2	X	71910818	72153286	+	TC0X001758.hg	ENSG00000204131	ENST00000633930	protein_coding	6.75	5.74	2.01	0.024852	0.778087
PCDHB10	protocadherin beta 10	5	141192353	141195642	+	TC05000753.hg	ENSG00000120324	ENST00000239446	protein_coding	6.62	7.9	-2.41	0.00686	0.778087
PLK2	polo-like kinase 2	5	58453982	58460260	-	TC05001385.hg	ENSG00000145632	ENST00000274289	protein_coding	8.24	10.14	-3.72	0.029191	0.778087
PLN	phospholamban	6	118548298	118560730	+	TC06003017.hg	ENSG00000198523	ENST00000357525	protein_coding	11.43	14.56	-8.75	0.030958	0.778087
PTPN3	protein tyrosine phosphatase, non-receptor type 3	9	109375700	109498306	-	TC09002738.hg	ENSG00000070159	ENST00000374541	protein_coding	5.19	6.32	-2.18	0.00215	0.778087
RASL11B	RAS-like, family 11, member B	4	52862290	52866835	+	TC04000303.hg	ENSG00000128045	ENST00000248706	protein_coding	6.03	7.09	-2.08	0.038984	0.778087
RBP1	retinol binding protein 1, cellular	3	139517434	139539829	-	TC03003114.hg	ENSG00000114115	ENST00000232219	protein_coding	5.32	6.38	-2.09	0.043764	0.778087
RCN3	reticulocalbin 3, EF-hand calcium binding domain	19	49527618	49543638	+	TC19000738.hg	ENSG00000142552	ENST00000270645	protein_coding	14.04	12.74	2.46	0.036339	0.778087
SCN7A	sodium channel, voltage gated, type VII alpha subunit	2	166403573	166486968	-	TC02002500.hg	ENSG00000136546	ENST00000409855	protein_coding	9.45	7.82	3.08	0.043179	0.778087
SERINC2	serine incorporator 2	1	31409565	31434677	+	TC01000408.hg	ENSG00000168528	ENST00000373710	protein_coding	10.31	9.11	2.3	0.015685	0.778087
SFRP1	secreted frizzled-related protein 1	8	41261958	41309497	-	TC08002303.hg	ENSG00000104332	ENST00000220772	protein_coding	11.32	13.06	-3.34	0.031053	0.778087
SGCD	sarcoglycan delta	5	155870344	156758055	+	TC05002707.hg	ENSG00000170624	ENST00000517913	protein_coding	10.02	8.77	2.38	0.00913	0.778087
SLC1A5	solute carrier family 1 (neutral amino acid transporter), member 5	19	46774883	46788594	-	TC19001656.hg	ENSG00000105281	ENST00000542575	protein_coding	11.57	9.92	3.15	0.011786	0.778087
SNORD70	small nucleolar RNA, C/D box 70	2	202265765	202275683	+	TC02001189.hg	ENSG00000055044	ENST00000492740	protein_coding	8.21	9.27	-2.09	0.005484	0.778087
SVEP1	sushi, von Willebrand factor type A, EGF and pentraxin domain containing 1	9	110365256	110579738	-	TC09001475.hg	ENSG00000165124	ENST00000374469	protein_coding	8.76	7.58	2.27	0.035797	0.778087
TCF21	transcription factor 21	6	133889138	133895553	+	TC06001001.hg	ENSG00000118526	ENST00000367882	protein_coding	6.84	5.79	2.07	0.021799	0.778087
TIMP3	TIMP metallopeptidase inhibitor 3	22	32801701	32863043	+	TC22000248.hg	ENSG00000100234	ENST00000266085	protein_coding	17.84	16.16	3.21	0.010204	0.778087
TMEM119	transmembrane protein 119	12	108589846	108598124	-	TC12001937.hg	ENSG00000183160	ENST00000392806	protein_coding	7.77	6.25	2.86	0.025037	0.778087
TMEM35	transmembrane protein 35	X	101078720	101096364	+	TC0X000474.hg	ENSG00000126950	ENST00000372930	protein_coding	6.2	7.32	-2.16	0.032811	0.778087
UNC5B	unc-5 netrin receptor B	10	71212570	71302864	+	TC10000438.hg	ENSG00000107731	ENST00000335350	protein_coding	11.08	9.67	2.65	0.034692	0.778087
VDR	vitamin D (1,25- dihydroxyvitamin D3) receptor	12	47841537	47905022	-	TC12002858.hg	ENSG00000111424	ENST00000549336	protein_coding	14.25	13.06	2.29	0.00149	0.778087
WWC2	WW and C2 domain containing 2	4	183099293	183320777	+	TC04000887.hg	ENSG00000151718	ENST00000403733	protein_coding	10.51	9.44	2.09	0.027242	0.778087
SCARNA18	small Cajal body-specific RNA 18	5	83064204	83064337	-	TC05001554.hg	ENSG00000238835	ENST00000459004	snoRNA	6.06	7.13	-2.1	0.009016	0.778087
SNORA20	small nucleolar RNA, H/ACA box 20	6	159780250	159780381	-	TC06002278.hg	ENSG00000207392	ENST00000384662	snoRNA	8.14	9.18	-2.05	0.024835	0.778087
SNORA50A	small nucleolar RNA, H/ACA box 50A	16	58559796	58559929	-	TC16001156.hg	ENSG00000206952	ENST00000384225	snoRNA	9	10.34	-2.54	0.012741	0.778087
SNORA68	small nucleolar RNA, H/ACA box 68	19	17862588	17862720	+	TC19000345.hg	ENSG00000207166	ENST00000384437	snoRNA	10.14	11.15	-2.02	0.010775	0.778087
SNORD116-14	small nucleolar RNA, C/D box 116-14	15	25080142	25080233	+	TC15000060.hg	ENSG00000206621	ENST00000383894	snoRNA	12.36	13.94	-3.01	0.009912	0.778087
SNORD116-15	small nucleolar RNA, C/D box 116-15	15	25083588	25083679	+	TC15000061.hg	ENSG00000206656	ENST00000383929	snoRNA	14.96	16.31	-2.55	0.008208	0.778087
SNORD116-16	small nucleolar RNA, C/D box 116-16	15	25082768	25082859	+	TC15000062.hg	ENSG00000207263	ENST00000384533	snoRNA	7.72	9.04	-2.49	0.003097	0.778087
SNORD116-2	small nucleolar RNA, C/D box 116-2	15	25054210	25054304	+	TC15000049.hg	ENSG00000207001	ENST00000384274	snoRNA	10.18	11.4	-2.32	0.005754	0.778087
SNORD116-2; SNORD116-6	small nucleolar RNA, C/D box 116-2; small nucleolar RNA, C/D box 116-6	15	25054210	25054304	+	TC15000052.hg	ENSG00000207001	ENST00000384274	snoRNA	10.13	11.27	-2.2	0.005551	0.778087
SNORD116-23	small nucleolar RNA, C/D box 116-23	15	25091786	25091877	+	TC15000066.hg	ENSG00000207375	ENST00000384645	snoRNA	11.86	13.29	-2.7	0.003436	0.778087
SNORD116-24	small nucleolar RNA, C/D box 116-24	15	25094037	25094128	+	TC15000067.hg	ENSG00000207279	ENST00000384549	snoRNA	13.09	14.81	-3.29	0.004713	0.778087
SNORD116-25	small nucleolar RNA, C/D box 116-25	15	25097663	25097754	+	TC15000068.hg	ENSG00000252326	ENST00000516517	snoRNA	5.79	7.29	-2.82	0.000262	0.778087
SNORD116-3; SNORD116-9	small nucleolar RNA, C/D box 116-3; small nucleolar RNA, C/D box 116-9	15	25070432	25070526	+	TC15000050.hg	ENSG00000207093	ENST00000384365	snoRNA	10.69	12.03	-2.53	0.005763	0.778087
SNORD116-5; SNORD116-7	small nucleolar RNA, C/D box 116-5; small nucleolar RNA, C/D box 116-7	15	25067788	25067882	+	TC15000051.hg	ENSG00000207133	ENST00000384404	snoRNA	7.92	9	-2.12	0.01993	0.778087
SNORD116-7; SNORD116-5	small nucleolar RNA, C/D box 116-7; small nucleolar RNA, C/D box 116-5	15	25067788	25067882	+	TC15000053.hg	ENSG00000207133	ENST00000384404	snoRNA	7.92	9	-2.12	0.01993	0.778087
SNORD116-8	small nucleolar RNA, C/D box 116-8	15	25070432	25070526	+	TC15000054.hg	ENSG00000207093	ENST00000384365	snoRNA	10.22	11.68	-2.75	0.002763	0.778087
SNORD116-9; SNORD116-3	small nucleolar RNA, C/D box 116-9; small nucleolar RNA, C/D box 116-3	15	25070432	25070526	+	TC15000055.hg	ENSG00000207093	ENST00000384365	snoRNA	10.69	12.03	-2.53	0.005763	0.778087
SNORD8	small nucleolar RNA, C/D box 8	14	21397292	21397401	-	TC14000919.hg	ENSG00000200785	ENST00000363915	snoRNA	9.08	10.11	-2.05	0.006625	0.778087
SNORD9	small nucleolar RNA, C/D box 9	14	21392150	21392253	-	TC14000918.hg	ENSG00000199436	ENST00000362566	snoRNA	7.83	8.89	-2.08	0.012464	0.778087
RNU4-2	RNA, U4 small nuclear 2	12	120291763	120291903	-	TC12002039.hg	ENSG00000202538	ENST00000365668	snRNA	10.76	11.96	-2.3	0.03333	0.778087
HLA-B	major histocompatibility complex, class I, B	6	31356647	31357637	+	TC06002707.hg	ENSG00000271581	ENST00000603274	unprocessed_pseudogene	7.17	8.85	-3.21	0.013431	0.778087
