# Supplementary material for: Long intergenic non-coding RNAs regulate human lung fibroblast function: Implications for idiopathic pulmonary fibrosis
Source: Sci Rep. 2019 Apr 15;9:6020. doi: 10.1038/s41598-019-42292-w (PMC6465406; doi:10.1038/s41598-019-42292-w)
Supplement: Supplementary file 7 — Dataset 7 Differential gene expression between non-stimulated control and IPF fibroblasts (MOESM7) [file 41598_2019_42292_MOESM7_ESM.xlsx]

## Sheet: Unstimulated_Control_versus_IPF
Gene symbol	Description	Chromosome	Start	End	Strand	Transcript cluster	Ensemble Gene	Ensemble Transcript	Gene type	Unstimuated IPF fibroblasts (Signal (log2))	Unstimulated controls fibroblasts (Signal (log2))	Fold change (linear)	Anova p-value	FDR p-value
LOC285505	uncharacterized LOC285505	4	158170752	158202877	+	TC04002292.hg	ENSG00000248429	ENST00000503611	antisense	6.89	5.64	2.38	0.02165	0.505366
PGM5P4-AS1; PGM5P3-AS1	PGM5P4 antisense RNA 1; PGM5P3 antisense RNA 1	9	72674	87667	+	TC02004512.hg	ENSG00000277631	ENST00000621255	antisense	7.51	6.49	2.03	0.031058	0.522174
LINC00960	long intergenic non-protein coding RNA 960	3	75672391	75679303	+	TC03000442.hg	ENSG00000242516	ENST00000463183	lincRNA	7.5	6.49	2.02	0.026273	0.518789
LINC01140	long intergenic non-protein coding RNA 1140	1	87129765	87168505	+	TC01004513.hg	ENSG00000267272	ENST00000469312	lincRNA	7.12	5.09	4.07	0.04961	0.536568
ADGRD1	adhesion G protein-coupled receptor D1	12	130953907	131141247	+	TC12001040.hg	ENSG00000111452	ENST00000261654	protein_coding	6.73	4.5	4.69	0.012469	0.49402
ARL4C	ADP-ribosylation factor like GTPase 4C	2	234493041	234496600	-	TC02002891.hg	ENSG00000188042	ENST00000339728	protein_coding	7.67	9.14	-2.77	0.027075	0.518789
BRINP3	bone morphogenetic protein/retinoic acid inducible neural-specific 3	1	190097662	190477882	-	TC01003644.hg	ENSG00000162670	ENST00000367462	protein_coding	5.86	9.96	-17.1	0.001248	0.446627
CA11	carbonic anhydrase XI	19	48637942	48646312	-	TC19001689.hg	ENSG00000063180	ENST00000084798	protein_coding	5.97	7.01	-2.05	0.007567	0.486575	Poor
CADM1	cell adhesion molecule 1	11	115169236	115504415	-	TC11002316.hg	ENSG00000182985	ENST00000452722	protein_coding	7.5	9.01	-2.84	0.041382	0.528412
CASS4	Cas scaffolding protein family member 4	20	56412112	56458780	+	TC20000429.hg	ENSG00000087589	ENST00000360314	protein_coding	9.74	6.86	7.33	0.010173	0.488238
CCL11	chemokine (C-C motif) ligand 11	17	34285668	34288334	+	TC17000385.hg	ENSG00000172156	ENST00000305869	protein_coding	7.56	6.22	2.54	0.043752	0.53114	Good
CDH11	cadherin 11, type 2, OB-cadherin (osteoblast)	16	64943753	65122036	-	TC16001165.hg	ENSG00000140937	ENST00000394156	protein_coding	14.58	13.18	2.63	0.032385	0.522706	Poor
CERS6	ceramide synthase 6	2	168455862	168775137	+	TC02000996.hg	ENSG00000172292	ENST00000305747	protein_coding	8.69	9.73	-2.05	0.031995	0.522706
CFD	complement factor D (adipsin)	CHR_HSCHR19_5_CTG2	859680	863666	+	TC19000020.hg	ENSG00000274619	ENST00000617994	protein_coding	8.1	5.88	4.66	0.035757	0.523114
CFH	complement factor H	1	196651878	196747504	+	TC01006291.hg	ENSG00000000971	ENST00000367429	protein_coding	12.23	14.05	-3.54	0.002342	0.47369
CPE	carboxypeptidase E	4	165378942	165498320	+	TC04000829.hg	ENSG00000109472	ENST00000402744	protein_coding	9.25	6.88	5.16	0.031094	0.522174
CSTA	cystatin A (stefin A)	3	122325244	122341972	+	TC03000630.hg	ENSG00000121552	ENST00000264474	protein_coding	6.43	4.87	2.95	0.029785	0.520628
CXCL8	chemokine (C-X-C motif) ligand 8	4	73740506	73743716	+	TC04002067.hg	ENSG00000169429	ENST00000307407	protein_coding	6.57	9.24	-6.38	0.03154	0.522706
DAPK1	death-associated protein kinase 1	9	87497681	87708630	+	TC09000398.hg	ENSG00000196730	ENST00000472284	protein_coding	6.64	5.33	2.48	0.031812	0.522706
DIRAS3	DIRAS family, GTP-binding RAS-like 3	1	68045962	68051631	-	TC01002762.hg	ENSG00000162595	ENST00000370981	protein_coding	5.16	6.98	-3.53	0.024767	0.514851
DTX4	deltex 4, E3 ubiquitin ligase	11	59171430	59204909	+	TC11002686.hg	ENSG00000110042	ENST00000532982	protein_coding	7.48	6.26	2.34	0.014731	0.501458
DUSP1	dual specificity phosphatase 1	5	172768090	172771195	-	TC05002066.hg	ENSG00000120129	ENST00000239223	protein_coding	7.16	9.29	-4.37	0.015118	0.501458
EDIL3	EGF-like repeats and discoidin I-like domains 3	5	83940554	84384793	-	TC05001558.hg	ENSG00000164176	ENST00000296591	protein_coding	11.73	13.56	-3.53	0.023352	0.512432
EFNA5	ephrin-A5	5	107376889	107670895	-	TC05001657.hg	ENSG00000184349	ENST00000333274	protein_coding	7.46	6.46	2.01	0.019127	0.505082
EGR1	early growth response 1	5	138465490	138469315	+	TC05000701.hg	ENSG00000120738	ENST00000239938	protein_coding	9.45	11.48	-4.08	0.036298	0.523114
EMP1	epithelial membrane protein 1	12	13196716	13219939	+	TC12000189.hg	ENSG00000134531	ENST00000256951	protein_coding	14.5	13.19	2.48	0.000354	0.446627
FBLN2	fibulin 2	3	13549131	13638422	+	TC03000077.hg	ENSG00000163520	ENST00000404922	protein_coding	8.39	5.96	5.38	0.042943	0.52955
FGL2	fibrinogen-like 2	7	77193371	77199826	-	TC07003035.hg	ENSG00000127951	ENST00000248598	protein_coding	10.69	14.38	-12.89	0.008659	0.486575
FLRT2	fibronectin leucine rich transmembrane protein 2	14	85530144	85654426	+	TC14000514.hg	ENSG00000185070	ENST00000330753	protein_coding	7.86	9.62	-3.38	0.037554	0.525179
FLRT3	fibronectin leucine rich transmembrane protein 3	20	14322988	14337608	-	TC20000642.hg	ENSG00000125848	ENST00000378053	protein_coding	7.3	8.76	-2.74	0.041984	0.52955
FOXD1		5	73446357	73446984	+	TC05002446.hg	ENSG00000247993	ENST00000514661	protein_coding	6.4	7.42	-2.03	0.048551	0.536238
FZD4	frizzled class receptor 4	11	86945679	86955391	-	TC11002170.hg	ENSG00000174804	ENST00000531380	protein_coding	8.91	7.43	2.78	0.033861	0.523114
FZD7	frizzled class receptor 7	2	202034587	202038445	+	TC02001185.hg	ENSG00000155760	ENST00000286201	protein_coding	9.48	10.72	-2.36	0.00261	0.47369
GDF10	growth differentiation factor 10	10	47300386	47313547	+	TC10001252.hg	ENSG00000266524	ENST00000580279	protein_coding	6.65	5.23	2.67	0.043456	0.530935
GEM	GTP binding protein overexpressed in skeletal muscle	8	94249258	94262345	-	TC08001432.hg	ENSG00000164949	ENST00000297596	protein_coding	8.64	10.38	-3.34	0.023836	0.512649
GOLM1	golgi membrane protein 1	9	86026146	86099558	-	TC09002894.hg	ENSG00000135052	ENST00000388712	protein_coding	8.68	9.68	-2	0.00025	0.446627
GRIK4	glutamate receptor, ionotropic, kainate 4	11	120511700	120988904	+	TC11002914.hg	ENSG00000149403	ENST00000527524	protein_coding	7.09	5.46	3.08	0.008327	0.486575
HS3ST3B1	heparan sulfate (glucosamine) 3-O-sulfotransferase 3B1	17	14301083	14349144	+	TC17000165.hg	ENSG00000125430	ENST00000466596	protein_coding	8.8	7.52	2.43	0.045717	0.532725
HSPA2	heat shock 70kDa protein 2	14	64540468	64543234	+	TC14000391.hg	ENSG00000126803	ENST00000247207	protein_coding	7.54	8.81	-2.41	0.002235	0.47369
HTR2B	5-hydroxytryptamine (serotonin) receptor 2B, G protein-coupled	2	231108230	231125118	-	TC02002858.hg	ENSG00000135914	ENST00000258400	protein_coding	8.71	7.42	2.44	0.01636	0.502481
IGFBP5	insulin like growth factor binding protein 5	2	216672105	216695525	-	TC02002758.hg	ENSG00000115461	ENST00000233813	protein_coding	14.65	17.41	-6.8	0.018214	0.502481
IL16	interleukin 16	15	81182860	81309098	+	TC15000756.hg	ENSG00000172349	ENST00000360547	protein_coding	7.23	5.93	2.46	0.003979	0.48515
JAM2	junctional adhesion molecule 2	21	25639272	25717562	+	TC21000077.hg	ENSG00000154721	ENST00000480456	protein_coding	8.39	10.71	-4.99	0.006269	0.486575
JUNB	jun B proto-oncogene	19	12791496	12793315	+	TC19000228.hg	ENSG00000171223	ENST00000302754	protein_coding	8.6	9.62	-2.02	0.026581	0.518789
KCNJ2	potassium channel, inwardly rectifying subfamily J, member 2	17	70168673	70176323	+	TC17000813.hg	ENSG00000123700	ENST00000535240	protein_coding	9.45	6.95	5.66	0.039834	0.52671
KITLG	KIT ligand	12	88492793	88534762	-	TC12001792.hg	ENSG00000049130	ENST00000378535	protein_coding	10.41	9.36	2.07	0.016594	0.502481
LRRC2	leucine rich repeat containing 2	3	46515423	46566550	-	TC03001358.hg	ENSG00000163827	ENST00000395905	protein_coding	6.57	8.14	-2.98	0.045358	0.53251
LRRN4CL	LRRN4 C-terminal like	11	62686402	62689899	-	TC11001876.hg	ENSG00000177363	ENST00000317449	protein_coding	7.15	5.63	2.86	0.028294	0.519429
LXN	latexin	3	158666414	158672693	-	TC03001948.hg	ENSG00000079257	ENST00000264265	protein_coding	13.02	15.45	-5.41	0.024731	0.514701
LY96	lymphocyte antigen 96	8	73991352	74029087	+	TC08000487.hg	ENSG00000154589	ENST00000284818	protein_coding	8.71	9.73	-2.03	0.045414	0.53251
MCTP2	multiple C2 domains, transmembrane 2	15	94298266	94483952	+	TC15000930.hg	ENSG00000140563	ENST00000357742	protein_coding	6.48	5.01	2.76	0.012749	0.49449
MEDAG	mesenteric estrogen-dependent adipogenesis	13	30906191	30925572	+	TC13000103.hg	ENSG00000102802	ENST00000380482	protein_coding	7.59	8.8	-2.31	0.029784	0.520628
MFSD6	major facilitator superfamily domain containing 6	2	190408355	190502315	+	TC02001119.hg	ENSG00000151690	ENST00000392328	protein_coding	9.79	11.12	-2.51	0.047348	0.534448
MYO1D	myosin ID	17	32492522	32877177	-	TC17001353.hg	ENSG00000176658	ENST00000318217	protein_coding	11.09	7.04	16.64	0.005551	0.486575
NET1	neuroepithelial cell transforming 1	10	5412551	5458463	+	TC10000047.hg	ENSG00000173848	ENST00000355029	protein_coding	7.67	8.67	-2	0.024187	0.513727
NFASC	neurofascin	1	204920632	205022822	+	TC01004965.hg	ENSG00000163531	ENST00000401399	protein_coding	7.71	6.59	2.18	0.042809	0.52955
OLFML1	olfactomedin like 1	11	7485388	7510349	+	TC11000149.hg	ENSG00000183801	ENST00000530135	protein_coding	10.49	8.99	2.83	0.043758	0.53114
PCDHB10	protocadherin beta 10	5	141192353	141195642	+	TC05000753.hg	ENSG00000120324	ENST00000239446	protein_coding	7.08	8.33	-2.38	0.001849	0.47369
PCDHB2	protocadherin beta 2	5	141094578	141098703	+	TC05000743.hg	ENSG00000112852	ENST00000194155	protein_coding	7.21	8.22	-2.02	0.035895	0.523114
PCDHB5	protocadherin beta 5	5	141135218	141138625	+	TC05000746.hg	ENSG00000113209	ENST00000231134	protein_coding	5.64	7.12	-2.79	0.001916	0.47369
PLK2	polo-like kinase 2	5	58453982	58460260	-	TC05001385.hg	ENSG00000145632	ENST00000274289	protein_coding	9.23	12.79	-11.78	0.011678	0.49402
PLN	phospholamban	6	118548298	118560730	+	TC06003017.hg	ENSG00000198523	ENST00000357525	protein_coding	4.33	7.57	-9.42	0.007005	0.486575
PLPP3	phospholipid phosphatase 3	1	56494747	56579568	-	TC01002701.hg	ENSG00000162407	ENST00000371250	protein_coding	13.43	12.2	2.34	0.035508	0.523114
PMAIP1	phorbol-12-myristate-13-acetate-induced protein 1	18	59899948	59904306	+	TC18000741.hg	ENSG00000141682	ENST00000316660	protein_coding	8.34	10.08	-3.34	0.018092	0.502481
PRUNE2	prune homolog 2 (Drosophila)	9	76611377	76906087	-	TC09001224.hg	ENSG00000106772	ENST00000376718	protein_coding	7.03	8.29	-2.4	0.03341	0.523114
PTPN3	protein tyrosine phosphatase, non-receptor type 3	9	109375700	109498306	-	TC09002738.hg	ENSG00000070159	ENST00000374541	protein_coding	5.12	6.72	-3.04	0.009172	0.486575
RARRES1	retinoic acid receptor responder (tazarotene induced) 1	3	158696892	158732696	-	TC03001949.hg	ENSG00000118849	ENST00000237696	protein_coding	8.77	10.91	-4.39	0.006645	0.486575
RCAN2	regulator of calcineurin 2	6	46220738	46491362	-	TC06001771.hg	ENSG00000172348	ENST00000371374	protein_coding	7.94	6.77	2.25	0.013354	0.495272
RCN3	reticulocalbin 3, EF-hand calcium binding domain	19	49527618	49543638	+	TC19000738.hg	ENSG00000142552	ENST00000270645	protein_coding	11.69	10.37	2.51	0.044606	0.531927
RECK	reversion-inducing-cysteine-rich protein with kazal motifs	9	36036433	36124451	+	TC09000201.hg	ENSG00000122707	ENST00000377966	protein_coding	13.31	11.84	2.77	0.037936	0.525179
RGS2	regulator of G-protein signaling 2	1	192809039	192810899	+	TC01001624.hg	ENSG00000116741	ENST00000483295	protein_coding	9.1	10.31	-2.31	0.025798	0.518789
ROBO2	roundabout guidance receptor 2	3	75906695	77647510	+	TC03000444.hg	ENSG00000185008	ENST00000487694	protein_coding	6.78	5.31	2.77	0.00103	0.446627
S1PR2	sphingosine-1-phosphate receptor 2	19	10221435	10231272	-	TC19001160.hg	ENSG00000267534	ENST00000590320	protein_coding	8.14	7.11	2.04	0.018984	0.503907
SCARA3	scavenger receptor class A, member 3	8	27633868	27676776	+	TC08000209.hg	ENSG00000168077	ENST00000337221	protein_coding	12.97	15.17	-4.61	0.03523	0.523114
SCG2	secretogranin II	2	223596940	223602503	-	TC02002818.hg	ENSG00000171951	ENST00000305409	protein_coding	5.92	7.27	-2.54	0.033169	0.523114
SCN7A	sodium channel, voltage gated, type VII alpha subunit	2	166403573	166486968	-	TC02002500.hg	ENSG00000136546	ENST00000409855	protein_coding	10.73	8.99	3.35	0.007084	0.486575
SFRP1	secreted frizzled-related protein 1	8	41261958	41309497	-	TC08002303.hg	ENSG00000104332	ENST00000220772	protein_coding	14.47	15.74	-2.41	0.034519	0.523114
SH3D19	SH3 domain containing 19	4	151120279	151226598	-	TC04002781.hg	ENSG00000109686	ENST00000409598	protein_coding	14.77	13.35	2.66	0.008785	0.486575
SLC1A5	solute carrier family 1 (neutral amino acid transporter), member 5	19	46774883	46788594	-	TC19001656.hg	ENSG00000105281	ENST00000542575	protein_coding	11.17	9.01	4.44	0.006511	0.486575
SLC9A3R2	solute carrier family 9, subfamily A (NHE3, cation proton antiporter 3), member 3 regulator 2	16	2026868	2039026	+	TC16000058.hg	ENSG00000065054	ENST00000424542	protein_coding	8.91	7.85	2.08	0.015123	0.501458
SPTBN1	spectrin, beta, non-erythrocytic 1	2	54456285	54669675	+	TC02003238.hg	ENSG00000115306	ENST00000356805	protein_coding	15.58	14.49	2.14	0.012849	0.494876
STC2	stanniocalcin 2	5	173314713	173329503	-	TC05002075.hg	ENSG00000113739	ENST00000265087	protein_coding	9.94	8.23	3.26	0.029171	0.519606
SVEP1	sushi, von Willebrand factor type A, EGF and pentraxin domain containing 1	9	110365256	110579738	-	TC09001475.hg	ENSG00000165124	ENST00000374469	protein_coding	11.42	9.43	3.95	0.046475	0.534206
TCF21	transcription factor 21	6	133889138	133895553	+	TC06001001.hg	ENSG00000118526	ENST00000367882	protein_coding	10.3	8.11	4.57	0.031114	0.522256
TGFB1	transforming growth factor beta 1	19	41301587	41342030	-	TC19002485.hg	ENSG00000105329	ENST00000598758	protein_coding	11.6	13.27	-3.16	0.014415	0.501001
TIMP3	TIMP metallopeptidase inhibitor 3	22	32801701	32863043	+	TC22000248.hg	ENSG00000100234	ENST00000266085	protein_coding	15.64	13.65	3.98	0.006467	0.486575
TMEM130	transmembrane protein 130	7	98846488	98869866	-	TC07001637.hg	ENSG00000166448	ENST00000416379	protein_coding	7.27	6.26	2.01	0.047934	0.535166
TMEM133	transmembrane protein 133	11	100991989	100993941	+	TC11000947.hg	ENSG00000170647	ENST00000303130	protein_coding	6.09	7.16	-2.1	0.015953	0.502481
TMOD1	tropomodulin 1	9	97501639	97601748	+	TC09000491.hg	ENSG00000136842	ENST00000259365	protein_coding	7.28	8.63	-2.54	0.000747	0.446627
TSHZ2	teashirt zinc finger homeobox 2	20	52972407	53495330	+	TC20000416.hg	ENSG00000182463	ENST00000371497	protein_coding	6.36	5.18	2.26	0.034565	0.523114
TWSG1	twisted gastrulation BMP signaling modulator 1	18	9334767	9400817	+	TC18000045.hg	ENSG00000128791	ENST00000583147	protein_coding	13.94	12.79	2.21	0.038451	0.525179
VDR	vitamin D (1,25- dihydroxyvitamin D3) receptor	12	47841537	47905022	-	TC12002858.hg	ENSG00000111424	ENST00000549336	protein_coding	11.43	10.03	2.63	0.047339	0.534448
XRRA1	X-ray radiation resistance associated 1	11	74840230	74949187	-	TC11002087.hg	ENSG00000166435	ENST00000340360	protein_coding	6.68	7.78	-2.15	0.018679	0.50362
ZNF697	zinc finger protein 697	1	119619422	119647773	-	TC01005749.hg	ENSG00000143067	ENST00000421812	protein_coding	7.79	8.84	-2.07	0.03811	0.525179
SNORD114-17	small nucleolar RNA, C/D box 114-17	14	100974806	100974880	+	TC14000694.hg	ENSG00000201569	ENST00000364699	snoRNA	8.92	7.8	2.19	0.026051	0.518789
SNORD116-14	small nucleolar RNA, C/D box 116-14	15	25080142	25080233	+	TC15000060.hg	ENSG00000206621	ENST00000383894	snoRNA	13.15	14.29	-2.21	0.003719	0.48515
SNORD116-15	small nucleolar RNA, C/D box 116-15	15	25083588	25083679	+	TC15000061.hg	ENSG00000206656	ENST00000383929	snoRNA	15.71	16.73	-2.03	0.015228	0.501458
SNORD116-2	small nucleolar RNA, C/D box 116-2	15	25054210	25054304	+	TC15000049.hg	ENSG00000207001	ENST00000384274	snoRNA	10.56	11.81	-2.37	0.004022	0.48515
SNORD116-23	small nucleolar RNA, C/D box 116-23	15	25091786	25091877	+	TC15000066.hg	ENSG00000207375	ENST00000384645	snoRNA	12.27	13.5	-2.35	0.006801	0.486575
SNORD116-24	small nucleolar RNA, C/D box 116-24	15	25094037	25094128	+	TC15000067.hg	ENSG00000207279	ENST00000384549	snoRNA	13.63	14.7	-2.1	0.013402	0.495272
SNORD116-3; SNORD116-9	small nucleolar RNA, C/D box 116-3; small nucleolar RNA, C/D box 116-9	15	25070432	25070526	+	TC15000050.hg	ENSG00000207093	ENST00000384365	snoRNA	11.45	12.59	-2.21	0.008127	0.486575
LINC01296; DUXAP8; DUXAP10	long intergenic non-protein coding RNA 1296; double homeobox A pseudogene 8; double homeobox A pseudogene 10	14	19300150	19337669	-	TC22000438.hg	ENSG00000244306	ENST00000624585	transcribed_processed_pseudogene	9.33	7.65	3.2	0.016503	0.502481
TPTEP1	transmembrane phosphatase with tensin homology pseudogene 1	22	16602044	16653809	+	TC22000930.hg	ENSG00000100181	ENST00000426585	transcribed_unprocessed_pseudogene	5.97	7.03	-2.07	0.034987	0.523114
HLA-B	major histocompatibility complex, class I, B	6	31356647	31357637	+	TC06002707.hg	ENSG00000271581	ENST00000603274	unprocessed_pseudogene	7.68	9.64	-3.9	0.008886	0.486575
